# Supplementary material for: Folate depletion induces erythroid differentiation through perturbation of de novo purine synthesis
Source: Sci Adv. 2024 Jan 31;10(5):eadj9479. doi: 10.1126/sciadv.adj9479 (PMC10830111; doi:10.1126/sciadv.adj9479)
Supplement: Supplementary file 2 — Data S1 to S3 [file sciadv.adj9479_data_s1_to_s3.zip]

Archive with 3 entries (3 files):
- adj9479_Data_S1.xlsx
- adj9479_Data_S2.xlsx
- adj9479_Data_S3.xlsx
