# Supplementary material for: Folate depletion induces erythroid differentiation through perturbation of de novo purine synthesis
Source: Sci Adv. 2024 Jan 31;10(5):eadj9479. doi: 10.1126/sciadv.adj9479 (PMC10830111; doi:10.1126/sciadv.adj9479)
Supplement: Supplementary file 2 — Data S1 to S3 [file sciadv.adj9479_data_s1_to_s3.zip › adj9479_Data_S1.xlsx]

## Sheet: 1C
Metabolite	Log2(Fold Change)	-Log10(P value)
Phosphoethanolamine	3.3667	10.743
O-phosphoethanolamine	3.2124	8.8342
Phosphocreatine	1.6827	7.8145
Acetylglutamate	-2.2037	7.7997
Myo-inositol	0.95009	7.7725
AICAR	2.33	7.7182
GAR	1.7999	7.1322
Heme	2.3429	6.644
Choline	-1.3957	6.4797
Guanosine	-3.5629	6.3098
Fructose-1,6-bisphosphate	-0.57224	6.2912
ADP	-0.62194	6.2627
Acetylserine	-2.4426	6.2167
Creatine	1.5301	6.2135
Acetylaspartate	1.297	6.1512
N-acetylglutamine	-1.03	5.9428
Phosphoserine	-0.71941	5.923
Hypoxanthine	-2.5572	5.8342
Inosine	-3.8967	5.7374
Taurine	1.2859	5.6329
Histidine	0.93936	5.2316
NAD+	-0.50006	5.0675
Glyceraldehyde-3-phosphate	-2.5669	5.0165
PRPP	3.5053	5.0128
Lactic acid	-1.1065	4.8368
Guanine	-3.1716	4.7272
Succinate	-1.0878	4.5734
Protoporphyrin IX	1.9185	4.5447
ATP	-1.1546	4.5315
dTMP	-1.9884	4.5298
GDP	-0.57221	4.526
UDP-GlcNAc	-0.64456	4.3775
Threonine	0.63514	4.2784
Alanine	1.0481	4.2772
Aspartate	0.51127	4.2471
Sedoheptulose-7-phosphate	-0.5818	4.2224
NADH	-1.841	3.9938
Glucose 6-phosphate	-0.71726	3.9296
S-Adenosyl-L-methionine	0.6077	3.8666
Serine	0.50005	3.7486
GTP	-1.1046	3.7153
Propionylcarnitine	-0.65112	3.664
Glucose	0.82691	3.639
2-hydroxyglutarate	0.544	3.6162
Butyrylcarnitine	-1.4302	3.615
dATP	-1.0654	3.6137
cAMP	0.35891	3.5639
UDP-hexose	-0.69447	3.5312
Acetyl CoA	-0.489	3.501
Beta-Alanine	0.31552	3.4568
CTP	-0.83239	3.4474
Itaconic Acid	0.84	3.4222
Erythrose-4-Phosphate	-0.92153	3.3155
Orotate	-0.7912	3.3124
Folic Acid	-2.7808	3.2335
Pyruvate	0.70845	3.0505
Sarcosine	0.87743	3.0496
Dimethylglycine	0.62403	3.0272
Ureidosuccinic acid	-0.24332	3.0264
CDP	-0.94394	3.0211
Acetylcarnitine	-0.46296	3.0097
Ornithine	0.20407	2.929
3-methyl-2-oxopentanoic acid	-1.3983	2.8584
Cis-Aconitate	0.21492	2.725
Tryptophan	-0.35378	2.6186
Pipecolate	0.87807	2.5812
UDP	-0.4093	2.5456
Formyl-Methionine	-0.66669	2.464
Phenylalanine	-0.23139	2.3821
GABA	-0.28791	2.3347
2-hydroxybutyric acid	0.37107	2.2677
Niacinamide	0.76467	2.2428
F6P/G1P	-0.3178	2.2372
GMP	-0.41015	2.213
Citrulline	0.48366	2.2086
C5 Carnitines	0.17091	2.1989
Malate	-0.27657	2.1244
Acetoacetate	0.60235	2.1067
Fumarate	-0.37712	2.0483
hydroxyproline gamma	0.16015	2.0092
Citrate	-0.16534	2.0057
dCTP	-0.84239	1.9976
CMP	-0.50711	1.8596
Biotin	0.11098	1.8016
Methylthioadenosine	-0.43946	1.7841
Cytidine	-1.295	1.715
dUMP	4.9592	1.6933
UTP	-0.29315	1.652
Leucine	-0.13037	1.6493
N-acetylglutamate	1.2908	1.6186
FAD	1.1564	1.4663
NADP	0.38062	1.3866
Hypotaurine	2.7905	1.3854
NADPH	-0.97144	1.3524
S-Adenosyl-L-Homocysteine	-0.24555	1.3213
Glycine	0.13	1.3152
Asparagine	0.12431	1.3063
Nicotinic Acid	0.24441	1.1508
Isoleucine	-0.13498	1.1019
Cystathionine	-0.48817	1.0784
Pyridoxal	0.49978	1.0535
Ribose-1-phosphate	0.1727	1.0453
Phosphoenolpyruvate	0.25464	1.0431
Kynurenine	-0.51216	1.0187
Acetylalanine	0.23702	1.0134
Cystine	0.48105	0.97306
Pyridoxine	0.18702	0.92207
IMP	0.12087	0.92015
3-ureidopropionate	0.41451	0.9141
DHAP	-0.29656	0.83967
2,3-BPG	-0.13677	0.71286
Valine	-0.13095	0.69432
Carnitine	-0.12263	0.64262
3-phosphoglycerate	-0.13372	0.62994
Biliverdin	0.16155	0.60181
Creatinine	0.806	0.59812
Ribose/Ribulose 5-phosphate_3Me-Lys	0.12524	0.52488
Lysine	0.15895	0.47392
Argininosuccinate	-0.12886	0.44797
Methionine Sulfoxide	-0.26852	0.44549
GSSG	-0.24821	0.42368
Betaine	-0.09835	0.40292
Tyrosine	-0.03413	0.2938
AMP	-0.02981	0.24871
Palmitate	-0.09817	0.22022
Coenzyme A	0.049607	0.2006
asymmetric dimethylarginine (ADMA)	-0.01149	0.13265
UMP	-0.02867	0.11005
Trans-Urocanate	0.12304	0.099633
Methionine	0.025046	0.064745
N-acetyllysine	-0.06693	0.049408
Succinyl-CoA	0.014664	0.027734
Glycerol-3-Phosphate	-0.00024	0.00189

## Sheet: 2C
Metabolite	Log2(Fold Change)	-Log10(P value)
GAR	2.8572	8.157
AICAR	2.9273	7.837
Ribose 1-phosphate_unc	2.5603	6.6518
lactic_acid	-1.6333	6.2778
Glycerophosphocholine	-1.5002	6.1711
C5 Carnitines	0.65434	5.1539
phosphoethanolamine	0.76774	4.6027
glycine	-0.60091	4.4628
UDP-GlcNAc	-0.45518	4.3461
NADP	-1.0155	4.1441
serine	0.27899	4.0926
Itaconic Acid	0.51675	3.9438
aspartate	0.72207	3.8677
dihydroxyacetone_phosphate	-1.3141	3.7547
betaine	0.95997	3.5428
methylthioadenosine	-0.46612	3.4412
6-phosphogluconate	-1.0148	3.3983
GSH_Ellmans	0.243	3.3888
acetylcarnitine	-0.21274	3.3662
NAD+	-0.11557	3.3593
ADP	-0.37462	3.3401
Pantothenate	-0.31432	3.337
beta-alanine	0.34452	3.3365
2-hydroxyglutarate	0.48299	3.2735
malate	-0.38252	3.2732
ATP	-0.6666	3.2279
proline	0.34852	3.0737
asparagine	0.37331	3.0414
acetylserine	-0.43591	3.0067
dATP	-0.81401	2.9553
ascorbate_unc	0.39733	2.9454
histidine	0.34202	2.9202
Glycerol 3-Phosphate	-0.58998	2.8427
3-methyl-2-oxopentanoic_acid	-1.2044	2.8124
phosphocholine	-0.31968	2.7486
citrate	0.54572	2.7408
dCTP	-1.1218	2.7366
Butyrylcarnitine	-0.43377	2.695
acetylaspartate	0.76476	2.6563
cis-aconitate	0.80783	2.5655
UTP	0.45678	2.5284
glutamine	0.25617	2.4388
3-phosphoglycerate	-0.35213	2.4156
fumarate	-0.4123	2.2634
phosphoserine	0.9043	2.2628
glycerate	0.33319	2.1072
UDP-hexose	-0.15173	2.1
propionylcarnitine	0.343	2.1
tryptophan	0.10615	2.0156
methionine	0.18467	2.0082
alpha-keto-isovalerate	-1.0793	1.9885
asymmetric dimethylarginine (ADMA)	0.31329	1.9648
succinate	0.36098	1.9089
Glucose 6-phosphate	0.22208	1.9083
O-phosphoethanolamine_unc	1.0005	1.855
UDP	0.40744	1.7935
GTP	-0.39497	1.7841
Acetyl CoA	-0.16606	1.7253
threonine	0.19728	1.709
argininosuccinate_unc	-0.20302	1.6639
carnitine	0.23109	1.5977
arginine	0.22353	1.5899
phosphocreatine	0.1775	1.5683
GDP	-0.30676	1.5371
succinyl-CoA	-0.19953	1.5067
S-Adenosyl-L-Homocysteine	-0.1534	1.5037
NADH	0.73602	1.4446
palmitate	-0.55072	1.2517
leucine	-0.1047	1.2272
Cys_Ell	-0.29839	1.1208
sarcosine_unc	-0.47634	0.97519
myo-inositol	0.10797	0.95576
cytidine	-0.41524	0.89967
GUANOSINE_15N5	0.19323	0.82426
cystathionine	-0.15243	0.81785
Pyridoxal	0.2023	0.76639
AMP	-0.25069	0.74638
ornithine	0.30509	0.72925
UMP	-0.17192	0.57195
dTTP	0.52402	0.56342
phenylalanine	-0.078273	0.54366
F6P_G1P_unc	0.49859	0.49404
glucose	0.14934	0.47858
mannose	0.14934	0.47858
cytosine_unc	0.5347	0.46234
Methionine sulfoxide	0.13367	0.43975
dUMP	0.28366	0.43335
Sedoheptulose-7-phosphate	-0.055929	0.36957
cystine	-0.48422	0.35427
S-Adenosyl-L-methionine	0.066434	0.32827
trans-urocanate	0.076494	0.28231
CTP	0.083335	0.27822
alanine	-0.18568	0.26794
NADPH	0.10957	0.26382
biotin	0.032412	0.24407
IMP	0.058211	0.24074
Fructose 1,6-bisphosphate	-0.03298	0.23886
isoleucine	-0.052626	0.23564
kynurenine	-0.052355	0.20807
Pyridoxine	-0.064221	0.18413
Ribose_Ribulose 5-phosphate_3Me-Lys	0.043583	0.16735
glutamate	-0.042649	0.1485
lysine	0.04815	0.14289
valine	-0.02467	0.13686
cAMP_unc	0.021815	0.13303
niacinamide	-0.043639	0.12721
tyrosine	0.01275	0.12483
creatine	0.026778	0.11296
adenine	-0.020283	0.10639
FAD	-0.033804	0.083863
CDP	-0.025032	0.081956
2-oxobutyric_acid_unc	0.016118	0.076842
acetoacetate	0.016118	0.076842
GSSG	-0.025761	0.076736
phosphoenolpyruvate	0.00065566	0.030164
guanine	0.0805	0.021084
N-acetylglutamine	-0.00086141	0.02101
hydroxyproline_gammaALA	-0.0077053	0.0032474

## Sheet: 2D
Metabolite	Log2(Fold Change)	-Log10(P value)
serine	4.0285	8.0141
GAR	2.0316	7.8354
cystathionine	2.0676	6.8111
Ribose 1-phosphate_unc	2.2847	6.2373
AICAR	2.2696	6.1803
argininosuccinate_unc	-1.055	6.1423
PRPP_unc	2.6487	5.9854
uracil	1.8539	5.5153
choline	1.9156	5.4572
acetylglutamate	-1.4626	5.3519
N-acetylglutamate	-1.4626	5.3519
dUMP	1.8373	5.0455
CDP	-0.48996	4.8359
Sedoheptulose-7-phosphate	-1.3863	4.8348
propionylcarnitine	-1.6597	4.4509
N-acetylglutamine	-1.5698	4.4508
acetylserine	-1.0078	4.3298
phosphoserine	4.3204	4.3232
phosphocholine	-0.5504	4.309
glucose	1.5766	4.1892
succinyl-CoA	-0.57121	4.135
alanine	0.55791	3.9813
sarcosine_unc	0.56831	3.9492
phenylalanine	0.46606	3.8086
ADP	-0.61514	3.7992
glutamine	-0.66714	3.599
acetylcarnitine	-0.61427	3.5959
IMP	0.71433	3.5496
N-acetylmethionine	-1.0413	3.5341
lysine	0.66711	3.4674
inosine	-1.0113	3.4641
O-phosphoethanolamine_unc	0.79314	3.4029
Glycerophosphocholine	-0.65851	3.3353
GDP	-0.48375	3.334
Butyrylcarnitine	-0.54347	3.303
hypoxanthine	-1.261	3.2726
tryptophan	0.44693	3.2581
guanine	-1.0463	3.2373
guanosine	-0.69241	3.2371
ornithine	-0.6588	3.1599
NADPH	2.3023	3.1287
AMP	-0.80285	3.084
GMP	-0.41619	2.9783
UDP-hexose	0.26133	2.9474
formyl_methionine	-0.40235	2.9051
ascorbate_unc	-0.5094	2.837
arginine	-0.36413	2.7824
S-Adenosyl-L-methionine	-0.60122	2.7816
alpha-keto-isovalerate	0.65275	2.6928
cis-aconitate	-0.67877	2.6178
UDP-GlcNAc	-0.2621	2.5668
malate	-0.4484	2.4867
phosphoenolpyruvate	0.34992	2.4808
Ribose_Ribulose 5-phosphate_3Me-Lys	0.43296	2.4369
Itaconic Acid	-0.57988	2.417
fumarate	-0.44622	2.3897
Fructose 1,6-bisphosphate	-0.53138	2.3301
hydroxyproline_gammaALA	0.49431	2.2993
asparagine	-0.37698	2.2314
dihydroxyacetone_phosphate	-0.56126	2.1887
NADP	-0.18638	2.1772
sorbitol	0.70539	2.1534
proline	-0.48091	2.1232
2-hydroxyglutarate	-0.73976	2.0898
dATP	-0.6636	2.0725
Pantothenate	0.368	2.0457
N-acetylcysteine	0.74478	1.9847
glycerate	-0.42936	1.962
phosphoethanolamine	0.74181	1.9394
ATP	-0.66506	1.9107
histidine	0.26583	1.8981
dCytidine	-0.50599	1.841
Alpha-Lipoic Acid_unc	-0.45278	1.8014
erythrose_4-phosphate_unc	0.29795	1.7167
cAMP_unc	0.3085	1.7166
glutamate	0.20804	1.7044
Pyridoxine	0.3181	1.6939
Acetyl CoA	-0.20583	1.6323
cytidine	-0.46346	1.628
Glycerol 3-Phosphate	-0.60457	1.5254
Pyridoxal	0.1804	1.4946
dCTP	0.61077	1.4933
UTP	0.53159	1.4725
biotin	0.32459	1.4552
creatine	0.60635	1.4425
carnitine	-0.28226	1.4141
3-phosphoglycerate	0.21554	1.4053
asymmetric dimethylarginine (ADMA)	-0.21002	1.392
F6P_G1P_unc	-0.32544	1.3054
lactic_acid	-0.29775	1.2984
UMP	0.096041	1.2465
hypotaurine	0.50469	1.246
Coenzyme A	0.31334	1.1113
pyruvate	-0.26324	1.11
Glucose 6-phosphate	0.21937	1.0883
GTP	-0.4363	1.071
cytosine_unc	-0.29153	1.0458
threonine	0.16032	1.0251
aspartate	0.15754	0.98927
betaine	-0.72257	0.965
methionine	0.13009	0.91727
trans-urocanate	-1.0972	0.87453
UDP	0.53416	0.87359
GSH	-0.13964	0.83064
myo-inositol	0.1653	0.8004
palmitate	-0.42052	0.76145
4-Hydroxyphenylpyruvic acid	-0.2706	0.73886
creatinine	-0.66396	0.69145
NADH	0.24306	0.63441
leucine	0.13952	0.61061
xanthosine_unc	0.3992	0.54243
6-phosphogluconate	-0.12487	0.53111
Picolinate	-0.69613	0.49548
Nicotinic Acid	-0.67675	0.47491
xanthine	-0.17469	0.40803
NAD+	-0.066647	0.35497
S-Adenosyl-L-Homocysteine	0.052894	0.35406
succinate	-0.099985	0.34062
CMP	-0.087597	0.33799
3-hydroxybutyric_acid	-0.40419	0.32278
GUANOSINE_15N5	-0.11593	0.29529
2-hydroxybutyric_acid	-0.3891	0.2925
quinolinic_acid	-0.79506	0.28767
GSSG	0.18182	0.22127
3-methyl-2-oxopentanoic_acid	0.061305	0.21992
beta-alanine	0.039635	0.21316
kynurenine	-0.069827	0.20462
Methionine sulfoxide	-0.028037	0.17884
pseudouridine_unc	-0.070188	0.17285
FAD	-0.042179	0.16108
glycine	-0.033093	0.14661
2,3-BPG_unc	-0.058831	0.14571
cystine	0.064797	0.089294
tyrosine	-0.021019	0.085817
dTTP	-0.052266	0.070376
isoleucine	0.01316	0.0607
methylthioadenosine	0.015966	0.055478
niacinamide	-0.011457	0.046815
N-acetyllysine	0.0058795	0.029389
citrate	0.0032767	0.021426
CTP	0.0075619	0.020406

## Sheet: 2H
Metabolite	Log2(Fold Change)	-Log10(P value)
Acetyl.CoA	-0.01727	0.16771
acetylcarnitine	0.088035	0.62826
ADP	-0.36053	1.2067
alanine	-0.04116	0.096066
Alpha.Ketoglutarate	0.21748	1.461
Alpha.Lipoic.Acid_unc	0.24186	0.95424
AMP	0.28983	1.5843
arginine	-0.15749	0.92108
argininosuccinate_unc	0.060063	0.39129
asparagine	0.10819	1.0705
aspartate	0.20012	1.1545
ATP	-0.22258	0.57363
beta.alanine	0.017402	0.19424
Butyrylcarnitine	0.017644	0.087931
C5.Carnitines	0.089521	1.0024
carnitine	-0.04451	0.58721
CDP.choline	0.12147	0.40331
cis.aconitate	-0.01755	0.094434
citrate	-0.03001	0.28004
Coenzyme.A	0.083702	0.18063
creatine	-0.14279	0.45243
CTP	-0.23999	0.5859
dATP	-0.30293	0.97615
dCTP	-0.24966	0.54101
dihydroxyacetone_phosphate	0.032313	0.10415
erythrose_4.phosphate_unc	-0.0393	0.048183
F6P.G1P	0.029314	0.15299
folic acid	-2.4875	4.6156
formyl_methionine	0.33905	1.1803
Fructose.1.6.bisphosphate	0.12385	1.109
fumarate	0.029333	0.50806
GDP	-0.04029	0.17744
Glucose.6.phosphate	-0.00999	0.069902
glutamate	0.18475	1.0378
glutamine	-0.0218	0.33001
glycerate	-0.15438	0.71427
Glycerol.3.Phosphate	0.021986	0.55929
Glycerophosphocholine	0.004015	0.0334
glycine	-0.79698	3.5247
GSH	0.48916	0.99088
hydroxyproline_gammaALA	0.22563	1.2401
hypotaurine	0.16885	0.51098
hypoxanthine	-0.07722	0.94915
IMP	0.042206	0.26807
leucine	-0.05677	0.3596
lysine	-0.13315	1.045
malate	0.032846	0.59688
malonyl.CoA	-0.0057	0.008989
methionine	0.002665	0.031306
methylthioadenosine	-0.22779	0.78602
N.acetylaspartate	0.082064	0.24215
N.acetylmethionine	-0.04955	0.17835
N.acetylphenylalanine	0.19891	0.82217
NAD.	0.030233	0.24603
NADP	-0.06149	0.20492
niacinamide	-0.36099	1.0387
O.phosphoethanolamine	-0.04658	0.2485
Pantothenate	-0.05753	0.63586
phenylalanine	0.12922	0.89758
phosphocholine	-0.10447	0.54007
phosphocreatine	0.064688	0.38745
phosphoenolpyruvate	0.047367	0.23144
proline	-0.04321	0.52436
propionylcarnitine	0.20615	1.3744
PRPP	0.84017	0.73125
Pyridoxine	-0.07848	0.74086
pyruvate	0.59054	0.95076
quinolinic_acid	0.18327	0.77324
Ribose.1.phosphate_unc	-0.05913	0.29221
Ribose.Ribulose.5.phosphate.3Me.Lys	0.087143	0.52457
S.Adenosyl.L.Homocysteine	-0.16607	0.64317
Sedoheptulose.7.phosphate	0.030053	0.11534
serine	0.76319	3.7169
succinate	-0.30838	0.58477
taurine	0.079793	0.57708
threonine	0.22786	0.71079
tryptophan	0.060644	0.88909
tyrosine	-0.06492	0.57877
UDP	-0.37376	0.64622
UDP.GlcNAc	0.074702	1.0086
UMP	0.29021	1.8285
N-Carbamoylaspartic acid	0.26447	3.7324
UTP	-0.1951	0.5113
X2.3.BPG_unc	0.075366	0.61366
X2.hydroxybutyric_acid	0.017439	0.030889
X2.hydroxyglutarate	0.068209	0.30449
X2.oxobutyric_acid_unc	0.11624	0.50409
X3.methyl.2.oxopentanoic_acid	0.047021	0.15699
X3.phosphoglycerate	0.03185	0.34264
X6.phosphogluconate	-0.0173	0.10436
xanthine	0.001366	0.031392
xanthosine	0.30509	0.53079

## Sheet: 2L
Metabolite	Log2(Fold Change)	-Log10(P value)
Acetyl.CoA	0.078289	0.20003
acetylcarnitine	0.16856	1.6389
ADP	-0.13359	0.20785
alanine	-0.11298	0.99482
Alpha.Ketoglutarate	-0.42445	0.66934
Alpha.Lipoic.Acid_unc	0.20292	0.34411
AMP	-0.29821	0.85649
arginine	-0.18067	0.63908
argininosuccinate_unc	-0.06721	0.2837
asparagine	-0.04193	0.57351
aspartate	0.039079	0.16962
ATP	-0.03221	0.063521
beta.alanine	-0.09699	0.50016
Butyrylcarnitine	0.15776	0.83159
C5.Carnitines	-0.05895	0.03213
carnitine	-0.05741	0.64414
CDP.choline	0.23185	1.2991
cis.aconitate	-0.16811	1.2241
citrate	-0.02179	0.11531
Coenzyme.A	0.03935	0.19065
creatine	-0.0498	0.17095
CTP	0.13433	0.14568
dATP	0.15429	0.20138
dCTP	0.28853	0.39624
dihydroxyacetone_phosphate	0.21055	0.2133
erythrose_4.phosphate_unc	-0.49842	1.3656
F6P.G1P	-0.12982	1.2533
folic_acid	-6.7853	3.1353
formyl_methionine	0.05656	0.15783
Fructose.1.6.bisphosphate	0.17741	0.84611
fumarate	-0.06172	0.23236
GDP	-0.05217	0.39263
Glucose.6.phosphate	-0.26161	1.5363
glutamate	0.016928	0.085662
glutamine	0.02646	0.11917
glycerate	0.17164	1.051
Glycerol.3.Phosphate	-0.44896	0.80977
Glycerophosphocholine	-0.06257	0.33889
glycine	-0.11013	0.84171
GSH	0.29388	0.8611
hydroxyproline_gammaALA	-0.08759	0.25392
hypotaurine	0.33938	1.2425
hypoxanthine	0.71079	1.8141
IMP	0.13272	0.74488
leucine	-0.07165	0.3966
lysine	0.13056	0.29341
malate	-0.02596	0.097526
malonyl.CoA	0.10468	0.70268
methionine	0.34636	0.49876
methylthioadenosine	0.047887	0.16617
N.acetylaspartate	3.9519	0.75996
N.acetylmethionine	0.27676	0.76566
N.acetylphenylalanine	-0.25741	0.27559
NAD.	-0.06817	0.41297
NADP	-0.15189	0.56242
niacinamide	0.25048	0.50972
O.phosphoethanolamine	-0.39917	1.034
Pantothenate	0.030986	0.16446
phenylalanine	0.3648	1.7831
phosphocholine	0.093725	0.34392
phosphoenolpyruvate	0.002553	0.004071
proline	-0.08394	0.39732
propionylcarnitine	0.03804	0.11016
PRPP	0.53643	0.4746
Pyridoxine	0.002618	0.005087
pyruvate	-0.67286	0.73181
quinolinic_acid	0.28904	0.52036
Ribose.1.phosphate_unc	-0.18254	0.89951
Ribose.Ribulose.5.phosphate.3Me.Lys	0.022444	0.001621
S.Adenosyl.L.Homocysteine	0.019139	0.079864
Sedoheptulose.7.phosphate	-0.08204	0.71037
serine	1.9299	4.4868
succinate	0.042945	0.065459
taurine	0.11874	0.69189
threonine	0.15703	0.15688
tryptophan	0.45249	1.3768
tyrosine	-0.04998	0.44074
UDP	-0.05308	0.042578
UDP.GlcNAc	0.015046	0.083422
UMP	0.33453	1.9577
Ureidosuccinic_acid	0.34914	1.186
UTP	0.096307	0.1139
X2.3.BPG_unc	0.50395	0.3954
X2.hydroxybutyric_acid	0.22551	0.52467
X2.hydroxyglutarate	0.27334	0.72088
X2.oxobutyric_acid_unc	0.166	0.67627
X3.methyl.2.oxopentanoic_acid	-0.05944	0.2043
X3.phosphoglycerate	0.19057	2.0593
X6.phosphogluconate	-0.11394	0.52283
xanthine	-0.17553	0.97689
xanthosine	0.084718	1.6516

## Sheet: 5H
Metabolite	Log2(100nM/2,000nM)	Log2(SHIN1/Vehicle)
GAR	3.3423	3.7108
AICAR	2.9265	2.53
PRPP	2.6844	2.7502
R1P	2.0251	2.4884
serine	1.8167	2.5899
glucose	1.2472	1.8758
histidine	0.78905	1.0936
betaine	0.71876	1.5982
cystathionine	0.61035	-1.5587
lysine	0.55536	1.4047
cysteic_acid	0.54039	0.89193
aspartate	0.52266	1.1594
UTP	0.41422	-0.54707
creatine	0.39694	1.3538
niacinamide	0.34289	0.252
CMP	0.33897	1.775
threonine	0.29519	0.44619
methionine	0.28458	0.24664
acetylcarnitine	0.27979	-0.69072
cystine	0.26409	1.984
O.phosphoethanolamine	0.26349	3.0832
phenylalanine	0.253	0.41945
Methionine.sulfoxide	0.2528	0.33084
hydroxyproline_gammaALA	0.24999	-0.26398
arginine	0.23528	0.19384
kynurenine	0.23032	-0.24605
UDP	0.22364	-0.27206
leucine	0.21268	0.19042
tryptophan	0.18953	0.27439
glutamine	0.18395	0.12452
N.acetylaspartate	0.17308	0.52078
alanine	0.15074	1.9335
Alpha.Ketoglutarate	0.14473	0.10277
glutamate	0.13338	0.10436
tyrosine	0.12151	0.038408
asparagine	0.11975	-0.34084
CTP	0.099882	-1.0485
isoleucine	0.092135	0.017571
taurine	0.079542	0.57208
citrate	0.075061	0.36773
IMP	0.073842	-0.96155
succinyl.CoA	0.068647	-0.81418
cis.aconitate	0.054101	0.51996
C5.Carnitines	0.052796	0.33637
Glucose.6.phosphate	0.048287	-0.58239
ornithine	0.048166	0.74775
UMP	0.042335	0.071089
proline	0.025843	-0.11591
lactic_acid	0.012734	0.008397
glycerate	0.009344	-0.07443
S.Adenosyl.L.methionine	0.005825	-0.10135
Itaconic.Acid	-0.01457	-0.07321
propionylcarnitine	-0.02234	-0.07475
gamma.aminobutyric_acid	-0.02433	1.7366
ascorbate_unc	-0.02911	-0.13319
CDP	-0.03387	-0.58267
phosphocholine	-0.0597	-1.0237
Pyridoxine	-0.06619	-0.10322
phosphocreatine	-0.07412	0.55468
Butyrylcarnitine	-0.07841	-1.1866
X2.oxoadipate	-0.11815	-0.10207
ADP.ribose	-0.12218	-0.61124
Pantothenate	-0.14407	-0.06561
F6P.G1P	-0.1453	-0.82149
Acetyl.CoA	-0.1465	-1.0291
methylthioadenosine	-0.15658	-1.433
carnitine	-0.18661	-0.2745
X2.hydroxyglutarate	-0.20075	-0.111
NAD.	-0.20125	-0.8179
S.Adenosyl.L.Homocysteine	-0.20236	-0.6724
beta.alanine	-0.21272	0.052237
X2.3.BPG_unc	-0.24432	-1.198
GSSG	-0.25775	-0.40533
NADP	-0.3066	-0.54758
X3.phosphoglycerate	-0.30744	-0.92719
ADP	-0.31337	-1.329
inosine	-0.32055	-0.1509
Sedoheptulose.7.phosphate	-0.32557	-1.0216
phosphoenolpyruvate	-0.34344	-1.1302
N.acetylglutamate	-0.3485	-1.7615
formyl_methionine	-0.35298	-1.192
N.acetylphenylalanine	-0.3576	-0.85082
CDP.choline	-0.36503	1.7168
argininosuccinate_unc	-0.37676	-0.7232
ATP	-0.3788	-1.7746
Ribose.Ribulose.5.phosphate.3Me.Lys	-0.38997	-0.34129
GTP	-0.41015	-1.6944
palmitate	-0.41125	-0.4685
Glycerol.3.Phosphate	-0.44137	-1.7684
dATP	-0.45072	-2.4447
UDP.GlcNAc	-0.46726	-1.2753
AMP	-0.50508	-0.87377
hypoxanthine	-0.52107	-0.39921
Fructose.1.6.bisphosphate	-0.57332	-0.53891
glycine	-0.57343	-0.94072
malate	-0.63233	-1.2525
fumarate	-0.70308	-1.4236
GDP	-0.70376	-1.3001
X6.phosphogluconate	-0.73005	-1.9391
X3.methyl.2.oxopentanoic_acid	-0.81767	-0.90258
succinate	-0.88275	-1.2507
Ureidosuccinic_acid	-0.96603	-1.3431
DHAP	-1.0488	-2.5101
Glycerophosphocholine	-1.1247	-3.141
orotate	-1.7445	-2.1931
choline	-2.4361	-6.2394

## Sheet: 5I
Metabolite	Log2(100nM/2,000nM)	Log2(AICAR/Vehicle)
GAR	3.3423	-2.4098
AICAR	2.9265	5.4807
PRPP	2.6844	-1.566
R1P	2.0251	-1.2129
serine	1.8167	1.3404
glucose	1.2472	2.3771
histidine	0.78905	1.3876
betaine	0.71876	1.0905
cystathionine	0.61035	-2.7287
lysine	0.55536	1.5932
cysteic_acid	0.54039	-0.0509
aspartate	0.52266	1.0393
UTP	0.41422	-2.2134
creatine	0.39694	1.0823
niacinamide	0.34289	0.10623
CMP	0.33897	-0.09349
threonine	0.29519	0.82985
methionine	0.28458	0.57201
acetylcarnitine	0.27979	1.1187
cystine	0.26409	1.5174
O.phosphoethanolamine	0.26349	2.0642
phenylalanine	0.253	0.52582
Methionine.sulfoxide	0.2528	0.452
hydroxyproline_gammaALA	0.24999	0.3722
arginine	0.23528	0.34304
kynurenine	0.23032	-0.66022
UDP	0.22364	-2.6454
leucine	0.21268	0.21903
tryptophan	0.18953	0.42534
glutamine	0.18395	0.46957
N.acetylaspartate	0.17308	-0.3066
alanine	0.15074	0.30705
Alpha.Ketoglutarate	0.14473	-0.31736
glutamate	0.13338	0.32393
tyrosine	0.12151	0.25247
asparagine	0.11975	0.19764
CTP	0.099882	-2.1141
isoleucine	0.092135	0.18848
taurine	0.079542	0.80379
citrate	0.075061	0.16966
IMP	0.073842	0.62275
succinyl.CoA	0.068647	0.021153
cis.aconitate	0.054101	-0.02286
C5.Carnitines	0.052796	-0.18713
Glucose.6.phosphate	0.048287	1.339
ornithine	0.048166	1.3196
UMP	0.042335	-3.0001
proline	0.025843	0.02951
lactic_acid	0.012734	-0.2005
glycerate	0.009344	-0.05851
S.Adenosyl.L.methionine	0.005825	-0.68914
Itaconic.Acid	-0.01457	-0.13855
propionylcarnitine	-0.02234	-1.1814
gamma.aminobutyric_acid	-0.02433	0.094722
ascorbate_unc	-0.02911	-0.0167
CDP	-0.03387	-1.9811
phosphocholine	-0.0597	0.43537
Pyridoxine	-0.06619	0.28245
phosphocreatine	-0.07412	0.16382
Butyrylcarnitine	-0.07841	-0.51344
X2.oxoadipate	-0.11815	-0.12819
ADP.ribose	-0.12218	-0.87289
Pantothenate	-0.14407	0.74976
F6P.G1P	-0.1453	1.053
Acetyl.CoA	-0.1465	-0.16819
methylthioadenosine	-0.15658	-0.9829
carnitine	-0.18661	-0.03565
X2.hydroxyglutarate	-0.20075	-0.27139
NAD.	-0.20125	-0.40313
SAH	-0.20236	1.3944
beta.alanine	-0.21272	-0.19349
X2.3.BPG_unc	-0.24432	-1.8952
GSSG	-0.25775	0.23175
NADP	-0.3066	-0.25288
X3.phosphoglycerate	-0.30744	-1.8921
ADP	-0.31337	-0.18794
inosine	-0.32055	2.1786
Sedoheptulose.7.phosphate	-0.32557	1.4433
phosphoenolpyruvate	-0.34344	-1.9649
N.acetylglutamate	-0.3485	-0.79432
formyl_methionine	-0.35298	-0.80494
N.acetylphenylalanine	-0.3576	-0.89328
CDP.choline	-0.36503	0.5497
argininosuccinate_unc	-0.37676	-1.8186
ATP	-0.3788	-0.169
Ribose.Ribulose.5.phosphate.3Me.Lys	-0.38997	-1.05
GTP	-0.41015	-0.2832
palmitate	-0.41125	-0.75283
Glycerol.3.Phosphate	-0.44137	-1.0938
dATP	-0.45072	-0.53194
UDP.GlcNAc	-0.46726	-3.3158
AMP	-0.50508	-0.34003
hypoxanthine	-0.52107	5.2429
Fructose.1.6.bisphosphate	-0.57332	-1.4971
glycine	-0.57343	0.62599
malate	-0.63233	-1.5914
fumarate	-0.70308	-1.8106
GDP	-0.70376	-0.71342
X6.phosphogluconate	-0.73005	-0.73388
X3.methyl.2.oxopentanoic_acid	-0.81767	-1.0081
succinate	-0.88275	-2.0483
Ureidosuccinic_acid	-0.96603	1.0592
DHAP	-1.0488	-1.5609
Glycerophosphocholine	-1.1247	-3.7513
orotate	-1.7445	2.7427
choline	-2.4361	-2.4618

## Sheet: 5J
Metabolite	Log2(100nM/2,000nM)	Log2(SHIN1/Vehicle)
RIP	1.4383	1.8339
GAR	1.3463	1.8251
PRPP	1.2895	2.5314
formyl_methionine	1.278	-1.1825
glucose	1.2608	2.0544
cystathionine	1.2077	0.43457
serine	0.92059	3.5687
Ribose.Ribulose.5.phosphate.3Me.Lys	0.71545	1.688
UTP	0.7074	0.10259
CTP	0.65221	-0.52647
X2.3.BPG_unc	0.62616	-0.16383
AICAR	0.61963	0.85915
CDP.choline	0.48696	1.7335
niacinamide	0.46339	0.24279
GTP	0.46113	-0.802
UDP	0.43325	0.15556
Glucose.6.phosphate	0.40238	-0.16551
UDP.GlcNAc	0.33972	-0.45059
cysteic_acid	0.31986	-0.53158
aspartate	0.29742	1.4762
Pantothenate	0.25674	1.6118
UMP	0.2188	-0.11113
dATP	0.21759	-1.2978
Butyrylcarnitine	0.21218	-0.4823
X3.phosphoglycerate	0.2098	1.0269
phosphoenolpyruvate	0.20369	1.4917
X6.phosphogluconate	0.19969	-0.26124
Pyridoxine	0.19933	0.80723
CDP	0.19427	-0.76413
ATP	0.19245	-1.0954
carnitine	0.18647	0.001008
X3.methyl.2.oxopentanoic_acid	0.1853	-0.15236
CMP	0.16743	-0.21482
Fructose.1.6.bisphosphate	0.16266	-0.70936
NADP	0.15208	0.14655
glutamate	0.15027	0.62803
F6P.G1P	0.14359	-0.78022
hydroxyproline_gammaALA	0.13283	-0.38778
methionine	0.11801	1.6236
Acetyl.CoA	0.11205	-0.53073
cystine	0.11141	1.4869
fumarate	0.10698	-1.2217
taurine	0.073818	0.2048
succinate	0.064014	-0.50295
N.acetylphenylalanine	0.047463	-0.13969
S.Adenosyl.L.methionine	0.027966	-0.20135
malate	0.024002	-1.0841
alanine	0.021831	0.19934
phosphocholine	0.010841	-0.17621
S.Adenosyl.L.Homocysteine	0.000784	-0.04443
beta.alanine	-0.0003	0.27246
GDP	-0.00996	-0.67027
NAD.	-0.01106	-0.07241
tyrosine	-0.01579	0.54923
Glycerol.3.Phosphate	-0.02922	-1.2898
citrate	-0.0392	-0.33231
cis.aconitate	-0.06625	-0.4612
O.phosphoethanolamine	-0.07398	1.4018
proline	-0.07915	-0.53228
kynurenine	-0.08049	-0.49564
IMP	-0.08542	0.10271
leucine	-0.09588	0.62888
Sedoheptulose.7.phosphate	-0.09747	-3.4122
histidine	-0.11735	0.85732
asparagine	-0.13901	-0.5135
isoleucine	-0.14302	0.11692
argininosuccinate_unc	-0.15116	-2.4456
methylthioadenosine	-0.17381	0.08496
arginine	-0.18776	-0.64046
ADP.ribose	-0.19374	-1.0743
N.acetylglutamate	-0.22076	-0.8792
threonine	-0.2291	0.78553
succinyl.CoA	-0.23242	-0.84764
GSSG	-0.25577	0.31392
lysine	-0.27517	1.7858
ascorbate_unc	-0.2921	-0.26622
Methionine.sulfoxide	-0.32814	0.60669
hypoxanthine	-0.32901	-1.0431
Glycerophosphocholine	-0.33642	-1.1643
AMP	-0.35715	-0.87446
acetylcarnitine	-0.37597	-0.61024
ADP	-0.38221	-1.1952
Itaconic.Acid	-0.39513	-0.44432
X2.oxoadipate	-0.40193	-0.38941
choline	-0.41904	-1.3201
glutamine	-0.42191	0.16742
Ureidosuccinic_acid	-0.42271	-0.57738
glycerate	-0.46515	-0.4428
glycine	-0.48165	-0.56859
Alpha.Ketoglutarate	-0.4926	0.58147
gamma.aminobutyric_acid	-0.51056	0.42875
tryptophan	-0.54264	2.6549
inosine	-0.54777	-1.6869
creatine	-0.56021	0.6727
lactic_acid	-0.6153	-0.47942
C5.Carnitines	-0.65926	-1.9869
orotate	-0.69792	-0.50999
palmitate	-0.73324	-0.75313
phenylalanine	-0.7487	2.3508
ornithine	-0.77743	0.14511
X2.hydroxyglutarate	-0.79403	-0.45649
propionylcarnitine	-0.9496	-0.98685
DHAP	-1.0413	-0.33023
betaine	-2.274	-0.73389

## Sheet: 5K
Metabolite	Log2(100nM/2,000nM)	Log2(AICAR/Vehicle)
R1P	1.4383	-2.3278
GAR	1.3463	-2.5037
PRPP	1.2895	-2.4509
formylmethionine	1.278	-1.3099
glucose	1.2608	1.5464
cystathionine	1.2077	-1.8021
serine	0.92059	1.1169
Ribose.Ribulose.5.phosphate.3Me.Lys	0.71545	-0.90375
UTP	0.7074	-1.8045
CTP	0.65221	-1.6839
X2.3.BPG_unc	0.62616	-1.004
AICAR	0.61963	4.3159
CDP.choline	0.48696	1.9562
niacinamide	0.46339	-1.1603
GTP	0.46113	0.019318
UDP	0.43325	-2.2994
Glucose.6.phosphate	0.40238	-0.28251
UDP.GlcNAc	0.33972	-1.6485
cysteic_acid	0.31986	-1.769
aspartate	0.29742	1.6815
Pantothenate	0.25674	0.18954
UMP	0.2188	-1.7356
dATP	0.21759	0.59379
Butyrylcarnitine	0.21218	-1.0006
X3.phosphoglycerate	0.2098	-1.0773
phosphoenolpyruvate	0.20369	-0.56796
X6.phosphogluconate	0.19969	-1.3573
Pyridoxine	0.19933	0.003938
CDP	0.19427	-1.9465
ATP	0.19245	0.22196
carnitine	0.18647	-0.08051
X3.methyl.2.oxopentanoic_acid	0.1853	0.13534
CMP	0.16743	-0.06384
Fructose.1.6.bisphosphate	0.16266	-1.4682
NADP	0.15208	-0.06967
glutamate	0.15027	-0.54892
F6P.G1P	0.14359	-0.57021
hydroxyproline_gammaALA	0.13283	-0.83559
methionine	0.11801	0.94862
Acetyl.CoA	0.11205	-0.40958
cystine	0.11141	1.6144
fumarate	0.10698	-0.96371
taurine	0.073818	0.17452
succinate	0.064014	-0.92239
N.acetylphenylalanine	0.047463	-0.11597
SAM	0.027966	-1.0292
malate	0.024002	-0.94904
alanine	0.021831	-0.42338
phosphocholine	0.010841	0.157
SAH	0.000784	1.2215
beta.alanine	-0.0003	-0.66
GDP	-0.00996	-0.37712
NAD.	-0.01106	-0.88395
tyrosine	-0.01579	-0.28637
Glycerol.3.Phosphate	-0.02922	-1.009
citrate	-0.0392	-1.0366
cis.aconitate	-0.06625	-1.3324
O.phosphoethanolamine	-0.07398	4.525
proline	-0.07915	-1.3298
kynurenine	-0.08049	-1.9243
IMP	-0.08542	0.25238
leucine	-0.09588	-0.35966
Sedoheptulose.7.phosphate	-0.09747	-2.0954
histidine	-0.11735	-0.61914
asparagine	-0.13901	-1.0119
isoleucine	-0.14302	-0.73206
argininosuccinate	-0.15116	-2.6574
methylthioadenosine	-0.17381	-1.1366
arginine	-0.18776	-1.019
ADP.ribose	-0.19374	-1.9684
N.acetylglutamate	-0.22076	0.066165
threonine	-0.2291	0.16854
succinyl.CoA	-0.23242	-0.05388
GSSG	-0.25577	-0.13354
lysine	-0.27517	1.843
ascorbate_unc	-0.2921	-0.73245
Methionine.sulfoxide	-0.32814	-0.1156
hypoxanthine	-0.32901	6.1398
Glycerophosphocholine	-0.33642	-0.25902
AMP	-0.35715	-0.42113
acetylcarnitine	-0.37597	-0.52554
ADP	-0.38221	-0.95044
Itaconic.Acid	-0.39513	-1.1183
X2.oxoadipate	-0.40193	-1.207
choline	-0.41904	-0.26616
glutamine	-0.42191	-0.05468
Ureidosuccinic acid	-0.42271	4.3722
glycerate	-0.46515	-1.0999
glycine	-0.48165	0.52299
Alpha.Ketoglutarate	-0.4926	-0.98181
gamma.aminobutyric_acid	-0.51056	-0.98848
tryptophan	-0.54264	1.7146
inosine	-0.54777	2.6433
creatine	-0.56021	-0.68154
lactic_acid	-0.6153	-1.3122
C5.Carnitines	-0.65926	-0.59091
orotate	-0.69792	6.3073
palmitate	-0.73324	-1.6608
phenylalanine	-0.7487	1.6512
ornithine	-0.77743	-0.99024
X2.hydroxyglutarate	-0.79403	-1.2945
propionylcarnitine	-0.9496	-1.1424
DHAP	-1.0413	-1.2728
betaine	-2.274	-2.3238

## Sheet: 7G
Metabolite	Log2(Fold Change)	-Log10(P value)
Glycerophosphocholine	-3.4425	5.3046
taurine	-3.5643	4.9105
phosphocholine	-2.7913	3.5247
AMP	-2.1164	2.9842
malate	-1.1465	2.8734
proline	-0.37679	2.7069
AICAR	7.5304	2.6951
histidine	0.92597	2.657
UDP.GlcNAc	-1.48	2.6513
Glucose.6.phosphate	0.82661	2.5419
ATP	-1.174	2.4462
Fructose.1.6.bisphosphate	-1.9996	2.3466
glycine	-0.34281	2.2627
arginine	0.66479	2.1214
Acetyl.CoA	-1.3829	2.1025
methionine	0.51032	2.0928
glycerate	0.36871	2.0878
isoleucine	0.48713	2.0844
leucine	0.54333	2.0646
lysine	0.80309	1.9965
glucose	1.0119	1.9779
glutamate	-0.79703	1.9683
cystine	1.5415	1.9658
dihydroxyacetone_phosphate	-3.0353	1.9311
valine	0.61056	1.9084
serine	0.57436	1.8988
S.Adenosyl.L.Homocysteine	-3.3002	1.8752
alanine	0.36998	1.8436
glutamine	0.23305	1.8249
orotate	-2.7321	1.7831
tyrosine	0.45202	1.7759
ascorbate_unc	0.30822	1.7609
tryptophan	0.31054	1.7332
niacinamide	0.55451	1.7089
hydroxyproline_gammaALA	0.3985	1.7083
GTP	-0.91057	1.5454
asparagine	-0.20922	1.5039
hypotaurine	-2.1748	1.4464
X6.phosphogluconate	1.139	1.4435
Pantothenate	0.34115	1.4351
CTP	-0.97056	1.3563
phenylalanine	0.38333	1.2879
phosphocreatine	-1.9817	1.2776
hypoxanthine	-0.77159	1.2644
UDP	-1.975	1.2396
methylthioadenosine	-0.83055	1.2119
Methionine.sulfoxide	0.51821	1.2052
Sedoheptulose.7.phosphate	-0.77537	1.1735
carnitine	0.28602	1.1344
creatine	0.5351	1.0879
UTP	-0.60744	1.0031
X2.oxobutyric_acid_unc	0.26406	0.9847
GSH	-0.56828	0.98437
betaine	-0.41418	0.96927
NAD.	-0.56436	0.93894
argininosuccinate_unc	-0.37089	0.88949
X3.methyl.2.oxopentanoic_acid	-0.46278	0.81256
citrate	-0.26133	0.80246
aspartate	-0.33916	0.6514
threonine	0.28124	0.64651
F6P.G1P	-0.28617	0.63977
GSSG	-0.36883	0.63656
folic_acid	0.4544	0.62258
PteGlu	0.44891	0.61575
X2.hydroxyglutarate	0.40308	0.60687
GMP	-1.3098	0.55359
succinate	0.16371	0.51257
phosphoenolpyruvate	0.56571	0.45171
uric.acid	2.835	0.42724
X3.phosphoglycerate	0.38657	0.39959
creatinine	0.60742	0.28601
Ribose.Ribulose.5.phosphate.3Me.Lys	-0.16103	0.2621
ornithine	-0.13499	0.24685
citrulline	1.4444	0.20114
beta.alanine	0.087691	0.11545
guanidinoacetate	-0.017801	0.061644
IMP	0.12457	0.046644

[truncated: 1 more sheets: 7H]
