# Supplementary material for: Folate depletion induces erythroid differentiation through perturbation of de novo purine synthesis
Source: Sci Adv. 2024 Jan 31;10(5):eadj9479. doi: 10.1126/sciadv.adj9479 (PMC10830111; doi:10.1126/sciadv.adj9479)
Supplement: Supplementary file 2 — Data S1 to S3 [file sciadv.adj9479_data_s1_to_s3.zip › adj9479_Data_S2.xlsx]

## Sheet: Metabolomics_File_list_orgnaniz
Datasets	Description	Dataset name to upload to MWB	MWB Study ID	Experiment Date	Cell type	Figures	Type	Numbers	Groups	Group1	Group1_Files	Group2	Group2_Files	Group3	Group3_Files	Group4	Group4_Files	Group5	Group5_Files	Group6	Group6_Files
1	2000v100_D6_Volcano	Dataset1_2000v100_FA_D6_Volcano_HILIC.zip	ST002831	2021-02-01	K562	1C	HILIC	304-311	2	2000nM FA	304-307	100nM FA	308-311
2	2000v100_D6_Volcano	Dataset2_2000v100_FA_D6_Volcano_porphyrin.zip	ST003023	2021-02-01	K562	1C	Porphyrin	278-285	2	2000nM FA	278-281	100nM FA	282-285
3	100nM_FA_Timecourse_K562	Dataset3_100nM_FA_Timecourse_K562_porphyrin.zip	ST002990	2021-11-30	K562	2B, 3A/B, S4A/C/D, S7A/B	Porphyrin	617-639	6	100nM FA, Day 0	617-620	100nM FA, Day 1	621-624	100nM FA, Day 2	625-628	100nM FA, Day 4	629-632	100nM FA, Day 6	633-636
4	100nM_FA_Timecourse_K562	Dataset4_100nM_FA_Timecourse_K562_folate.zip	ST002892	2021-11-30	K562	2B, 3A/B, S4A/C/D, S7A/B	Folate	591-616	6	100nM FA, Day 0	591-594	100nM FA, Day 1	595-598	100nM FA, Day 2	599-602	100nM FA, Day 4	603-606	100nM FA, Day 6	607-610	100nM FA, Day 8	611-613
5	100nM_FA_Timecourse_K562	Dataset5_100nM_FA_Timecourse_K562_HILIC.zip	ST002913	2021-11-30	K562	2B, 3A/B, S4A/C/D, S7A/B	HILIC	565-587	6	100nM FA, Day 0	565-568	100nM FA, Day 1	569-572	100nM FA, Day 2	573-576	100nM FA, Day 4	577-580	100nM FA, Day 6	581-584	100nM FA, Day 8	585-587
6	100nM_FA_Timecourse_MEL	Dataset6_100nM_FA_Timecourse_MEL_porphyrin.zip	ST002893	2022-03-25	MEL	2B, 3A/B, S4A/C/D, S7A/B	Porphyrin	690-711	6	100nM FA, Day 0	690-693	100nM FA, Day 1	694-697	100nM FA, Day 2	698-701	100nM FA, Day 4	702-705	100nM FA, Day 6	706-708	100nM FA, Day 8	709-711
7	100nM_FA_Timecourse_MEL	Dataset7_100nM_FA_Timecourse_MEL_folate.zip	ST002894	2022-03-25	MEL	2B, 3A/B, S4A/C/D, S7A/B	Folate	665-686	6	100nM FA, Day 0	665-668	100nM FA, Day 1	669-672	100nM FA, Day 2	673-676	100nM FA, Day 4	677-680	100nM FA, Day 6	681-683	100nM FA, Day 8	684-686
8	100nM_FA_Timecourse_MEL	Dataset8_100nM_FA_Timecourse_MEL_HILIC.zip	ST002912	2022-03-25	MEL	2B, 3A/B, S4A/C/D, S7A/B	HILIC	640-661	6	100nM FA, Day 0	640-643	100nM FA, Day 1	644-647	100nM FA, Day 2	648-651	100nM FA, Day 4	652-655	100nM FA, Day 6	656-658	100nM FA, Day 8	659-661
9	48hr_lowFA_Inosine_Rescue	Dataset9_48hr_lowFA_Inosine_Rescue_K562_HILIC.zip	ST002895	2022-07-01	K562	2H/I, S4G-J	HILIC	793-804	4	2000nM FA + Vehicle	793-795	100nM FA + Vehicle	796-798	2000nM FA + Inosine	799-801	100nM FA + Inosine	802-804
10	48hr_lowFA_Inosine_Rescue	Dataset10_48hr_lowFA_Inosine_Rescue_MEL_HILIC.zip	ST002896	2022-07-01	MEL	2H/I, S4G-I	HILIC	805-816	4	2000nM FA + Vehicle	805-807	100nM FA + Vehicle	808-810	2000nM FA + Inosine	811-813	100nM FA + Inosine	814-816
11	48hr_lowFA_SHIN1_AICAR_K562	Dataset11_48hr_lowFA_SHIN1_AICAR_K562_HILIC.zip	ST002897	2022-06-15	K562	3F/G, 5H-K, S9B-I	HILIC	754-765	4	2000nM FA + Vehicle	754-756	100nM FA + Vehicle	757-759	2000nM FA + AICAR	760-762	2000nM FA + SHIN1	763-765
12	48hr_lowFA_SHIN1_AICAR_MEL	Dataset12_48hr_lowFA_Inosine_Rescue_MEL_HILIC.zip	ST002898	2022-06-15	MEL	3F/G, 5H-K, S9B-I	HILIC	769-780	4	2000nM FA + Vehicle	769-771	100nM FA + Vehicle	772-774	2000nM FA + AICAR	775-777	2000nM FA + SHIN1	778-780
13	ErythroidProgenitor_SHIN1_Inosine_rescue	Dataset13_ErythProg_SHIN1_inosine_HILIC.zip	ST002899	2022-07-15	E.P.	7G/H, S10C-G	HILIC	883-894	4	Vehicle	883-885	SHIN1	886-888	Inosine	889-891	SHIN1 + Inosine	892-894
14	ErythroidProgenitor_SHIN1_Inosine_rescue	Dataset14_ErythProg_SHIN1_inosine_folate.zip	ST002900	2022-07-15	E.P.	7G/H, S10C-G	Folates	916-927	4	Vehicle	916-918	SHIN1	919-921	Inosine	922-924	SHIN1 + Inosine	925-927
15	C13_Serine_glycine_tracing	Dataset15_C13_Serine_glycine_tracing_K562_HILIC.zip	ST002992	2021-09-03	K562	S1C/D	HILIC	447-462, 467-474	6	2000nM FA + Unlabeled	447-450	100nM FA + Unlabeled	451-454	2000nM FA + C13-Glycine	455-458	2000nM FA + C13-Serine	459-462	100nM FA + C13-Glycine	467-470	100nM FA + C13-Serine	471-474
16	C13_Serine_glycine_tracing	Dataset16_C13_Serine_glycine_tracing_K562_porphyrin.zip	ST002905	2021-09-03	K562	S1C/D	Porphyrin	506-521, 526-533	6	2000nM FA + Unlabeled	506-509	100nM FA + Unlabeled	510-513	2000nM FA + C13-Glycine	514-517	2000nM FA + C13-Serine	518-521	100nM FA + C13-Glycine	526-529	100nM FA + C13-Serine	530-533
17	Folate_Titration_48hr	Dataset17_Folate_Titration_48hr_K562_HILIC.zip	ST002906	2023-02-22	K562	S3B-G	HILIC	1009-1023	5	2000nM FA, 48hr	1009-1011	100nM FA, 48hr	1012-1014	50nM FA, 48hr	1015-1017	20nM FA, 48hr	1018-1020	0nM FA, 48hr	1021-1023
18	Folate_Titration_48hr	Dataset18_Folate_Titration_48hr_K562_folate.zip	ST002907	2023-02-22	K562	S3B-G	Folates	991-1005	5	2000nM FA, 48hr	991-993	100nM FA, 48hr	994-996	50nM FA, 48hr	997-999	20nM FA, 48hr	1000-1002	0nM FA, 48hr	1003-1005
19	Longterm_lowFA_PKCi_K562	Dataset19_longterm_lowFA_PKCi_K562_polar.zip	ST003018	2023-11-07	K562	6D/E	HILIC	1081-1084, 1089-1096, 1101-1104	4	2000nM FA, Veh	1081-1084	2000nM FA, GFX	1089-1092	100nM FA, Veh	1093-1096	100nM FA, GFX	1101-1104
20	Longterm_lowFA_PKCi_K562	Dataset20_longterm_lowFA_PKCi_K562_porphyrin.zip	ST003021	2023-11-07	K562	6D/E	Porphyrin	1105-1108, 1113-1120, 1125-1128	4	2000nM FA, Veh	1105-1108	2000nM FA, GFX	1113-1116	100nM FA, Veh	1117-1120	100nM FA, GFX	1125-1128
21	Longterm_lowFA_PKCi_MEL	Dataset21_longterm_lowFA_PKCi_MEL_polar.zip	ST003020	2023-11-07	MEL	6D/E	HILIC	1177-1192	4	2000nM FA, Veh	1129-1132	2000nM FA, GFX	1137-1140	100nM FA, Veh	1141-1144	100nM FA, GFX	1149-1152
22	Longterm_lowFA_PKCi_MEL	Dataset22_longterm_lowFA_PKCi_MEL_porphyrin.zip	ST003022	2023-11-07	MEL	6D/E	Porphyrin	1196-1211	4	2000nM FA, Veh	1153-1156	2000nM FA, GFX	1161-1164	100nM FA, Veh	1165-1168	100nM FA, GFX	1173-1176
