# Supplementary material for: Folate depletion induces erythroid differentiation through perturbation of de novo purine synthesis
Source: Sci Adv. 2024 Jan 31;10(5):eadj9479. doi: 10.1126/sciadv.adj9479 (PMC10830111; doi:10.1126/sciadv.adj9479)
Supplement: Supplementary file 2 — Data S1 to S3 [file sciadv.adj9479_data_s1_to_s3.zip › adj9479_Data_S3.xlsx]

## Sheet: README
Tab	Description
K562_100v2000	Differentially expressed genes in K562 cells cultured for 3 days in 100 nM folic acid compared to 2,000 nM folic acid
K562_SHINvVEH	Differentially expressed genes in K562 cells cultured for 3 days in SHIN1 (1.25 uM) compared to Vehicle
K562_AICARvVEH	Differentially expressed genes in K562 cells cultured for 3 days in AICAR (500 nM) compared to Vehicle
MEL_100v2000	Differentially expressed genes in MEL cells cultured for 3 days in 100 nM folic acid compared to 2,000 nM folic acid
MEL_SHINvVEH	Differentially expressed genes in MEL cells cultured for 3 days in SHIN1 (1.25 uM) compared to Vehicle
MEL_AICARvVEH	Differentially expressed genes in MEL cells cultured for 3 days in AICAR (500 nM) compared to Vehicle

## Sheet: K562_100v2000
Gene	baseMean	log2FoldChange	lfcSE	stat	pvalue	padj
HEY1	1587.11	1.75481	0.1783	9.84193	7.4271e-23	1.02672e-18
AMHR2	786.232	2.18607	0.224635	9.73162	2.21055e-22	1.52793e-18
ACSM3	8288.87	2.38144	0.279075	8.53335	1.4217e-17	6.5512e-14
ITGB3	431.148	2.17279	0.255695	8.49759	1.9357e-17	6.68979e-14
C11orf21	512.007	2.07671	0.253584	8.18946	2.62411e-16	6.41398e-13
ENSG00000287315	240.486	2.89144	0.353375	8.18234	2.78384e-16	6.41398e-13
GJA4	80.3951	4.69775	0.578355	8.1226	4.56295e-16	9.01118e-13
SLC22A18	361.999	2.10008	0.259396	8.09607	5.67648e-16	9.80895e-13
DDAH2	1924.9	1.43279	0.183703	7.79949	6.21591e-15	9.54763e-12
TSPAN32	238.503	2.15185	0.282806	7.60893	2.76382e-14	3.8207e-11
HS1BP3	666.885	1.43599	0.192062	7.4767	7.62135e-14	9.57796e-11
RENBP	1515.5	1.46373	0.201125	7.27769	3.39586e-13	3.91203e-10
GDF15	3272.02	1.32849	0.18364	7.23421	4.68247e-13	4.97927e-10
PDGFB	755.924	2.35574	0.3265	7.21514	5.38768e-13	5.31995e-10
NEFH	1097.92	-1.58593	0.229858	-6.89963	5.21398e-12	4.8052e-09
SMIM29	1653.51	1.73429	0.252197	6.87671	6.12487e-12	5.29189e-09
NEU1	5990.69	1.43499	0.211977	6.76958	1.2916e-11	1.0503e-08
NINJ2-AS1	211.094	1.66523	0.247944	6.71617	1.86565e-11	1.40418e-08
PLD6	483.934	-1.3845	0.206296	-6.71123	1.92994e-11	1.40418e-08
ALG1L13P	471.163	-1.33829	0.204103	-6.55693	5.4927e-11	3.79656e-08
IGFL2-AS1	116.555	2.39784	0.381421	6.2866	3.24502e-10	2.13615e-07
KCNN4	1162.42	1.16607	0.186166	6.2636	3.76199e-10	2.36389e-07
POLR1G	897.545	-1.4887	0.239488	-6.21618	5.09414e-10	3.05638e-07
URB2	1494.89	-1.16525	0.187648	-6.20977	5.30622e-10	3.05638e-07
AEN	2245.57	-1.17984	0.190634	-6.18901	6.05417e-10	3.34771e-07
PDE4DIP	2228.97	-1.19387	0.193295	-6.17638	6.55865e-10	3.48718e-07
SLC39A14	1939.74	-1.16285	0.189674	-6.13079	8.7446e-10	4.47723e-07
DDIT4	7057.4	-1.33231	0.222902	-5.97714	2.27092e-09	1.12118e-06
GMPR	3140.01	1.23834	0.207438	5.9697	2.37694e-09	1.13306e-06
ACTR1B	1882.76	1.08102	0.182264	5.93106	3.00983e-09	1.35286e-06
UBA7	152.474	2.38988	0.403032	5.92976	3.03376e-09	1.35286e-06
KLC4	551.499	1.20258	0.205418	5.8543	4.79034e-09	2.06942e-06
C4A	312.391	1.38511	0.237457	5.83308	5.44118e-09	2.27936e-06
MUCL1	54.2152	22.7626	3.90808	5.82451	5.72797e-09	2.32893e-06
NOP2	3501.8	-1.10801	0.190443	-5.81803	5.9545e-09	2.35186e-06
WNT7A	63.5399	3.26706	0.573951	5.69222	1.25396e-08	4.81523e-06
MARS1	13106.5	-1.27972	0.225241	-5.68157	1.33465e-08	4.98653e-06
WDR3	2469.49	-1.22579	0.215931	-5.67678	1.37252e-08	4.99308e-06
RAB11FIP1	2381.24	-1.27327	0.225536	-5.64553	1.64671e-08	5.83696e-06
ATAD3B	3462.04	-1.31945	0.234287	-5.63176	1.78381e-08	6.16484e-06
C1RL	154.567	1.61827	0.288367	5.61184	2.00192e-08	6.63434e-06
FAM83A	6793.47	-1.24702	0.222259	-5.61065	2.01564e-08	6.63434e-06
GAL	1043.04	-1.70764	0.304589	-5.60639	2.0659e-08	6.64161e-06
NXF2B	23.1445	7.95929	1.42234	5.5959	2.19479e-08	6.89562e-06
DEGS2	81.081	2.25756	0.408024	5.5329	3.14975e-08	9.67602e-06
PSAT1	3755.55	-1.43492	0.261457	-5.48818	4.06099e-08	1.22042e-05
CD300A	48.125	2.26142	0.412384	5.48377	4.16358e-08	1.22462e-05
DNAJC27-AS1	10.7584	8.17263	1.49471	5.4677	4.55918e-08	NA
ENSG00000284976	749.654	1.41782	0.260117	5.4507	5.01731e-08	1.44498e-05
GEMIN5	2117.52	-1.11773	0.205383	-5.44216	5.26396e-08	1.48508e-05
MANBA	468.172	1.25998	0.232258	5.42493	5.79777e-08	1.60297e-05
ITGB5	1764.66	1.04184	0.192268	5.41871	6.00303e-08	1.61121e-05
GSN	628.256	1.13832	0.210139	5.417	6.0607e-08	1.61121e-05
QTRT2	326.388	-1.31632	0.243308	-5.4101	6.29903e-08	1.64298e-05
FNDC11	86.6709	2.49851	0.462433	5.40296	6.55494e-08	1.67807e-05
YPEL3	119.294	1.93225	0.357876	5.39922	6.69311e-08	1.68228e-05
PUS1	1788.82	-1.03094	0.192006	-5.36934	7.90263e-08	1.95082e-05
BHLHE40	3331.14	1.27609	0.240423	5.3077	1.11019e-07	2.6925e-05
HLA-E	3811.18	1.27361	0.240815	5.28875	1.23152e-07	2.93528e-05
WDR4	2529.41	-0.993963	0.189165	-5.25447	1.48451e-07	3.47827e-05
STC2	425.694	-1.52079	0.290554	-5.23409	1.65802e-07	3.82009e-05
PAK6	163.786	2.09083	0.400844	5.21606	1.8277e-07	4.142e-05
VPS13A	67.2684	1.86445	0.358948	5.19419	2.05613e-07	4.5845e-05
C4B	177.287	1.46203	0.283921	5.14942	2.61287e-07	5.73338e-05
USH1G	78.57	2.35336	0.458924	5.128	2.92835e-07	6.32524e-05
RRP1	4615.63	-0.973647	0.191018	-5.09714	3.44816e-07	7.29591e-05
PNMT	335.219	1.29206	0.253582	5.09522	3.48329e-07	7.29591e-05
VSTM4	589.206	-0.996675	0.196307	-5.07712	3.83191e-07	7.78179e-05
CAVIN2	621.754	1.38842	0.27347	5.07706	3.83319e-07	7.78179e-05
ZNF774	79.8896	2.58411	0.50923	5.07455	3.88414e-07	7.78179e-05
SOCS1	124.613	-1.93098	0.380909	-5.06941	3.99041e-07	7.82575e-05
NOP56	7791.12	-1.00188	0.19788	-5.06309	4.12521e-07	7.82575e-05
FDXR	4095.22	1.14436	0.226031	5.06282	4.13106e-07	7.82575e-05
SLCO2B1	1444.17	1.54771	0.305706	5.06275	4.13252e-07	7.82575e-05
PHLDA2	1099.77	-1.2834	0.255157	-5.02985	4.90869e-07	9.16996e-05
MFSD2B	399.248	1.07746	0.214346	5.02673	4.98913e-07	9.19597e-05
ENSG00000261884	120.889	-1.53163	0.30489	-5.02353	5.07293e-07	9.22739e-05
TNXB	2818.91	0.970971	0.193983	5.00545	5.57316e-07	9.88266e-05
SYBU	84.9434	-1.93967	0.387521	-5.00535	5.57615e-07	9.88266e-05
LMF1	86.1849	2.01678	0.403206	5.00187	5.67771e-07	9.93528e-05
RPP25	695.753	-1.24147	0.249793	-4.96998	6.69587e-07	0.000115705
PTGDR2	225.712	1.25667	0.253258	4.96201	6.97674e-07	0.00011907
APLNR	132.889	1.80066	0.364555	4.93935	7.83843e-07	0.000130042
ESRRB	528.204	-1.23559	0.250228	-4.93787	7.89808e-07	0.000130042
ST3GAL3	797.17	1.16758	0.236542	4.93602	7.97317e-07	0.000130042
APOL1	339.335	-1.39761	0.283177	-4.93547	7.99595e-07	0.000130042
CCDC86	4895.08	-1.07602	0.218397	-4.92688	8.35534e-07	0.000134307
DNASE1L1	435.097	1.30569	0.265456	4.91866	8.71372e-07	0.000138458
OPRL1	54.5387	2.08921	0.428434	4.87639	1.08047e-06	0.000167911
FAM43A	215.422	1.28995	0.264535	4.87629	1.08102e-06	0.000167911
GRB10	3364.7	-0.854589	0.175703	-4.86383	1.15137e-06	0.000176322
WDCP	473.846	-1.09309	0.224829	-4.86187	1.16281e-06	0.000176322
CERCAM	1706.51	0.909247	0.187085	4.86007	1.17344e-06	0.000176322
GALNT5	3051.9	0.964806	0.199252	4.84215	1.28441e-06	0.000190922
TRMT61A	1124.4	-1.19928	0.24854	-4.82529	1.39803e-06	0.000205599
SNPH	1050.47	1.11569	0.231444	4.82055	1.4316e-06	0.00020832
ANAPC1	3394.85	-0.982365	0.204344	-4.80742	1.52894e-06	0.000220168
SRSF2	9683.52	-0.828611	0.172609	-4.80052	1.58258e-06	0.000225542
WDR13	3151.98	1.04245	0.217723	4.78798	1.68471e-06	0.000237648
LRP12	412.792	1.04342	0.218039	4.78545	1.70603e-06	0.000238224
EPOR	940.186	1.0567	0.223849	4.72062	2.35128e-06	0.000325041
VWDE	1029.04	1.29292	0.274641	4.70767	2.50568e-06	0.000342955
ORAI3	640.077	1.1567	0.246425	4.69394	2.67993e-06	0.00036321
NOLC1	6774.78	-0.985976	0.210401	-4.68617	2.78366e-06	0.000370952
ACBD4	172.283	1.28005	0.273185	4.68565	2.79073e-06	0.000370952
TBRG4	8670.48	-0.909359	0.194405	-4.67766	2.9017e-06	0.00038203
TOP3A	1811.2	-1.10676	0.237489	-4.66026	3.15804e-06	0.000411856
NBAS	3405.14	0.95652	0.205644	4.65135	3.29777e-06	0.000422349
CD74	76.5395	2.2909	0.492537	4.65123	3.29961e-06	0.000422349
ANKRD33B	154.545	1.3218	0.284593	4.64453	3.40856e-06	0.000430129
C12orf76	551.736	1.05111	0.226353	4.64368	3.42261e-06	0.000430129
C4orf48	143.731	-2.59572	0.559689	-4.63779	3.52154e-06	0.000438574
GLMP	1113.46	0.900641	0.194446	4.63182	3.62463e-06	0.000447383
SPHK1	1604.72	-0.984681	0.212813	-4.62698	3.71034e-06	0.000453909
VAV2	115.116	-1.37038	0.296509	-4.62171	3.80598e-06	0.000460466
ENG	57.6841	2.94296	0.637102	4.61929	3.8505e-06	0.000460466
SLC25A40	368.971	1.21546	0.263167	4.61857	3.86386e-06	0.000460466
FTSJ3	3363.47	-0.873816	0.189399	-4.61361	3.95728e-06	0.000467568
MTHFD1L	3544.57	-0.868111	0.188269	-4.61102	4.00702e-06	0.000469433
RASA4B	203.158	1.45888	0.316804	4.605	4.12471e-06	0.000479159
NIPA2	2516.79	-0.884962	0.192749	-4.59126	4.40575e-06	0.000507543
CRYL1	147.974	1.29629	0.282705	4.5853	4.53338e-06	0.000517929
PFKM	1270.78	-0.968084	0.211334	-4.58082	4.63162e-06	0.000524816
GPT2	524.159	-1.17149	0.256356	-4.56975	4.88303e-06	0.000548804
SLC6A19	145.257	1.89188	0.414198	4.56759	4.93366e-06	0.000550024
H19	1745.94	1.07591	0.235786	4.56306	5.04126e-06	0.000557523
TTC7B	2003.53	0.810768	0.177957	4.55597	5.21451e-06	0.000572106
NTRK1	1179.01	0.845098	0.186043	4.5425	5.55921e-06	0.000605123
SLC7A6	1920.81	-1.19755	0.264015	-4.53592	5.73517e-06	0.000619398
PDF	560.764	-1.43168	0.315859	-4.53266	5.82456e-06	0.000624176
ADSS1	171.792	1.38209	0.305197	4.5285	5.94026e-06	0.000631678
P2RX1	981.728	1.32876	0.293751	4.52342	6.08485e-06	0.000642114
DMTN	1816.6	1.24588	0.276163	4.51141	6.43981e-06	0.000674424
ENSG00000272799	75.8042	1.66619	0.369495	4.50938	6.50175e-06	0.000675791
RNASET2	8054.93	-1.13144	0.251072	-4.50643	6.59275e-06	0.000680136
ARHGAP25	620.596	1.22373	0.272487	4.49096	7.0903e-06	0.000726047
UBE2S	17546.5	-2.36572	0.527636	-4.48362	7.33868e-06	0.000745955
LINC01366	240.225	1.50862	0.336907	4.47784	7.54016e-06	0.00076084
CUL7	2112.52	1.39095	0.310932	4.47349	7.69528e-06	0.000770866
TRIB3	4803.27	-0.850332	0.190846	-4.45559	8.36632e-06	0.000830571
SPDYC	593.343	0.954361	0.21425	4.45443	8.41145e-06	0.000830571
UTP4	5499.94	-0.933172	0.209997	-4.44375	8.84051e-06	0.000866746
SELPLG	448.682	0.979388	0.220823	4.43517	9.19994e-06	0.000895633
PCK1	18.1591	4.02273	0.907432	4.43309	9.28924e-06	0.000898003
HSPA5	14078.6	-0.784264	0.177281	-4.42386	9.69538e-06	0.000930757
PHYH	207.486	1.15921	0.263008	4.40751	1.04567e-05	0.000996917
SLC5A6	5609.63	-0.998626	0.227828	-4.38324	1.16927e-05	0.00110691
ENSG00000285108	71.547	-1.77402	0.40486	-4.3818	1.17705e-05	0.00110691
NT5M	381.007	1.06088	0.242256	4.37917	1.19132e-05	0.00111276
APOE	2923.25	0.817018	0.186754	4.37483	1.21526e-05	0.0011275
HNRNPAB	10864.6	-0.848477	0.195264	-4.34527	1.39103e-05	0.00128197
FCGRT	173.187	1.34785	0.310329	4.34328	1.40371e-05	0.00128509
EHD4	929.437	-0.928686	0.213961	-4.34045	1.4219e-05	0.00129318
CSTF3-DT	10.6621	5.78057	1.33235	4.33863	1.43373e-05	NA
LINC01134	49.5418	1.97412	0.456005	4.32916	1.49678e-05	0.00133932
CRAT	890.785	0.98745	0.228169	4.3277	1.50673e-05	0.00133932
GRWD1	5209.43	-0.928948	0.214661	-4.32751	1.50806e-05	0.00133932
DBP	167.908	1.16702	0.269706	4.32702	1.51138e-05	0.00133932
WDR36	621.759	-0.853196	0.197896	-4.31134	1.62268e-05	0.00142878
APOBEC3F	105.558	1.49829	0.34908	4.29213	1.76969e-05	0.00154837
TNRC6A	733.5	-1.48912	0.347092	-4.29029	1.78439e-05	0.00155141
DHX33	845.155	-1.1738	0.273921	-4.28517	1.82602e-05	0.00157768
DHTKD1	523.857	1.05552	0.246911	4.27489	1.91231e-05	0.00160833
ENSG00000285793	36.8518	1.94874	0.455861	4.27486	1.91257e-05	0.00160833
TPGS1	658.004	0.949518	0.222158	4.27407	1.91933e-05	0.00160833
RTN2	966.202	0.946393	0.22143	4.274	1.91998e-05	0.00160833
GPAT3	468.801	-1.13007	0.264427	-4.27366	1.92293e-05	0.00160833
IL10RA	133.346	-1.46773	0.343514	-4.27269	1.9313e-05	0.00160833
SSPOP	34.7243	4.33974	1.01788	4.2635	2.01247e-05	0.00166589
PDGFA-DT	65.578	1.81791	0.426996	4.25744	2.06782e-05	0.00170061
TAMALIN	48.3979	2.21229	0.519776	4.25623	2.07902e-05	0.00170061
ZFP91-CNTF	8.59372	-6.6404	1.56104	-4.25384	2.10133e-05	NA
NOC2L	18147.4	-0.834414	0.196244	-4.25193	2.11934e-05	0.0017234
SAT1	1049.22	1.25008	0.294191	4.2492	2.14531e-05	0.00173431
SLC24A1	246.137	1.11311	0.262328	4.24322	2.20332e-05	0.00177085
DDN	108.892	-1.41242	0.33314	-4.23971	2.23811e-05	0.00178507
CAMK4	8.53719	-4.79837	1.13185	-4.23939	2.24128e-05	NA
NOP16	2699.11	-1.27581	0.301053	-4.23782	2.25701e-05	0.00178507
DOHH	2211.28	-0.874702	0.206417	-4.23755	2.25975e-05	0.00178507
SIGLEC6	24.5208	2.8588	0.674919	4.23577	2.2777e-05	0.00178903
REXO4	2942.5	-0.840201	0.198453	-4.23375	2.29824e-05	0.00179497
PBXIP1	498.115	1.25867	0.297486	4.23102	2.32632e-05	0.00180669
TWNK	1559.6	-0.990595	0.234284	-4.22819	2.35582e-05	0.00181938
MXD3	394.175	0.906837	0.21567	4.20475	2.6137e-05	0.00200732
POLD4	1089.69	0.827175	0.196804	4.20305	2.63345e-05	0.00201131
TNFRSF14	67.0762	1.68895	0.403455	4.18623	2.83631e-05	0.00215435
ISG20L2	2614.72	-0.843785	0.201714	-4.18307	2.87594e-05	0.00217185
TNFRSF10A	658.443	-0.830849	0.198677	-4.1819	2.89078e-05	0.00217185
EPHX2	1530.01	0.86595	0.207186	4.17958	2.92043e-05	0.00218227
RRP9	2624.3	-1.06093	0.254017	-4.1766	2.95902e-05	0.00219922
MAGI1	313.092	-1.91639	0.459115	-4.17409	2.99182e-05	0.0022117
PRMT5	10446.7	-0.837983	0.201004	-4.16899	3.05953e-05	0.00224973
UCA1	2489.03	1.22114	0.293879	4.15523	3.24964e-05	0.00237688
CD44	1327.8	1.03195	0.24853	4.15224	3.29241e-05	0.00238397
SQLE	10682.3	0.727468	0.175232	4.15145	3.30369e-05	0.00238397
MARS2	603.246	-0.864788	0.208335	-4.15094	3.31107e-05	0.00238397
CTSD	7208.98	0.967568	0.233633	4.1414	3.45192e-05	0.0024725
ENSG00000275464	1596.06	-0.777095	0.188084	-4.13163	3.602e-05	0.0025667
SYCE2	50.9974	1.73471	0.420118	4.1291	3.64191e-05	0.00258183
ENSG00000286585	26.002	-4.21754	1.02221	-4.12593	3.69245e-05	0.00260431
MAK16	450.345	-0.936694	0.227168	-4.12335	3.73406e-05	0.00262029
APOL4	595.414	-1.29421	0.314188	-4.11923	3.80146e-05	0.00262939
DNAJC4	827.068	0.939966	0.228235	4.11841	3.81501e-05	0.00262939
TRNP1	28.8176	-2.35289	0.571344	-4.11816	3.81911e-05	0.00262939
WARS1	11325.6	-0.959541	0.233016	-4.11792	3.82312e-05	0.00262939
CACNA1F	9.91493	4.39438	1.06749	4.11656	3.84562e-05	NA
TC2N	137.818	1.14071	0.277136	4.11606	3.85407e-05	0.00263756
LY6G6F	19.3377	4.1988	1.02146	4.11059	3.94655e-05	0.00268755
MXD4	1500.91	0.796832	0.194109	4.10508	4.04183e-05	0.00273893
MALAT1	1937.17	1.17834	0.287243	4.10224	4.09169e-05	0.00275315
NHLRC4	123.167	1.15845	0.282439	4.1016	4.10301e-05	0.00275315
ZNF76	909.208	0.857866	0.20921	4.1005	4.12255e-05	0.00275315
FBXO32	38.6582	2.5456	0.623821	4.08066	4.49073e-05	0.00298461
TRANK1	330.542	1.71535	0.421285	4.07171	4.66702e-05	0.00308693
TRIM67	146.557	1.86316	0.458492	4.06367	4.83067e-05	0.00317996
LETMD1	2238.16	0.914959	0.225597	4.05573	4.99777e-05	0.00327437
WIPI1	678.914	1.19337	0.294734	4.04898	5.14403e-05	0.00335429
TCOF1	7402.95	-1.08724	0.269143	-4.03962	5.3538e-05	0.00347469
CDC25A	2453.63	-0.999927	0.2481	-4.03034	5.56967e-05	0.0035979
TMEM86A	44.1834	1.75153	0.434903	4.0274	5.63982e-05	0.00362627
UBE2G2	4414.78	-0.720158	0.179354	-4.01529	5.93738e-05	0.00379992
SERP1	5575.6	-1.22186	0.304444	-4.01342	5.98454e-05	0.00381246
PUS7	711.761	-0.827642	0.206439	-4.00913	6.09433e-05	0.00386459
ODAD1	46.8115	1.90969	0.476595	4.00694	6.15099e-05	0.00388271
TOR2A	1124.74	0.791011	0.197503	4.00506	6.20007e-05	0.0038959
FADS1	28522.5	0.774862	0.193557	4.00327	6.24727e-05	0.00390779
H2AW	5435.47	1.38598	0.346705	3.99759	6.39911e-05	0.00397337
SURF6	3464.43	-0.747248	0.186943	-3.9972	6.40959e-05	0.00397337
ENC1	648.639	-0.848278	0.212288	-3.99589	6.44526e-05	0.00397765
KRT10	2155.51	-1.08669	0.272034	-3.99468	6.4781e-05	0.00398015
JAM3	19.9856	-4.39068	1.10205	-3.98412	6.77319e-05	0.00414303
SUMF2	3997.79	0.858712	0.215924	3.97693	6.9812e-05	0.00422845
LAPTM5	16315.4	0.732076	0.184104	3.97641	6.99621e-05	0.00422845
NSUN2	4983.98	-0.787781	0.19819	-3.97488	7.04161e-05	0.00422845
GRIK1	15.5861	3.25367	0.819189	3.97181	7.13273e-05	0.00422845
RRS1	1396.87	-0.851142	0.214297	-3.97179	7.13351e-05	0.00422845
EMSY	257.509	-0.963733	0.242647	-3.97176	7.13446e-05	0.00422845
ENSG00000267317	308.429	0.910961	0.229364	3.97168	7.13678e-05	0.00422845
RLN3	49.0064	1.88962	0.475858	3.97099	7.15754e-05	0.00422845
TFRC	11013.7	-0.831176	0.210271	-3.95287	7.72183e-05	0.0045276
CCND2	1231.84	-1.01181	0.255985	-3.95264	7.72942e-05	0.0045276
GPATCH4	1240.54	-1.03133	0.261266	-3.94743	7.8996e-05	0.00460776
TLE6	21.0577	2.7212	0.689551	3.94633	7.93566e-05	0.00460935
CTU1	445.467	-0.967527	0.245505	-3.94097	8.11538e-05	0.00469402
LINC00659	71.196	1.44625	0.367554	3.93479	8.32699e-05	0.00479358
LMOD1	30.2172	2.09744	0.533254	3.93329	8.37898e-05	0.00479358
LEPR	372.054	-0.927733	0.235888	-3.93293	8.39155e-05	0.00479358
EXOC3L4	55.6547	1.81588	0.462025	3.93027	8.4851e-05	0.00480747
WDR43	1164.86	-1.09767	0.279287	-3.93026	8.48541e-05	0.00480747
ENSG00000289621	79.4575	2.0047	0.51119	3.92163	8.79522e-05	0.00496266
PSME3	7554.11	-0.830657	0.212377	-3.91123	9.18276e-05	0.00516026
DDX31	823.02	-0.843284	0.215711	-3.90931	9.25588e-05	0.0051754
ATP6V1G2-DDX39B	372.2	-0.86565	0.221524	-3.9077	9.31772e-05	0.0051754
RSPH3	252.64	1.10486	0.282794	3.90695	9.34667e-05	0.0051754
DPH2	3707.53	-0.785066	0.200958	-3.90662	9.35945e-05	0.0051754
SORT1	3045.33	-0.761474	0.195219	-3.90062	9.59457e-05	0.0052736
SLC38A5	5769.94	-0.79792	0.204587	-3.90015	9.61333e-05	0.0052736
CAV2	854.374	1.11911	0.287074	3.89832	9.68639e-05	0.00528008
TRIM14	2039.44	-0.9784	0.251005	-3.89794	9.70154e-05	0.00528008
YPEL5	386.349	1.27795	0.328753	3.88726	0.000101382	0.00549611
ENSG00000275993	98.5714	-1.30146	0.335124	-3.88352	0.000102955	0.00555958
ENSG00000287510	31.3822	1.91113	0.492437	3.88096	0.000104043	0.0055948
EXO1	1605.6	-0.772696	0.199144	-3.88009	0.000104417	0.0055948
MYL9	61.5938	1.45655	0.375836	3.8755	0.000106407	0.00567943
ZBTB42	722.282	0.797299	0.205834	3.8735	0.000107282	0.00570409
GNG7	29.4968	2.06437	0.533339	3.87064	0.000108548	0.00574932
MPZL1	1973.17	-0.838033	0.216666	-3.86785	0.000109798	0.00577709
LHPP	246.527	1.03952	0.268776	3.86761	0.000109908	0.00577709
TUBB1	116.231	1.18858	0.307394	3.86663	0.000110351	0.00577839
TOB1-AS1	63.3928	1.48885	0.385168	3.86544	0.000110888	0.0057846
ACADS	1200.92	0.908165	0.235085	3.86313	0.000111942	0.00581763
LUC7L2	6209.48	-0.819143	0.21211	-3.86188	0.000112516	0.00582553
SLC7A5	11800	-1.48789	0.385382	-3.86083	0.000113005	0.00582901
PCED1A	284.578	1.1241	0.29152	3.856	0.000115258	0.00592313
SLX9	1516.43	-0.858982	0.222863	-3.85431	0.000116055	0.00594202
CBS	9807.14	-0.692308	0.179698	-3.85261	0.000116866	0.00595544
ZMPSTE24	1075.85	-0.704246	0.182828	-3.85195	0.000117179	0.00595544
BTG2	865.558	0.755375	0.196178	3.85046	0.000117894	0.00596473
PRORSD1P	121.16	1.42786	0.37097	3.84898	0.00011861	0.00596473
EXOG	580.156	-2.23519	0.580737	-3.84889	0.000118656	0.00596473
ENSG00000255508	115.01	-1.37457	0.357337	-3.84672	0.00011971	0.00597812
YDJC	14401.7	-0.743047	0.193195	-3.8461	0.000120015	0.00597812
TMEM158	3025.02	1.24279	0.323175	3.84555	0.000120281	0.00597812
INHBE	192.036	-1.04017	0.27054	-3.8448	0.000120652	0.00597812
RTN4R	503.882	1.43235	0.372672	3.84345	0.000121315	0.0059895
NOL9	1183.64	-1.0483	0.272826	-3.84239	0.000121842	0.00599411
TAP2	1449	-0.898931	0.234087	-3.84015	0.000122957	0.00601155
PDE4DIPP2	152.289	-1.87822	0.489127	-3.83994	0.000123066	0.00601155
VILL	534.054	0.853319	0.22293	3.82775	0.000129322	0.00629487
PMPCA	6545.32	-0.733053	0.191708	-3.8238	0.000131413	0.00637421
STOX1	37.4515	1.84872	0.483605	3.82278	0.000131955	0.00637813
POLR3H	2280.62	-0.963939	0.252368	-3.81957	0.000133682	0.00642439
DKC1	7698.76	-0.702817	0.184018	-3.81928	0.000133841	0.00642439
ENSG00000230733	8.83286	6.51931	1.71448	3.80251	0.000143238	NA
SYF2	887.051	1.04745	0.275504	3.80194	0.000143567	0.00684411
ZNF431	141.85	1.18189	0.31089	3.80163	0.000143749	0.00684411
IMPDH1	2769.96	-1.10757	0.291384	-3.80107	0.000144071	0.00684411
EPM2AIP1	849.863	0.957283	0.252147	3.79652	0.00014674	0.006931
CSRNP1	1606.86	-0.750701	0.197748	-3.79625	0.000146903	0.006931
LINC02384	10.053	5.65018	1.48853	3.79581	0.000147165	NA
ARPC5L	2229.63	-0.887744	0.234126	-3.79173	0.000149602	0.00703434
AQP3	1536.97	-1.08873	0.287719	-3.784	0.00015433	0.00723205
POLL	845.92	0.81031	0.214479	3.77804	0.000158069	0.00738225
ALDH16A1	2840.05	0.897966	0.237783	3.77641	0.000159107	0.00740572
CALCOCO1	574.644	0.97274	0.258277	3.76626	0.00016571	0.00768718
SELENBP1	1129.13	0.899468	0.23895	3.76425	0.000167048	0.0077233
PITPNB	1164.82	-0.703105	0.187254	-3.75482	0.000173469	0.00799015
TMEM145	53.9302	-2.14212	0.570609	-3.75409	0.000173975	0.00799015
FOXA2	56.4278	-1.69381	0.451753	-3.74943	0.00017724	0.00811312
HLA-DRA	21.8782	2.96448	0.790937	3.74806	0.00017821	0.00813063
NAA50	2101.41	-0.910125	0.242965	-3.7459	0.000179746	0.0081737
EIF5A	29900.1	-0.7132	0.190562	-3.74262	0.000182109	0.00825404
ZFP30	32.1804	2.45376	0.656327	3.73863	0.000185026	0.00835881
ZNF251	226.597	1.04812	0.280594	3.73535	0.000187453	0.00844087
TAL1	3480.38	-0.730974	0.195745	-3.73432	0.000188226	0.00844815
ADAP1	132.332	1.28836	0.345101	3.73328	0.000189	0.00845547
SLC35F2	1098.63	-0.763123	0.20446	-3.73238	0.00018968	0.00845849
OR2AT4	76.7305	1.69034	0.453048	3.73104	0.000190688	0.00847613
HBP1	593.947	1.18594	0.318302	3.72583	0.000194675	0.00862559
C1orf109	842.573	-1.05963	0.285169	-3.7158	0.000202558	0.00893298
BBC3	680.207	0.794001	0.213748	3.71467	0.000203471	0.00893298
RNASE1	198.073	1.05851	0.284963	3.71457	0.000203551	0.00893298
PLCL1	229.515	1.14334	0.307949	3.71276	0.000205015	0.00896875
POLR1B	1907.83	-1.01776	0.274267	-3.71084	0.000206572	0.00898109
RNASEH1	1600.34	-0.776837	0.209344	-3.71081	0.000206596	0.00898109
YARS1	18458.8	-0.72829	0.196575	-3.70489	0.000211482	0.00916468
CTF1	63.1116	1.75879	0.475118	3.7018	0.000214076	0.00918806
H1-4	117.995	-2.09704	0.566558	-3.70137	0.000214435	0.00918806
HPS1	2701.08	0.637994	0.172439	3.69982	0.00021575	0.00918806
ZNF37A	95.4239	2.07558	0.561074	3.6993	0.000216196	0.00918806
ACSL1	1286.32	-0.667258	0.180378	-3.69922	0.000216267	0.00918806
TUSC2	1137.74	-0.890733	0.240823	-3.6987	0.000216705	0.00918806
SMAD6	483.818	1.30658	0.353301	3.6982	0.000217137	0.00918806
BYSL	4137.3	-0.832972	0.225252	-3.69796	0.000217339	0.00918806
STIMATE-MUSTN1	33.4821	-2.50114	0.676869	-3.69516	0.00021975	0.00926165
LHX6	346.338	-0.828683	0.224408	-3.69276	0.000221836	0.00932116
ETS2	805.607	-0.703978	0.190855	-3.68855	0.000225539	0.00942982
FJX1	100.078	-1.16454	0.315743	-3.68827	0.000225786	0.00942982
ID1	2475.96	-1.00527	0.272835	-3.68454	0.000229114	0.00953998
STMN3	2657	-0.64908	0.176346	-3.68071	0.000232582	0.00965531
B3GALT4	59.2643	1.4204	0.386083	3.67899	0.000234162	0.0096918
LINC00963	1589.32	0.88221	0.239963	3.67644	0.000236511	0.00975978
ABHD8	670.441	0.849069	0.230999	3.67564	0.000237253	0.00976126
U2AF2	11473.6	-0.728099	0.19832	-3.67134	0.000241285	0.00989771
STING1	3106.93	0.915348	0.249552	3.66796	0.000244494	0.00999964
PVRIG2P	7.28006	-6.37418	1.73918	-3.66505	0.000247294	NA
NCBP2AS2	1400.06	-1.07544	0.293956	-3.65849	0.000253702	0.0103397
DNAL4	254.373	0.866528	0.236893	3.65789	0.000254303	0.0103397
BBS2	245.959	0.932017	0.254946	3.65574	0.000256443	0.0103961
MRC2	525.19	0.793493	0.217213	3.65307	0.000259123	0.010474
BTBD2	1638.21	1.1548	0.31632	3.65073	0.000261493	0.010539
SAMD4A-AS1	152.367	1.18975	0.325981	3.64976	0.000262489	0.0105484
ABL2	830.242	-0.82563	0.226284	-3.64865	0.000263627	0.0105634
LINC01287	1925.34	0.641604	0.175895	3.64766	0.00026464	0.0105734
CLIP2	1802.57	1.08025	0.296664	3.64134	0.000271224	0.0108052
SUSD3	552.902	0.991308	0.272877	3.63281	0.000280357	0.0111267
DHX15	5242.44	-0.65709	0.180902	-3.6323	0.000280903	0.0111267
AMER1	455.511	-0.898977	0.247779	-3.62813	0.000285477	0.0112755
ATP13A3-DT	53.0329	1.72256	0.47493	3.62697	0.000286762	0.011294
BOP1	9252.88	-0.734042	0.202451	-3.62578	0.000288095	0.0113002
PPP1R3E	249.967	1.00556	0.277368	3.62537	0.000288553	0.0113002
GNPTG	604.98	0.804181	0.222473	3.61474	0.000300647	0.0117405
ATF3	523.39	-1.03146	0.285693	-3.61038	0.000305752	0.0119062
ZBTB22	795.323	0.805836	0.223382	3.60743	0.000309244	0.0120084
ENSG00000273489	10.6555	4.33151	1.20251	3.60205	0.000315712	NA
NEMP2	83.9331	1.75534	0.487514	3.60059	0.000317498	0.0122944
THAP8	71.4403	1.46949	0.408242	3.59956	0.000318762	0.0123088
APBB2	21.503	-2.87794	0.799792	-3.59836	0.000320228	0.012331
ATXN1-AS1	83.3598	1.27072	0.353566	3.59401	0.000325626	0.012504
TRMT44	318.584	-0.895203	0.249248	-3.59162	0.000328633	0.0125846
ZDHHC8P1	124.316	1.80033	0.501559	3.58948	0.00033134	0.0126166
SENP3-EIF4A1	141.667	-1.34172	0.373829	-3.58913	0.000331782	0.0126166
TMEM273	496.277	-0.927699	0.258499	-3.5888	0.000332208	0.0126166
KLC1	1678.56	-0.948736	0.264681	-3.58446	0.00033778	0.0127922
MYC	4907.44	-0.820874	0.229054	-3.58376	0.000338682	0.0127922
ZNF532	15.3485	-3.41926	0.954543	-3.58209	0.000340854	0.0128391
ENSG00000289548	74.0716	1.76138	0.492044	3.57972	0.000343965	0.0129211
HS3ST3B1	173.647	-1.01097	0.282543	-3.5781	0.000346104	0.0129662
MTRR	671.829	-0.979555	0.273833	-3.5772	0.000347295	0.0129725
VSIR	641.066	0.928341	0.259563	3.57656	0.000348149	0.0129725
INKA1	245.502	0.854891	0.239086	3.57567	0.00034933	0.0129815
TMEM135	503.841	0.939196	0.262722	3.57487	0.000350401	0.0129864
TMEM74B	364.488	-0.918183	0.257015	-3.57249	0.000353601	0.01307
TMEM161B	289.712	0.924506	0.258922	3.5706	0.000356166	0.0131297
SLC16A1	2824.8	-0.935663	0.262143	-3.56928	0.000357967	0.013161
CCDC22	1596.09	0.825934	0.23166	3.56528	0.000363463	0.0133276
NAF1	643.517	-0.715097	0.200785	-3.56151	0.000368734	0.0134851
STARD10	1413.48	0.931659	0.261761	3.5592	0.000371984	0.0135681
RDH13	2112.05	-0.634928	0.178448	-3.55806	0.0003736	0.0135819
GTPBP3	2518.19	-0.801839	0.225391	-3.55755	0.000374326	0.0135819
ERV3-1	281.676	1.22849	0.345548	3.5552	0.000377698	0.0136364
NMU	2821.38	-1.3552	0.381195	-3.55512	0.000377801	0.0136364
ZNF202	256.914	-0.820533	0.231081	-3.55085	0.000383986	0.0137968
RRP1B	2731.44	-0.851756	0.239902	-3.55043	0.000384602	0.0137968
NCR3LG1	716.953	-1.11557	0.314247	-3.54999	0.00038524	0.0137968
DDX56	4504.36	-0.706594	0.199163	-3.54782	0.000388426	0.0138418
HK2	924.912	-1.28519	0.362253	-3.54777	0.000388501	0.0138418
TESK2	90.0592	1.15956	0.32727	3.54312	0.000395427	0.0140524
KANSL1L	37.4274	1.95952	0.553537	3.53999	0.000400141	0.0141712
PYGL	496.479	0.773035	0.2184	3.53954	0.000400819	0.0141712
MAP2K5	848.802	0.732767	0.207204	3.53646	0.000405535	0.0143013
WDR77	3530.42	-0.782053	0.221246	-3.53476	0.00040814	0.0143565
OPN3	415.806	-0.901925	0.255273	-3.53317	0.000410604	0.0143736
FGFBP3	156.838	1.20015	0.339687	3.53311	0.000410703	0.0143736
C8orf33	2978.41	-0.759052	0.21509	-3.529	0.000417135	0.0145618
KIF1A	345.534	-1.16031	0.328991	-3.52687	0.000420495	0.0146421
ENSG00000213963	173.453	0.996015	0.282528	3.52537	0.000422897	0.0146759
FZD2	100.14	1.04681	0.296973	3.52493	0.000423589	0.0146759
HMGCS1	3301.05	0.79534	0.226306	3.51445	0.000440664	0.0152294
P2RX6	93.685	1.42172	0.404684	3.51317	0.000442796	0.0152649
P2RY1	423.297	1.00455	0.286145	3.51064	0.000447029	0.0153724
LIMS1	1231.03	0.800753	0.228208	3.50887	0.000450016	0.0154199
BRI3	404.346	0.862528	0.24588	3.50792	0.000451623	0.0154199
LONRF3	268.842	-0.923202	0.263203	-3.50757	0.000452218	0.0154199
RHPN1	103.338	1.67155	0.476606	3.50719	0.000452869	0.0154199
TRMU	1145.68	-0.818827	0.23391	-3.50061	0.0004642	0.0157331
PTCD1	1051.8	-0.713663	0.203873	-3.50052	0.000464345	0.0157331
EVI5L	182.535	1.24762	0.35658	3.49884	0.000467292	0.0157616
CHAC1	334.948	-1.044	0.298392	-3.49874	0.000467465	0.0157616
DHX37	3457.54	-0.94306	0.2697	-3.4967	0.000471055	0.015844
PPAT	649.804	-0.884445	0.25323	-3.49266	0.000478236	0.0160451
KPNA4	1498.99	-0.65187	0.186684	-3.49184	0.000479699	0.0160451
GTPBP4	3513.16	-0.706665	0.202413	-3.49121	0.000480835	0.0160451
XPO4	518.997	-0.760035	0.217729	-3.49074	0.000481679	0.0160451
SRMS	12.4613	3.27087	0.938002	3.48706	0.000488367	NA
TRMT1	4051.14	-0.779744	0.223686	-3.48588	0.000490519	0.0163003
HEATR1	3299.1	-0.637203	0.182865	-3.48455	0.000492959	0.0163421
SNHG17	739.762	-0.855131	0.245574	-3.48217	0.000497366	0.0164488
ZNF425	122.618	1.04873	0.301392	3.47964	0.000502088	0.0165653
ARL10	76.6153	-5.4992	1.58153	-3.47715	0.000506778	0.0166493
PEAR1	569.196	0.903953	0.25998	3.47701	0.000507042	0.0166493
CHORDC1	752.684	-0.798705	0.229834	-3.47514	0.000510584	0.0167258
OSBPL6	519.427	-0.79736	0.229515	-3.47411	0.000512555	0.0167507
DNAAF3	1365	-0.695357	0.200435	-3.46923	0.000521945	0.0169472
ABTB1	47.5641	1.46614	0.42263	3.46908	0.000522244	0.0169472
SCG3	206.539	-1.03939	0.299695	-3.46816	0.000524033	0.0169472
HBZ	4041.48	0.719408	0.207433	3.46814	0.000524075	0.0169472
ZNF296	243.282	-1.55185	0.447501	-3.46782	0.000524696	0.0169472
TMEM53	171.769	0.891619	0.257769	3.45899	0.000542203	0.0174718
MFSD3	800.088	0.710792	0.205651	3.4563	0.000547643	0.0176061
SMARCD3	148.829	-1.17733	0.340772	-3.45488	0.00055054	0.0176581
LETM1	4277.59	-0.838202	0.242769	-3.45267	0.000555063	0.017762
ACTG1	78151.1	0.676716	0.196179	3.44948	0.00056167	0.0179273
SPAG7	1533.07	1.04108	0.301855	3.44892	0.000562823	0.0179273
L2HGDH	282.418	-0.890647	0.258559	-3.44466	0.000571786	0.018171
DDX21	5606.28	-0.778186	0.226042	-3.44265	0.000576034	0.018264
SRSF1	10601.7	-0.829755	0.241071	-3.44195	0.000577537	0.0182697
ALDH1L2	172.84	-1.32619	0.385433	-3.4408	0.000580005	0.0183059
LCLAT1	212.945	-1.00003	0.290863	-3.43816	0.000585683	0.0183648
GATA5	139.143	1.15753	0.336822	3.43662	0.000589027	0.0183648
ZNF837	94.6529	1.19593	0.348067	3.43591	0.000590573	0.0183648
BCAN-AS1	438.865	1.79149	0.521414	3.43584	0.000590725	0.0183648
TRIM26	268.879	-0.864213	0.251533	-3.43579	0.000590828	0.0183648
SERPINB1	2165.96	0.915912	0.266618	3.4353	0.000591891	0.0183648
LINC00847	451.021	0.855696	0.249129	3.43475	0.000593092	0.0183648
NOCT	140.935	-1.23505	0.359575	-3.43475	0.000593104	0.0183648
ENSG00000225335	65.9344	-1.30216	0.379151	-3.43442	0.000593828	0.0183648
SLC1A5	19426	-0.855019	0.249059	-3.433	0.00059695	0.0184202
ATG16L1	559.046	-0.931966	0.271598	-3.43142	0.000600435	0.0184865
EGLN3	244.287	-0.855106	0.250111	-3.4189	0.00062874	0.0193129
PLLP	68.808	1.37624	0.402672	3.41778	0.000631351	0.0193129
ZNF749	177.215	-1.11988	0.327698	-3.41741	0.000632209	0.0193129
MAGIX	89.1588	1.15148	0.336973	3.41712	0.000632865	0.0193129
NUP50	1075.2	-0.949417	0.277891	-3.41651	0.000634289	0.0193137
ENSG00000289701	73.6645	-1.6115	0.472046	-3.41386	0.000640494	0.0194598
DUSP9	425.869	-0.854009	0.250294	-3.41202	0.000644824	0.0195484
DHX58	83.4258	1.33258	0.390867	3.40929	0.000651313	0.0197019
ZNF263	1225.8	-0.982466	0.288246	-3.40843	0.000653374	0.019721
GPR146	76.011	1.33163	0.391335	3.40279	0.000667023	0.0200892
ALDH1B1	2232.04	-0.729484	0.214509	-3.40072	0.000672085	0.0201976
ANGPT1	301.658	0.960246	0.282507	3.39902	0.000676275	0.0202632
SH3YL1	85.0849	1.59611	0.469632	3.39865	0.000677199	0.0202632
LTV1	1065.59	-0.767182	0.225844	-3.39695	0.000681405	0.020345
RNF215	107.042	1.31813	0.389034	3.38823	0.000703463	0.0209584
NFKBIB	929.481	-0.709777	0.209641	-3.38569	0.000709999	0.0210652
NUFIP1	258.518	-0.822786	0.243043	-3.38536	0.000710858	0.0210652
ANKRD10	1213.96	0.721067	0.213046	3.38455	0.000712944	0.0210652
JUN	1854.39	-0.83044	0.245391	-3.38414	0.000714009	0.0210652
CLTCL1	643.99	0.739851	0.218639	3.38389	0.000714667	0.0210652
VASH1	94.3225	1.28491	0.37981	3.38302	0.000716939	0.0210872
ASAH1	1737.81	0.865535	0.256037	3.38051	0.000723512	0.0212353
ENSG00000275613	10.1997	4.06855	1.20354	3.38048	0.000723601	NA
ZNF792	625.094	0.782129	0.231434	3.37949	0.000726193	0.0212689
ARHGAP18	476.792	0.79962	0.236701	3.37819	0.000729651	0.0213249
BROX	345.173	-0.751805	0.222815	-3.37411	0.000740536	0.0215974
UTP20	739.899	-1.23868	0.367312	-3.37229	0.000745469	0.0216955
ELOA	2876.68	-0.683545	0.202731	-3.37169	0.00074709	0.021697
EIF5	4085.3	-0.800906	0.237633	-3.37035	0.000750717	0.0217191
TMEM91	181.568	1.00853	0.299264	3.37004	0.00075156	0.0217191
OBSCN	2028.85	1.42321	0.422357	3.36968	0.000752563	0.0217191
TSR1	3896.44	-0.737665	0.218991	-3.36846	0.00075588	0.0217694
TXNDC16	93.3949	1.15697	0.343835	3.3649	0.000765707	0.0220065
RAC2	3641.41	0.887892	0.264049	3.3626	0.000772118	0.0221234
GRB2	5231.5	-0.709867	0.211126	-3.3623	0.000772974	0.0221234
ZFYVE1	523.118	0.890845	0.265002	3.36166	0.000774761	0.0221287
POLR3A	2752.04	-0.63478	0.188867	-3.361	0.000776609	0.0221312
PRPF19	8702.41	-0.622361	0.185199	-3.36049	0.000778051	0.0221312
ODC1	21997.2	-0.972901	0.289753	-3.35769	0.000785977	0.0223108
UBXN6	5288.44	0.812613	0.242151	3.35582	0.000791306	0.022416
NDUFAF8	501.844	-1.45261	0.432957	-3.3551	0.000793365	0.0224284
DNAJB2	215.603	0.835352	0.249056	3.35407	0.000796325	0.0224661
RRP12	3617.77	-1.02333	0.305581	-3.3488	0.000811618	0.0228509
AK4	588.469	-1.12695	0.336702	-3.34703	0.000816809	0.0229503
ENSG00000289546	29.8832	1.89326	0.56623	3.34363	0.000826889	0.0231864
DCUN1D2	273.91	-0.767333	0.229733	-3.3401	0.000837472	0.0234357
ENSG00000279057	4.59278	-5.70976	1.7095	-3.34001	0.00083776	NA
PPAN	3634.71	-0.680203	0.203807	-3.33749	0.000845384	0.0236093
THBS3	98.1557	1.54471	0.462927	3.33684	0.00084737	0.023617
PECAM1	652.69	-0.869987	0.260946	-3.33398	0.000856143	0.0238003
HSPH1	1517.12	-0.795565	0.238654	-3.33355	0.000857448	0.0238003
LINC00200	802.977	-0.719653	0.215917	-3.33301	0.000859112	0.0238003
CHST12	1054.8	0.677648	0.20357	3.32883	0.000872129	0.0241126
ENSG00000270149	617.684	-0.712083	0.213951	-3.32825	0.000873943	0.0241145
EIF1AD	1274.01	-0.749189	0.225251	-3.32602	0.000880942	0.0242593
KLHL22	1032.65	0.847058	0.25507	3.32088	0.000897338	0.0246616
PRMT7	3054.16	-0.641979	0.193405	-3.31936	0.000902244	0.0247473
DDX23	7760.49	-0.587547	0.177044	-3.31865	0.000904526	0.0247607
NNMT	663.9	-1.08484	0.327077	-3.31677	0.000910656	0.024819
EEF2KMT	569.712	-0.835598	0.251938	-3.31668	0.000910928	0.024819
SAMHD1	519.549	-0.66892	0.201731	-3.31591	0.000913468	0.024819
MAP1B	717.118	-1.53371	0.462628	-3.31522	0.000915696	0.024819
EFHC2	155.477	0.954828	0.288058	3.31471	0.000917392	0.024819
KCNQ5	99.8162	-1.33586	0.403012	-3.3147	0.000917427	0.024819
PNPLA8	130.544	0.949802	0.286668	3.31325	0.000922171	0.024853
RANBP1	28705.4	-1.00485	0.303326	-3.31279	0.000923713	0.024853
JMJD6	1456.31	-0.75415	0.227656	-3.31268	0.000924077	0.024853
CCDC74A	269.727	-0.888277	0.268459	-3.3088	0.000936964	0.0251315
TNFRSF1B	3889.45	-0.671366	0.202923	-3.30847	0.00093807	0.0251315
FCGR2B	30.8554	-1.70256	0.51476	-3.30748	0.000941393	0.0251718
BCL6B	337.158	-0.785943	0.237691	-3.30657	0.000944455	0.0252049
LINC02154	13.0073	3.03133	0.91688	3.30614	0.000945924	NA
CEBPB	558.553	-0.81903	0.247741	-3.30599	0.000946429	0.0252089
NRF1	894.794	-0.838634	0.25387	-3.30339	0.00095522	0.0253757
ZDHHC12	827.535	0.664303	0.201117	3.30306	0.000956363	0.0253757
AMMECR1	711.832	0.682393	0.206647	3.30222	0.00095922	0.0253779
CITED1	75.6638	-1.28275	0.38848	-3.30196	0.000960114	0.0253779
UBE2G1	1396.99	-0.847995	0.256901	-3.30086	0.000963877	0.0254287
HSD11B2	31.6073	-1.62237	0.49176	-3.29911	0.000969921	0.0255394
FN3K	2958.62	1.10457	0.334994	3.2973	0.000976201	0.0256559
MMP23B	21.1465	2.1413	0.649668	3.29599	0.000980769	0.025727
ENSG00000254929	25.8634	-2.07563	0.630293	-3.29311	0.000990842	0.025942
POP1	776.104	-0.63483	0.192844	-3.29193	0.000995015	0.0260021
ENSG00000230615	28.7387	1.83539	0.558022	3.2891	0.00100508	0.0262156
NUDT14	339.433	0.881935	0.268212	3.2882	0.0010083	0.02625
PHACTR1	524.691	-0.759022	0.231206	-3.28288	0.00102752	0.0266999
BCAT1	1245.93	-0.798123	0.243267	-3.28084	0.00103497	0.0268431
TFAM	1196.08	-0.632503	0.192832	-3.28007	0.00103781	0.0268664
GGA2	4013.36	-0.692893	0.211325	-3.2788	0.00104249	0.0269372
ENSG00000259605	49.5604	1.89788	0.579789	3.2734	0.00106263	0.0274063
DDX55	970.236	-0.732125	0.223824	-3.27098	0.00107174	0.027546
TIMP3	85.2976	1.36625	0.417698	3.27091	0.00107203	0.027546
PCAT14	25.6201	2.25022	0.688093	3.27022	0.00107462	0.0275614
BRCA2	22.1347	2.01941	0.617614	3.26969	0.00107665	0.0275623
DANCR	4294.63	-0.781564	0.239076	-3.2691	0.0010789	0.0275687
BRI3BP	1346.93	-0.953464	0.291849	-3.26697	0.00108704	0.0277256
SQSTM1	10893.1	0.677105	0.207345	3.2656	0.00109234	0.0278094
ACSS2	4755.76	0.609423	0.186734	3.26358	0.00110012	0.0279561
ZNF117	40.1221	1.52562	0.467652	3.26231	0.0011051	0.028031
ENSG00000287271	23.9839	2.08856	0.640428	3.26119	0.00110945	0.0280899
IL23A	86.521	1.05936	0.324991	3.25967	0.00111543	0.0281842
TPRG1L	618.994	0.720445	0.221077	3.2588	0.00111886	0.0281842
MRTO4	7211.41	-0.994336	0.305134	-3.25869	0.00111929	0.0281842
ATP6V0A2	1708.59	0.640817	0.196704	3.25777	0.00112291	0.0282237
RRP7BP	428.729	-0.882119	0.270954	-3.2556	0.00113152	0.0283885
SNAI3-AS1	174.697	0.877612	0.269744	3.25349	0.00113995	0.0285483
TAFAZZIN	778.924	0.682034	0.209732	3.25193	0.00114624	0.0286539
VDR	104.274	-0.959368	0.295254	-3.2493	0.00115689	0.028868
TMEM160	504.899	-1.7106	0.526869	-3.24673	0.00116741	0.0290211
MVD	7673.14	0.624509	0.192364	3.24649	0.00116839	0.0290211
HS3ST3A1	337.123	-0.866437	0.266903	-3.24626	0.00116932	0.0290211
TGIF2	397.933	-0.813272	0.250663	-3.24449	0.00117662	0.0291497
CDYL2	6.35705	-3.99591	1.23268	-3.24164	0.00118842	NA
GTF3C4	1605.58	-0.717535	0.221375	-3.24126	0.00119001	0.0294287
EIF3B	19035	-0.552261	0.170604	-3.2371	0.00120751	0.0297802
KLHL18	1426.02	-0.838722	0.259116	-3.23686	0.00120853	0.0297802
EEF2	195189	0.655429	0.202538	3.23607	0.00121187	0.0298095
S100A4	199.197	1.08695	0.335943	3.2355	0.00121428	0.0298157
METTL13	3831.48	-0.618987	0.191408	-3.23386	0.00122131	0.0299352
XBP1	3661.79	-0.926913	0.286785	-3.23208	0.00122891	0.0300682
WDR74	4901.48	-0.792699	0.245431	-3.22983	0.00123865	0.0302529
CHKB	199.794	1.0612	0.3289	3.22651	0.0012531	0.0304793
NUP188	8047.91	-0.980926	0.304029	-3.22642	0.00125349	0.0304793
HAGH	654.462	0.857392	0.26576	3.22618	0.00125454	0.0304793
TNFRSF8	911.668	-0.9572	0.296761	-3.22549	0.00125759	0.0304998
SLC37A1	342.613	0.75669	0.234663	3.22458	0.00126156	0.0305425
ZNF554	96.6229	1.0759	0.333836	3.22284	0.00126927	0.0306754
HECW2	27.6585	-2.08594	0.647408	-3.22199	0.00127304	0.0307129
BMP10	34.4142	1.571	0.487723	3.22109	0.00127703	0.0307306
HMGCL	950.509	0.928433	0.288259	3.22083	0.00127822	0.0307306
SSC4D	60.9117	1.34798	0.419047	3.21677	0.00129644	0.0311147
TFIP11	1807.48	-0.709502	0.220673	-3.21517	0.00130365	0.0312058
EIF4A3	4280.95	-0.72579	0.225784	-3.21453	0.00130659	0.0312058
TJP3	54.2484	2.03568	0.633294	3.21444	0.00130701	0.0312058
ENTPD8	12.0829	2.73508	0.85267	3.20767	0.00133814	NA
PPIC	165.55	1.01934	0.317797	3.20751	0.0013389	0.0319081
SCFD2	1050.38	-0.700636	0.218468	-3.20705	0.00134104	0.0319081
FEM1A	464.074	-1.07943	0.336652	-3.20636	0.00134424	0.0319291
GAD1	593.344	1.03369	0.322547	3.20478	0.00135164	0.0320464
PES1	6276.42	-0.613225	0.191374	-3.20432	0.00135381	0.0320464
PGAM5	4083.14	-0.863912	0.26984	-3.20157	0.00136679	0.0322982
ELAC2	3970.21	-0.613539	0.191747	-3.19973	0.00137559	0.0324507
ENSG00000230454	23.1057	2.18609	0.683967	3.19619	0.00139253	0.0327945
NUP155	2828.81	-0.606748	0.189979	-3.19377	0.00140429	0.0330151
TM7SF2	999.769	0.993089	0.311165	3.19152	0.00141528	0.0332171
PLA2G3	72.0625	1.13647	0.35633	3.18937	0.00142584	0.0334082
SLIT3	11.2161	-3.3204	1.04167	-3.18756	0.00143478	NA
AGO2	2472.35	-0.654851	0.205553	-3.18581	0.0014435	0.0337648
ENSG00000274922	53.9764	1.26969	0.398916	3.18286	0.0014583	0.0340534
BORCS6	442.017	0.686808	0.215823	3.18228	0.0014612	0.0340635
PCDHGA10	4.56737	-5.68721	1.78727	-3.18207	0.00146226	NA
SYNJ2	1120.19	-0.650402	0.204806	-3.1757	0.00149475	0.034787
LSG1	2004.3	-0.576056	0.181475	-3.1743	0.00150199	0.0348735
SMG1P3	203.187	-1.76739	0.556834	-3.174	0.00150352	0.0348735
PMM2	1246.04	-0.606887	0.191258	-3.17314	0.00150799	0.0349186
VPS9D1	250.509	0.918339	0.289734	3.1696	0.00152651	0.0352885
EXTL3	1918.66	-0.743555	0.235006	-3.16399	0.00155621	0.035915
NAA11	810.026	0.861819	0.272465	3.16304	0.00156132	0.0359552
RAE1	2384.42	-0.762468	0.241082	-3.1627	0.00156316	0.0359552
KLHL11	87.0606	-1.16199	0.367597	-3.16105	0.00157199	0.0360399
RUSF1	2647.23	0.5643	0.178517	3.16104	0.00157205	0.0360399
IRF2	428.017	0.650868	0.205986	3.15977	0.00157894	0.0361378
CARD9	1009.07	-0.693304	0.219502	-3.15853	0.0015857	0.0361768
SLC25A11	2253.41	0.611205	0.193512	3.15849	0.00158587	0.0361768
FRRS1	374.78	-0.733493	0.232346	-3.1569	0.00159457	0.0363153
RABGAP1L	273.98	0.887989	0.281487	3.15464	0.00160698	0.0365376
SLC10A4	485.474	-0.755533	0.239575	-3.15364	0.0016125	0.0366031
LINC00638	64.2682	1.26189	0.400308	3.1523	0.00161992	0.0366678
TRIM6	139.734	0.876248	0.277983	3.15216	0.00162066	0.0366678
RNF216P1	1243.4	-0.697167	0.221406	-3.14882	0.00163932	0.0370293
ENSG00000284722	51.4205	1.23193	0.391309	3.14822	0.00164268	0.0370448
SAC3D1	542.888	-0.741104	0.235488	-3.14709	0.00164902	0.037127
GBE1	934.187	0.773029	0.245711	3.14609	0.0016547	0.0371944
SDF2L1	11608.3	-0.920946	0.292792	-3.1454	0.0016586	0.0372216
RALB	2128.58	0.575523	0.183001	3.14491	0.00166135	0.037223
LBX2	72.4521	1.32087	0.420149	3.14381	0.00166761	0.0372992
LINC00891	102.813	0.983203	0.312818	3.14306	0.00167194	0.0372992
FANCG	903.355	0.617123	0.196355	3.1429	0.00167285	0.0372992
OGDHL	89.4069	1.1582	0.369039	3.13843	0.00169858	0.0378119
ANKS6	2857.62	-0.555805	0.177151	-3.13746	0.00170417	0.0378752
POLR2D	2743	-0.752178	0.239889	-3.13553	0.00171544	0.0380645
PWP2	2520.19	-0.68837	0.2196	-3.13466	0.00172053	0.0381163
MCPH1-AS1	42.5451	1.81091	0.578098	3.13254	0.00173303	0.0383198
XPO5	6836.69	-0.615758	0.196592	-3.13216	0.00173526	0.0383198
XPO6	4865.16	-0.624643	0.199533	-3.13052	0.00174498	0.038473
RFWD3	4195.14	-0.591446	0.189007	-3.12923	0.00175267	0.038581
ENSG00000288849	232.554	0.806301	0.257784	3.12782	0.00176109	0.0386798
LINC02525	92.6491	1.55776	0.498078	3.12754	0.00176275	0.0386798
IVNS1ABP	3386.3	0.591224	0.189268	3.12373	0.00178574	0.0391221
FBXW8	291.02	0.7175	0.229912	3.12075	0.0018039	0.0394574
NDRG2	2821.66	0.628332	0.201646	3.11601	0.00183318	0.0400345
LTB4R2	95.2004	-1.47098	0.472212	-3.11509	0.00183892	0.0400965
IMPACT	130.824	1.12864	0.362478	3.11367	0.00184778	0.0402263
TNC	13.6638	3.68649	1.18441	3.11251	0.00185506	NA
BOD1	436.844	-0.629578	0.202431	-3.11009	0.00187028	0.0406522
HSPA1B	18689.6	-0.770933	0.248122	-3.10707	0.00188952	0.0410059
ZBTB24	268.188	-0.753346	0.242518	-3.10636	0.00189408	0.0410405
HDHD5	781.676	-0.828968	0.266947	-3.10536	0.00190047	0.0411144
GARS1	8376.38	-0.641414	0.206726	-3.10272	0.0019175	0.0414179
EIF4A2	9143.58	0.613331	0.197719	3.10204	0.00192192	0.0414488
RBM15	562.71	-0.731118	0.235755	-3.10117	0.00192755	0.0415054
YRDC	1715.27	-0.793798	0.256216	-3.09816	0.00194729	0.041849
MCM3	8289.56	-0.515294	0.166341	-3.09781	0.00194956	0.041849
UBA6	428.066	-1.36983	0.442446	-3.09604	0.00196125	0.041973
TAPBPL	66.8349	1.12112	0.362116	3.09601	0.00196141	0.041973
NTRK2	10.8409	-3.92101	1.26718	-3.09427	0.00197298	NA
UBFD1	2447.75	-1.09318	0.353593	-3.09162	0.00199065	0.0425328
ADGRL1-AS1	92.6124	1.44587	0.467788	3.09087	0.00199572	0.0425754
EXOC6B	59.0593	-1.53734	0.49754	-3.08989	0.00200231	0.0425956
HSPA1A	23848	-0.624955	0.202263	-3.08981	0.00200283	0.0425956
NPC2	685.985	0.993233	0.321661	3.08783	0.00201624	0.0428149
DDB2	211.614	0.74667	0.241887	3.08686	0.00202283	0.0428889
TSLP	15.5585	2.22995	0.722674	3.0857	0.00203074	0.0429264
UBE2J2	4355.3	-0.692968	0.224575	-3.08569	0.00203081	0.0429264
TRAF2	2046.71	-0.548445	0.177801	-3.0846	0.00203827	0.0430184
IGBP1	2079.13	0.798057	0.258873	3.08281	0.00205055	0.0432117
LRRC29	41.4101	1.38096	0.448123	3.08165	0.00205858	0.0433148
ISL2	265.216	-0.795274	0.258134	-3.08086	0.00206403	0.0433635
ATAD3A	8826.37	-0.583814	0.189589	-3.07937	0.00207442	0.0435155
ENSG00000273175	119.663	-1.42147	0.462022	-3.07662	0.00209359	0.0438203
NAGLU	502.123	0.622918	0.202484	3.07638	0.00209528	0.0438203
LDHD	15.6065	2.28079	0.741819	3.07458	0.00210796	0.0440187
NPHS1	8.15416	5.3562	1.74278	3.07337	0.00211657	NA
PPM1F-AS1	592.052	0.84433	0.274748	3.07311	0.0021184	0.0441517
CCDC137	2211.1	-0.572052	0.186167	-3.07278	0.00212071	0.0441517
ENSG00000268750	32.0673	-1.64798	0.536487	-3.0718	0.00212775	0.0441881
ARHGAP22	1241.69	-0.593372	0.193177	-3.07164	0.00212885	0.0441881
MIR9-1HG	94.956	-1.18955	0.38733	-3.07115	0.00213238	0.0441948
NT5C2	861.907	-0.601826	0.196052	-3.06972	0.0021426	0.0443402
ARID5A	475.178	-0.660209	0.215219	-3.06761	0.00215775	0.044557
PNO1	1197.59	-1.07467	0.350354	-3.06737	0.00215952	0.044557
ATF5	4816.02	-0.571343	0.186489	-3.06367	0.00218637	0.0450209
HES1	291.443	0.747455	0.243997	3.06338	0.00218852	0.0450209
ENDOV	105.675	1.1398	0.372401	3.06067	0.00220844	0.0453633
RPIA	585.398	-0.639878	0.209155	-3.05935	0.00221816	0.0454953
RWDD2B	386.989	0.780481	0.255237	3.05787	0.00222918	0.045521
GPR155	35.6439	-2.78456	0.910625	-3.05786	0.00222926	0.045521
SH3PXD2A	776.381	-0.789356	0.258141	-3.05785	0.00222929	0.045521
CD37	477.013	1.10207	0.360622	3.05602	0.00224299	0.0457134
ERBB2	168.243	0.814082	0.266472	3.05503	0.00225036	0.0457134
DDX24	3621.21	-0.530845	0.173766	-3.05494	0.00225103	0.0457134
ENSG00000288473	152.079	-1.36381	0.446446	-3.05482	0.00225194	0.0457134
PRKAR2A	2510.78	-0.955657	0.312888	-3.05431	0.0022558	0.0457246
POLR1A	3810.84	-1.036	0.339536	-3.05123	0.00227909	0.046064
FBXW4	466.749	0.822164	0.26952	3.05048	0.00228474	0.046064
SYTL1	255.229	1.26913	0.416101	3.05006	0.00228799	0.046064
KCTD18	77.4074	1.21133	0.39716	3.04997	0.00228865	0.046064
ENSG00000272410	218.376	-1.2569	0.412155	-3.04959	0.00229157	0.046064
NIPBL	186.251	0.919306	0.301465	3.04946	0.00229254	0.046064
MAGED2	1365.66	0.7215	0.236679	3.04843	0.00230039	0.0461547
LINC00649	301.343	0.78462	0.257449	3.04767	0.00230626	0.0462055
IFT140	362.863	0.861168	0.282639	3.04688	0.00231228	0.0462129
ENSG00000290058	74.8956	-1.06274	0.348851	-3.04641	0.0023159	0.0462129
ZSCAN30	151.859	0.825974	0.271165	3.04602	0.00231891	0.0462129
LY6G6F-LY6G6D	19.024	2.69186	0.883772	3.04588	0.00232	0.0462129
GSTZ1	827.382	0.925973	0.304176	3.0442	0.00233298	0.0463065
ZNF567	29.6672	2.80369	0.921045	3.04403	0.0023343	0.0463065
PLIN5	37.9359	2.17708	0.715251	3.0438	0.00233608	0.0463065
NFE2L1-DT	50.6982	1.46133	0.480142	3.04354	0.0023381	0.0463065
RAI14	433.384	-1.95761	0.643548	-3.04191	0.00235083	0.0464907
SLC16A1-AS1	190.995	-0.790359	0.259859	-3.04149	0.00235413	0.0464907
COSMOC	49.6928	1.31078	0.431097	3.04057	0.00236132	0.0465661
DNAJB5	208.627	0.797642	0.262434	3.0394	0.00237053	0.0466812
SMAP2	6280.03	-0.617534	0.203475	-3.03493	0.00240588	0.0472783
LYL1	8375.52	0.564186	0.185955	3.03399	0.00241339	0.0472783
PDCD11	4541.32	-0.860218	0.283569	-3.03354	0.00241699	0.0472783
PI4K2A	1939.53	0.533598	0.175903	3.03347	0.00241758	0.0472783
GART	10561	-0.728348	0.240108	-3.03342	0.00241795	0.0472783
PRELID1	16475.2	-1.08871	0.359023	-3.03242	0.00242598	0.0473682
TMEM30A-DT	26.1224	1.85534	0.612298	3.03012	0.00244458	0.0476642
PODXL2	1648.53	-0.621095	0.2051	-3.02826	0.00245968	0.047891
SCARF2	31.777	1.6995	0.561345	3.02755	0.00246547	0.0479363
ENSG00000228274	53.9189	1.30033	0.429664	3.0264	0.00247488	0.0480191
HEPH	6049.18	0.712846	0.23556	3.02618	0.00247668	0.0480191
NUP62	7186	-0.545671	0.180491	-3.02326	0.00250066	0.0483851
CERS4	98.5398	1.23753	0.409367	3.02303	0.00250256	0.0483851
TRIM4	731.416	0.594316	0.196631	3.02249	0.00250701	0.0484035
CASP8AP2	43.7277	1.4026	0.464205	3.02151	0.00251516	0.0484382
PCIF1	2186.27	0.657586	0.217641	3.02143	0.00251581	0.0484382
C19orf44	203.27	-0.868468	0.287571	-3.02001	0.00252763	0.0485981
ECH1	5735.97	0.741067	0.245421	3.01957	0.00253134	0.0486018
PEX5L	8.7887	-3.93852	1.30475	-3.01861	0.00253939	NA
ENSG00000267216	151.795	-0.870065	0.288307	-3.01784	0.00254581	0.0487785
RUFY1	1507.93	0.595153	0.197243	3.01737	0.00254982	0.0487785
SRD5A1	352.592	-0.806222	0.267208	-3.01721	0.00255113	0.0487785
JMJD7	237.416	0.727944	0.241371	3.01587	0.00256241	0.0488724
LINC02805	989.71	0.591768	0.196231	3.01568	0.00256405	0.0488724
BBLN	3267.34	0.686397	0.227633	3.01537	0.00256665	0.0488724
DDX27	2696.49	-0.543642	0.180534	-3.0113	0.00260134	0.0494649
PTAR1	168.926	1.16329	0.3864	3.01059	0.00260737	0.0495114
JPT2	8299.34	-0.753881	0.250463	-3.00994	0.00261295	0.0495493
SLC66A1	1454.99	0.674945	0.224603	3.00506	0.00265524	0.0502467
NR6A1	1597.5	-1.02345	0.340633	-3.00455	0.00265973	0.0502467
SMIM10	105.221	1.06343	0.353998	3.00406	0.00266406	0.0502467
CUL9	547.35	1.27628	0.424867	3.00394	0.00266505	0.0502467
NPAS1	94.4249	0.923762	0.307554	3.00358	0.00266826	0.0502467
GRASLND	42.8328	-1.36268	0.453741	-3.0032	0.00267154	0.0502467
SH3BGRL3	8657.38	0.676821	0.225429	3.00237	0.00267884	0.0503156
ENSG00000272341	46.4411	1.40019	0.466563	3.00106	0.00269038	0.0504074
SOHLH2	450.826	-0.965516	0.321732	-3.00099	0.00269102	0.0504074
WDR5B	123.607	0.955427	0.318597	2.99886	0.00270991	0.0506926
NFKBIE	518.432	-0.827451	0.276117	-2.99674	0.00272882	0.0509773
LINC01667	210.869	-0.800738	0.267448	-2.99399	0.00275353	0.0513695
FKBP4	10562.9	-0.808069	0.269938	-2.99354	0.00275762	0.0513764
ZNF526	1116.57	-0.604576	0.202009	-2.99281	0.00276421	0.05143
SGTA	7113.37	-0.527486	0.176328	-2.99151	0.00277605	0.0515808
TXNL4B	654.323	-0.640207	0.214142	-2.98964	0.00279305	0.051827
SCLY	780.617	-0.693081	0.232029	-2.98704	0.0028169	0.0521685
TOR1B	1313.55	-0.593913	0.198845	-2.98681	0.00281907	0.0521685
ACVR1B	323.795	-0.795752	0.266458	-2.98641	0.00282277	0.0521685
CTU2	3196.4	-0.792081	0.265271	-2.98593	0.00282714	0.0521794
ENSG00000267073	31.8729	1.86793	0.625903	2.98438	0.00284152	0.0523749
RRAGB	168.516	0.779211	0.261226	2.9829	0.00285529	0.0525277
SPATA5L1	474.813	-0.673485	0.225824	-2.98234	0.00286051	0.0525277
TCP1	20284.7	-0.694733	0.232955	-2.98227	0.00286121	0.0525277
EZH2	4266.9	-0.566191	0.189906	-2.98143	0.00286908	0.0526024
RTN4	4972.38	-0.592137	0.198694	-2.98014	0.00288116	0.0527538
DNPH1	4479.24	0.658855	0.221158	2.97912	0.00289079	0.0528602
UTP14A	2994.85	-0.822152	0.276093	-2.9778	0.00290321	0.0530171
PLPP2	73.5813	-1.10763	0.372367	-2.97455	0.00293415	0.0535115
RGL2	1419.82	0.785105	0.263999	2.97389	0.00294048	0.0535563
ENSG00000250264	222.469	-1.06055	0.356949	-2.97115	0.00296684	0.0539653
TRMT6	509.855	-0.680804	0.229264	-2.96952	0.00298265	0.0541679
ZNF232-AS1	387.592	-1.00297	0.337792	-2.96919	0.00298582	0.0541679
DOCK11	380.823	1.07201	0.361275	2.96729	0.00300435	0.05438
ENSG00000225339	87.6771	1.01705	0.342767	2.96719	0.00300537	0.05438
MOCS1	283.149	0.673996	0.227571	2.9617	0.00305946	0.0552862
RBM14-RBM4	525.638	-1.11993	0.378291	-2.96049	0.00307147	0.0554309
NKX6-3	162.593	-0.822693	0.277937	-2.96	0.00307638	0.0554471
TUBB3	1770.09	0.715409	0.241836	2.95825	0.00309396	0.0556912
KDM7A-DT	388.025	0.694329	0.235119	2.9531	0.00314604	0.056555
CCNDBP1	2025.92	0.822896	0.278941	2.95007	0.00317699	0.0569767
NUS1	1668.18	-0.615991	0.208811	-2.95	0.00317774	0.0569767
MPP1	11359	0.538944	0.182756	2.94899	0.00318816	0.0570895
RPUSD2	1270.74	-0.630409	0.214055	-2.94508	0.00322868	0.0577404
NRARP	586.229	-0.757173	0.257141	-2.94458	0.00323392	0.0577593
FAM83A-AS1	55.6076	-1.18899	0.404184	-2.94171	0.00326403	0.0582219
RAB26	86.2175	1.1812	0.401625	2.94105	0.00327102	0.0582713
VIM	22144.3	0.562123	0.191243	2.93931	0.00328941	0.0585236
ODC1-DT	42.5557	-1.37054	0.466585	-2.9374	0.0033098	0.0588106
STEAP3	1175.43	-0.553069	0.18836	-2.93623	0.00332232	0.0589014
USP51	16.5824	1.88273	0.641279	2.9359	0.00332584	0.0589014
ENSG00000289517	184.142	-1.22244	0.41642	-2.9356	0.003329	0.0589014
GALNT7-DT	93.8035	1.10887	0.377768	2.93533	0.00333195	0.0589014
GNL3	2160.93	-0.76467	0.260563	-2.93468	0.00333892	0.0589492
FAM241A	298.469	-0.832961	0.283877	-2.93423	0.00334377	0.0589595
ENSG00000279138	6.84883	3.59964	1.22763	2.93218	0.00336596	NA
LYSMD2	176.709	-1.02503	0.349587	-2.93211	0.00336666	0.0592271
WDR46	4780.21	-0.719034	0.245234	-2.93203	0.00336751	0.0592271
MCM10	1101.59	-0.689529	0.235278	-2.9307	0.00338199	0.0594062
PRPF4	2875.61	-0.624012	0.213083	-2.9285	0.00340607	0.059753
UQCRFS1P1	139.756	-1.25206	0.427602	-2.9281	0.00341038	0.059753
CHD1L	2811.32	0.54161	0.185063	2.92663	0.00342658	0.0598947
NCKAP1L	2319.64	0.665612	0.22745	2.92642	0.00342893	0.0598947
RBP5	276.051	0.736226	0.251599	2.92619	0.00343147	0.0598947
ENSG00000288632	191.899	-1.11772	0.382247	-2.92407	0.00345485	0.0602268
USP31	185.331	-1.24894	0.42718	-2.92368	0.00345921	0.0602268
H6PD	409.425	1.18657	0.406071	2.92209	0.00347695	0.0604596
RAB6B	655.173	0.665339	0.227885	2.91963	0.00350443	0.0607853
RCOR2	200.576	-0.958519	0.328442	-2.91839	0.00351849	0.0607853
ELAPOR2	531.478	0.631321	0.216336	2.91825	0.00352005	0.0607853
RUNDC1	672.508	-0.563701	0.193167	-2.9182	0.00352055	0.0607853
TULP4	186.459	-1.1978	0.410485	-2.91801	0.00352278	0.0607853
TXNRD2	7017.66	0.530041	0.181659	2.91778	0.00352532	0.0607853
ADAM8	216.672	1.15076	0.394409	2.91768	0.00352646	0.0607853
TRPV2	4281.77	0.616789	0.211664	2.914	0.00356828	0.0614296
ENSG00000288683	92.5769	-1.41945	0.487282	-2.913	0.0035797	0.0615495
DHODH	503.846	-0.786608	0.270094	-2.91235	0.00358716	0.0616011
ZNF585B	45.2968	1.41557	0.486136	2.91188	0.00359255	0.0616172
GEN1	141.649	-1.30017	0.446781	-2.91008	0.00361332	0.0618965
STXBP2	8552.94	0.660225	0.22695	2.90913	0.00362442	0.0620098
SLC4A1	160.319	0.86688	0.298182	2.90722	0.00364662	0.0623126
SAT2	140.051	1.0585	0.364274	2.90577	0.00366346	0.062523
TFB1M	469.113	-0.794693	0.273542	-2.90519	0.00367027	0.062562
SDSL	489.658	0.897264	0.308998	2.90379	0.00368678	0.062735
ZEB1	39.8549	-1.31178	0.451785	-2.90356	0.0036895	0.062735
UTP25	718.952	-0.628379	0.216556	-2.90169	0.00371159	0.0630332
ATG16L2	101.151	1.66499	0.573935	2.90101	0.00371966	0.0630928
RIOX2	465.837	-0.797536	0.275083	-2.89926	0.00374049	0.0633683
NT5DC2	3570.11	-0.589474	0.20339	-2.89824	0.00375259	0.0634529
EIF4EBP1	3888.54	-0.689118	0.237785	-2.89807	0.00375467	0.0634529
SRRD	828.811	-0.793949	0.274081	-2.89676	0.00377034	0.06364
CD82	343.541	0.851416	0.294014	2.89584	0.00378148	0.0637503
DNAJA3	5720.76	-0.766977	0.265119	-2.89296	0.00381636	0.0642599
TP53I13	713.234	0.579805	0.20045	2.89252	0.00382164	0.0642705
ENSG00000279765	6.47394	-4.55024	1.57322	-2.89231	0.0038242	NA
GM2A	427.794	0.76413	0.264249	2.8917	0.00383163	0.0643033
C11orf71	297.715	0.94625	0.327241	2.8916	0.00383289	0.0643033
AHNAK	3536.97	-1.00204	0.346693	-2.89028	0.00384898	0.064454
DALRD3	533.762	0.644313	0.222966	2.88974	0.00385557	0.064454
UBXN10	1061.89	0.62632	0.216741	2.88972	0.00385587	0.064454
LINC00662	288.652	-0.728129	0.252058	-2.88874	0.00386791	0.0645773
PIP5K1B	279.02	0.706692	0.244823	2.88654	0.00389503	0.0649516
ZNF587B	453.476	-0.939367	0.325476	-2.88613	0.0039001	0.0649579
ENSG00000287804	73.5727	1.05297	0.364997	2.88488	0.00391563	0.065138
ZNF280D	191.863	1.01365	0.351431	2.88434	0.0039224	0.0651721
BRIX1	1781.01	-0.555033	0.192532	-2.8828	0.00394151	0.0654111
PRMT5-AS1	15.3469	-2.26381	0.785557	-2.88179	0.00395426	0.065544
TIMM8A	539.345	-0.826261	0.286796	-2.88101	0.00396405	0.0656275
AKAP1	1870.82	-0.61962	0.21532	-2.87767	0.0040063	0.0662108
CASP10	406.059	-0.816108	0.28362	-2.87746	0.00400885	0.0662108
WFS1	13.183	-2.93898	1.02169	-2.87658	0.00402009	NA
ARIH2	3249.35	-0.650622	0.226217	-2.8761	0.00402619	0.0664177
SACS	183.823	-0.718529	0.249898	-2.87529	0.00403656	0.0664798
ZNF595	2455.63	0.614903	0.213875	2.87506	0.00403957	0.0664798
SLC25A15	914.14	-0.836525	0.291097	-2.8737	0.00405699	0.0666871
FZD4	408.039	1.07953	0.37575	2.87299	0.00406608	0.0667571
SYNCRIP	5127.74	-0.76441	0.266228	-2.87126	0.00408833	0.0669042
UGGT1	2012.61	-0.696613	0.242645	-2.87091	0.00409287	0.0669042
ERG28	1493.97	0.732677	0.255218	2.87079	0.00409442	0.0669042
TXNIP	2573.85	-0.53826	0.187534	-2.8702	0.00410208	0.0669042
ENSG00000287626	78.3989	1.44384	0.503059	2.87012	0.0041032	0.0669042
DNAJC11	6321.97	-0.631245	0.219942	-2.87005	0.00410408	0.0669042
TMEM254	48.0515	1.2185	0.424993	2.86711	0.00414246	0.0674157
RNF182	734.24	0.75952	0.26496	2.86655	0.00414975	0.0674157
TOR3A	2732.7	-0.575868	0.200894	-2.86652	0.00415008	0.0674157
LINC02021	13.1657	2.11522	0.737943	2.86637	0.00415206	NA
SRGAP2B	82.2252	-1.45563	0.508129	-2.86468	0.00417429	0.0677293
RPF2	565.788	-0.780807	0.272713	-2.8631	0.00419514	0.0679542
FAR1	297.41	-0.770399	0.269099	-2.86289	0.00419798	0.0679542
TMEM177	873.047	-0.774261	0.270619	-2.86108	0.00422205	0.0682638
PLPP7	48.5312	1.23416	0.431577	2.85966	0.00424097	0.0684897
DDX60	9.00147	-3.87543	1.35584	-2.85832	0.00425892	NA
NAAA	173.231	-1.17973	0.413025	-2.85631	0.00428596	0.0690925
NRCAM	44.4908	-2.46721	0.863826	-2.85614	0.00428829	0.0690925
GABARAP	3203.35	0.62298	0.218178	2.85538	0.00429859	0.0691777
C3orf86	310.937	0.752925	0.263755	2.85463	0.00430864	0.0692511
ZNF362	87.8056	1.79045	0.627282	2.8543	0.00431317	0.0692511
ZNF271P	331.053	0.727471	0.254906	2.85388	0.0043189	0.0692627
DCHS2	47.4886	-1.99625	0.699766	-2.85274	0.00433441	0.0694309
DCAF4	512.882	-0.678948	0.238051	-2.85212	0.00434288	0.0694725
INAFM1	310.944	-0.94656	0.331915	-2.85181	0.00434706	0.0694725
TOMM40	8279.1	-0.547391	0.191992	-2.85112	0.00435653	0.0695434
ZNF747	244.56	0.875638	0.307475	2.84783	0.00440183	0.0701856
GPR199P	6.43836	3.54232	1.24471	2.8459	0.00442856	NA
PROSER2	531.896	-0.786146	0.276324	-2.84502	0.0044409	0.0707269
SPIDR	788.748	0.918689	0.32333	2.84134	0.00449248	0.0714661
WNT10B	56.9756	-1.19296	0.420072	-2.83991	0.00451267	0.0717048
TYMP	71.7598	-1.12595	0.396834	-2.83733	0.00454926	0.0722032
IDH2	4840.7	0.738546	0.260352	2.83672	0.00455793	0.0722578
ZFTA	454.145	-0.86035	0.30335	-2.83617	0.00456585	0.07228
NMNAT2	26.6227	-3.19381	1.12621	-2.83589	0.00456978	0.07228
SBDSP1	431.021	-0.747727	0.263938	-2.83296	0.00461189	0.0728626
ENSG00000269825	54.1029	-1.43548	0.507323	-2.82951	0.00466186	0.073568
ENSG00000288904	43.2863	1.15817	0.409507	2.82821	0.00468091	0.0737844
ENSG00000267598	67.8339	-1.03059	0.364483	-2.82755	0.00469052	0.0738516
ACE	80.5734	1.44237	0.510235	2.82688	0.00470044	0.0738777
SCRN2	561.042	0.849521	0.300533	2.82671	0.00470287	0.0738777
PGAM1P8	27.5415	1.90473	0.674145	2.82539	0.00472224	0.0740979
LYAR	1545.01	-0.663024	0.234702	-2.82496	0.00472868	0.0741149
TMEM18	1029.5	0.905919	0.320796	2.82397	0.00474322	0.0742493
TNFAIP8L2	41.5902	1.23272	0.436568	2.82365	0.00474801	0.0742493
XYLB	299.798	-0.682816	0.241949	-2.82214	0.00477036	0.0744785
PNPLA7	68.3241	1.69443	0.600492	2.82174	0.00477644	0.0744785
DDX51	1119.82	-0.912704	0.323473	-2.82158	0.00477882	0.0744785
URB1	4002.23	-0.976963	0.34632	-2.82098	0.00478771	0.074533
IGF2BP1	7758.63	-0.64179	0.227598	-2.81984	0.00480479	0.0747147
ENSG00000280441	59.7202	1.27826	0.453402	2.81926	0.00481343	0.074765
GALT	295.198	0.682666	0.242215	2.81843	0.00482587	0.0748597
PMAIP1	147.51	-0.816076	0.28961	-2.81785	0.00483465	0.0748597
GBGT1	667.625	0.632006	0.224313	2.81752	0.00483966	0.0748597
RGS10	1316.74	0.959419	0.340663	2.81632	0.00485766	0.0748597
COPB2-DT	51.9187	1.09723	0.389631	2.81608	0.00486136	0.0748597
PAPLN	33.741	1.4349	0.509571	2.8159	0.00486406	0.0748597
GRPEL1	2402.3	-0.782569	0.277924	-2.81577	0.00486608	0.0748597
PRPF3	1804.94	-0.523971	0.186087	-2.81574	0.00486657	0.0748597
SLC29A1	4040.24	-0.543575	0.193101	-2.81497	0.00487818	0.0748597
HES4	179.336	-0.949431	0.337287	-2.81491	0.00487914	0.0748597
SART3	3483.91	-0.597448	0.212259	-2.81471	0.00488212	0.0748597
NOA1	1589.41	0.722448	0.256683	2.81455	0.00488451	0.0748597
ENSG00000259948	127.643	2.0054	0.712886	2.81307	0.00490705	0.075122
ZCCHC24	662.814	0.633112	0.225155	2.8119	0.00492505	0.075314
ZNF277	126.834	0.932491	0.332073	2.80809	0.00498367	0.0760691
HEXD	409.814	0.6898	0.245713	2.80735	0.00499515	0.0760691
ABCF2	4859.43	-0.724404	0.258044	-2.80729	0.00499609	0.0760691
SLC17A5	239.573	0.957443	0.341059	2.80726	0.00499643	0.0760691
MMUT	565.285	0.564076	0.201042	2.80576	0.00501974	0.0763398
MVB12A	1180.49	0.604062	0.215352	2.805	0.00503163	0.0764028
TTC4	2306.46	-0.693623	0.2473	-2.80479	0.00503493	0.0764028
KCNK3	10.9835	-2.37766	0.84783	-2.80441	0.00504085	NA
SENP3	3157.96	-0.614263	0.219098	-2.8036	0.00505362	0.0766022
SPRR2D	12.0923	2.96513	1.05805	2.80244	0.00507182	NA
RAC3	2924.82	-0.591914	0.211419	-2.79972	0.00511466	0.0774425
ALDH4A1	2086.46	0.54661	0.195332	2.79836	0.00513622	0.0776039
TAF2	529.046	-0.63634	0.227423	-2.79805	0.00514129	0.0776039
ERVK3-1	2862.17	-0.795432	0.284287	-2.79799	0.00514216	0.0776039
BMX	28.1434	1.45775	0.521186	2.79698	0.00515823	0.0777616
STAT5A	18762.4	0.468146	0.167515	2.79466	0.00519544	0.0782372
PGLS	1712.32	0.51382	0.183881	2.79431	0.00520113	0.0782377
C4orf46	259.1	-0.75904	0.271989	-2.7907	0.00525948	0.0790294
PINX1	781.271	-0.802322	0.28757	-2.79	0.00527076	0.0790752
SNORD3B-1	3.95742	-5.48444	1.96577	-2.78997	0.00527122	NA
CTDSPL	1431.38	0.656899	0.235464	2.78981	0.00527397	0.0790752
SCIN	111.956	1.35838	0.487172	2.7883	0.00529855	0.0793578
EXOSC5	1917.01	-0.860351	0.308848	-2.78568	0.00534162	0.0798947
HSPB1	9285.08	-0.548596	0.196953	-2.78541	0.00534596	0.0798947
DNAL1	72.6473	1.43342	0.514947	2.78363	0.00537538	0.0802476
RASSF1	1245.1	-0.554371	0.199186	-2.78318	0.00538291	0.0802733
SH2D3A	470.905	-0.565794	0.203316	-2.78283	0.00538878	0.0802742
BTN2A1	462.614	-0.616276	0.221521	-2.78202	0.00540223	0.0803528
OPTN	354.584	1.09953	0.395259	2.78181	0.00540568	0.0803528
BCKDHA	2681.4	0.675153	0.242819	2.78048	0.00542792	0.0805805
RBM14	4509.29	-1.01253	0.364194	-2.78019	0.00543265	0.0805805
NECAB3	1287.89	0.569449	0.204967	2.77825	0.00546521	0.0809765
KRT6C	24.0754	7.65026	2.75774	2.7741	0.00553549	0.08193
TUBAL3	158.76	0.825314	0.297592	2.77331	0.00554901	0.0820422
TMEM175	416.513	0.872715	0.314783	2.77243	0.00556388	0.0821743
ZNF451	430.074	-0.594455	0.214504	-2.7713	0.00558323	0.0823719
SLC25A19	1423.12	-0.86542	0.312359	-2.77059	0.00559544	0.0824361
CDK19	244.878	0.892834	0.322281	2.77036	0.0055995	0.0824361
NBL1	113.764	-0.809983	0.292445	-2.76969	0.00561089	0.0825051
NIP7	2625.07	-0.819798	0.296021	-2.76939	0.00561613	0.0825051
GRAMD1A	2530.98	0.89255	0.322643	2.76637	0.00566838	0.0831843
DENND1C	11.5569	2.40281	0.868659	2.76612	0.00567285	NA
PTPN6	322.199	0.72743	0.2633	2.76275	0.00573174	0.0839724
NEIL2	298.499	-0.609299	0.220552	-2.7626	0.00573422	0.0839724
BSG-AS1	146.019	0.747945	0.27085	2.76148	0.00575408	0.0841739
HEATR3	500.011	-0.703783	0.254953	-2.76045	0.00577226	0.0843506
MARCHF8	1229.6	0.589853	0.213781	2.75915	0.0057952	0.0845965
GRPEL2	290.887	-0.784079	0.284248	-2.75844	0.00580785	0.0846916
LRRC59	20806.6	-0.60533	0.219523	-2.75748	0.00582496	0.084733
ENSG00000279455	58.185	1.15069	0.417304	2.75744	0.00582551	0.084733
LGALS12	270.921	0.722863	0.262169	2.75724	0.00582907	0.084733
LRRN2	12.9496	-3.62292	1.31485	-2.75539	0.00586227	NA
CARS1	4255.67	-0.595018	0.216042	-2.75418	0.00588391	0.0853529
SLC25A32	522.509	-0.626278	0.227392	-2.75417	0.00588406	0.0853529
TP53INP1	129.285	1.29704	0.47123	2.75246	0.00591488	0.08571
KEL	1177.7	0.680644	0.247325	2.75202	0.00592292	0.0857366
KRT15	240.073	4.12455	1.49968	2.75029	0.00595418	0.0860989
PLA2G4B	55.1008	1.87228	0.681281	2.74818	0.00599273	0.0864979
MHENCR	283.073	0.660728	0.240441	2.74798	0.00599628	0.0864979
VPS11	2253.73	0.510884	0.185928	2.74775	0.00600054	0.0864979
STIP1	20610.7	-0.650772	0.236926	-2.74673	0.00601923	0.0865467
LRRC56	162.488	0.970773	0.353474	2.74638	0.0060257	0.0865467
TBC1D22A	684.388	0.585045	0.213029	2.74632	0.00602682	0.0865467
CPAMD8	131.525	0.921989	0.335733	2.7462	0.00602897	0.0865467
RBMXL1	371.41	-0.806881	0.293895	-2.74548	0.00604231	0.0866482
TUT4	269.817	1.02491	0.373365	2.74507	0.00604983	0.0866662
ALDOC	1981.52	0.582585	0.212361	2.74337	0.00608129	0.0870213
AIG1	2129.35	0.646558	0.235708	2.74305	0.00608721	0.0870213
PDCD4-AS1	37.0123	1.27922	0.466809	2.74036	0.0061372	0.0876453
BEND3	233.151	-0.877928	0.320789	-2.73678	0.00620443	0.0884349
ZNF286A	116.89	-1.14569	0.418633	-2.73673	0.00620528	0.0884349
MICAL1	501.758	0.748245	0.273547	2.73534	0.00623155	0.0887177
DCAF13	1062.6	-0.618104	0.226065	-2.73418	0.00625356	0.0889047
ENSG00000289268	103.859	0.944047	0.345318	2.73385	0.00625991	0.0889047
TKFC	1170.04	0.554576	0.202871	2.73363	0.00626397	0.0889047
ENSG00000267645	249.174	0.865998	0.317101	2.73098	0.00631456	0.0895308
STS	51.0375	-1.24869	0.457372	-2.73013	0.00633084	0.0896696
TMEM52	147.57	-0.953349	0.349401	-2.72852	0.0063619	0.0900173
CRELD1	594.368	0.746401	0.27361	2.72798	0.00637238	0.090041
ENTR1	1870.69	-0.614737	0.225363	-2.72776	0.0063766	0.090041
MCM7	29343.6	-0.478417	0.175524	-2.72565	0.00641748	0.0905258
C11orf24	1096.26	-0.50217	0.18428	-2.72504	0.0064294	0.0906015
ENSG00000262880	12.3277	3.14583	1.15503	2.7236	0.0064575	NA
LYPD3	30.0652	1.48319	0.544603	2.72343	0.00646073	0.0909502
SMIM14-DT	9.88869	5.19122	1.90685	2.7224	0.00648092	NA
TSEN54	1761.04	-0.491664	0.180729	-2.72045	0.00651927	0.0915523
THEM6	766.056	0.560889	0.206189	2.72027	0.00652278	0.0915523
ADPRHL1	22.2075	1.53799	0.565486	2.71977	0.0065328	0.0915523
ENSG00000278266	216.402	0.722123	0.265526	2.71959	0.00653626	0.0915523
PTGS1	254.918	0.868979	0.319559	2.71931	0.00654187	0.0915523
MIEF1	3460.99	-0.535429	0.19691	-2.71915	0.00654491	0.0915523
TANC2	199.471	1.38603	0.509775	2.7189	0.00654986	0.0915523
EMC1-AS1	31.8607	1.35746	0.499534	2.71745	0.00657862	0.0918614
YPEL2	43.3523	1.74405	0.642074	2.71628	0.00660208	0.0920961
PTPRB	161.101	0.824567	0.303726	2.71484	0.00663084	0.092404
ARHGAP4	2175.22	0.732009	0.269788	2.71327	0.0066622	0.0927475
H1-5	29.6251	-2.00728	0.739979	-2.71261	0.00667546	0.0928386
HYI	70.5747	1.22624	0.452439	2.71029	0.00672236	0.0933968
MT-RNR2	140376	0.970396	0.358142	2.70953	0.00673789	0.0935186
PINK1	939.561	0.647967	0.239269	2.70811	0.00676679	0.0937464
ENSG00000259661	55.1169	2.57011	0.94906	2.70806	0.00676786	0.0937464
KALRN	121.019	0.82319	0.30402	2.70768	0.00677553	0.0937502
NAA80	344.193	0.730444	0.269798	2.70738	0.0067817	0.0937502
ZNF211	204.388	0.683407	0.252516	2.70639	0.00680183	0.0939346
EMC8	1310.48	-0.861054	0.318326	-2.70495	0.00683156	0.094251
LRRC23	81.7572	1.06836	0.395401	2.70198	0.00689287	0.095002
KLHL28	47.271	-1.34783	0.498937	-2.7014	0.00690484	0.0950722
TRAK2	229.419	-0.699359	0.259515	-2.69487	0.0070416	0.0968146
PCSK1N	21.0336	-2.14512	0.796055	-2.69469	0.00704539	0.0968146
ZNF497	128.479	0.940927	0.349295	2.69379	0.00706447	0.0969804
MFGE8	3679.93	0.778372	0.289074	2.69264	0.00708882	0.0972181
ENSG00000227627	64.3755	1.07006	0.397559	2.69157	0.00711173	0.0973754
GAPVD1	1716.79	-0.647183	0.24046	-2.69144	0.00711438	0.0973754
CCDC153	11.9631	2.72873	1.01407	2.69088	0.00712644	NA
DPEP2	46.5237	1.36929	0.508918	2.69058	0.00713269	0.0975295
ENSG00000278730	59.3268	0.996422	0.370402	2.69011	0.00714284	0.0975717
EFHD2	2827.25	-0.51789	0.192586	-2.68914	0.0071636	0.0976329
HECW2-AS1	17.4066	1.88621	0.701477	2.68892	0.00716845	0.0976329
PITX1	5544.31	-0.559399	0.208039	-2.68891	0.0071685	0.0976329
ALDH1A1	78.2555	0.982279	0.365505	2.68746	0.00719978	0.0978791
TMEM187	188.858	0.803499	0.298986	2.68742	0.00720074	0.0978791
ATPSCKMT	406.545	-0.713442	0.265578	-2.68637	0.00722331	0.0980312
ENSG00000280071	2363.84	0.695344	0.258902	2.68574	0.00723689	0.0980312
PPME1	3135.66	-0.515837	0.192069	-2.68568	0.00723822	0.0980312
ZNF784	533.91	0.561229	0.208978	2.68559	0.00724029	0.0980312
HSPA9	16884.9	-0.445863	0.166068	-2.68482	0.00725683	0.098159
ZER1	1031.07	0.668251	0.249052	2.68318	0.00729252	0.0984606
ENSG00000170846	1232.58	-0.546726	0.203763	-2.68314	0.00729338	0.0984606
ELOVL7	440.604	0.821782	0.30633	2.68267	0.00730376	0.0984932
EIF2B1	3187.58	-0.7316	0.272745	-2.68236	0.00731048	0.0984932
LINC02693	304.677	-0.90479	0.33735	-2.68205	0.00731717	0.0984932
TMEM219	1384.51	0.61695	0.23009	2.68134	0.00733283	0.098608
NIPSNAP1	1624.21	0.815163	0.304083	2.68072	0.00734632	0.0986934
MAGED4	5.43153	-6.12703	2.28559	-2.68072	0.00734648	NA
NHS	9.75691	-4.24301	1.58309	-2.68021	0.00735768	NA
FARP2	488.891	-0.742861	0.277392	-2.67802	0.00740586	0.0992031
GUSBP1	158.058	-0.903519	0.337408	-2.67783	0.00741017	0.0992031
H2BC18	27.7637	-2.17918	0.813818	-2.67772	0.00741241	0.0992031
DENND6B	146.908	1.17216	0.437784	2.67747	0.00741799	0.0992031
RNF126	2867	-0.57655	0.215341	-2.67738	0.00742014	0.0992031
RIOX1	401.542	-0.62786	0.23462	-2.67607	0.0074491	0.0994941
ZNF771	229.004	-0.882501	0.329935	-2.67477	0.00747806	0.0997845
GATC	1861.97	-0.785601	0.293854	-2.67344	0.00750788	0.100086
CSTF2	1810.11	-0.630835	0.236069	-2.67225	0.00753441	0.100243
CREB3L4	246.462	0.668326	0.250117	2.67205	0.00753887	0.100243
DCUN1D3	120.606	-0.886444	0.331761	-2.67194	0.00754144	0.100243
SELENOI	970.355	-0.835308	0.312763	-2.67074	0.00756847	0.100506
LIPH	80.8873	1.11416	0.417408	2.66923	0.0076025	0.100861
TMED1	2178.72	0.754332	0.282638	2.6689	0.00761003	0.100864
ABHD4	462.34	0.748035	0.280518	2.66662	0.00766177	0.101452
DHX9	9108.12	-0.467267	0.175254	-2.66622	0.00767094	0.101477
AKR1A1	4167.87	0.687281	0.25795	2.6644	0.00771253	0.101929
CCDC69	607.623	0.658409	0.247165	2.66385	0.0077253	0.102
ELAVL2	27.3353	-2.25306	0.845976	-2.66327	0.00773855	0.102078
POLR3G	293.625	-1.02686	0.385734	-2.6621	0.00776549	0.102336
CCNG1	3316.65	0.987552	0.371258	2.66001	0.00781374	0.102874
BRINP3	201.653	0.743598	0.279622	2.6593	0.00783033	0.102958
KCTD7	788.196	0.531641	0.199933	2.6591	0.00783508	0.102958
MYO1F	184.309	0.867306	0.326217	2.65868	0.00784481	0.102988
ENSG00000283977	9.10327	-5.70045	2.14422	-2.65852	0.00784854	NA
ENSG00000260077	46.8125	1.12882	0.424759	2.65756	0.00787075	0.103198
WBP1	490.306	0.533871	0.200903	2.65735	0.00787569	0.103198
GPR63	105.844	-1.0092	0.380155	-2.65471	0.00793764	0.103911
GMFG	804.771	0.800931	0.301803	2.65382	0.00795861	0.104075
PRMT3	608.713	-0.532673	0.200741	-2.65354	0.0079652	0.104075
FTCD	9.54398	2.4932	0.939698	2.65319	0.0079734	NA
MIR210HG	35.2488	1.35979	0.512636	2.65255	0.00798871	0.104127
SERINC2	184.563	1.04251	0.393027	2.65252	0.00798936	0.104127
CATSPER1	24.5717	1.72481	0.650277	2.65242	0.00799181	0.104127
SGPL1	411.854	-0.579757	0.218647	-2.65156	0.008012	0.104287
CYP26A1	35.266	1.45112	0.547446	2.65071	0.00803216	0.104287
ENSG00000289586	134.036	0.961708	0.362822	2.65063	0.00803406	0.104287
KMT5A	2831.58	-0.601049	0.226765	-2.65054	0.00803635	0.104287
EFL1	611.29	0.528184	0.199311	2.65005	0.00804809	0.104287
FIG4	176.168	0.728188	0.274798	2.6499	0.00805147	0.104287
GEMIN4	1779.45	-0.520224	0.19634	-2.6496	0.00805862	0.104287
MRPS26	1457.48	-0.599853	0.226414	-2.64936	0.00806447	0.104287
FAM27C	221.162	-0.675579	0.255045	-2.64887	0.00807624	0.104342
ESPN	130.141	1.66301	0.627897	2.64854	0.00808393	0.104344
TRMT61A-DT	133.295	0.994281	0.375896	2.64509	0.00816685	0.105316
FARSA	14607.7	-0.593493	0.224408	-2.64471	0.00817611	0.105337
MIF4GD	795.453	0.544599	0.205947	2.64436	0.0081845	0.105347
PLVAP	32.724	1.26628	0.479237	2.64228	0.00823497	0.105822
RNPS1	8779.21	-0.569387	0.215505	-2.64211	0.00823918	0.105822
PAX8-AS1	1104.86	-0.493452	0.18678	-2.6419	0.00824436	0.105822
ANXA4	175.45	0.968914	0.366832	2.6413	0.0082588	0.105909
ENSG00000261889	47.4578	-1.46402	0.554801	-2.63881	0.00831967	0.10659
SNURF	8.61557	-4.25576	1.61279	-2.63875	0.00832131	NA
ENSG00000289883	7.18576	-3.36672	1.2766	-2.63725	0.00835807	NA
SCPEP1	367.087	0.891872	0.338331	2.63609	0.00838664	0.107349
EIF4ENIF1	903.279	-0.823745	0.312627	-2.63491	0.00841584	0.107524
CHST11	1527.58	-0.491626	0.186582	-2.63491	0.00841585	0.107524
ZNF420	35.8047	1.34349	0.510107	2.63375	0.0084448	0.107794
ENSG00000289514	92.3173	-0.80819	0.306978	-2.63273	0.00847025	0.108019
CD99L2	1689.42	0.570037	0.216551	2.63234	0.0084799	0.108043
UBIAD1	1863.81	-0.691945	0.262967	-2.6313	0.00850578	0.108272
APOBEC3G	276.559	0.871351	0.331465	2.62879	0.008569	0.108922
GADD45GIP1	3153.98	-0.981151	0.373253	-2.62865	0.00857253	0.108922
PCYT1A	3084.51	-0.783872	0.298313	-2.62769	0.00859679	0.109129
ENSG00000285886	25.4981	1.69584	0.646162	2.62448	0.00867821	0.110062
WDR5	2823.43	-0.461021	0.175752	-2.62314	0.00871247	0.110395
ZYG11A	392.55	-0.879132	0.335238	-2.62241	0.00873106	0.110529
DUSP21	49.0479	1.40325	0.535215	2.62185	0.00874537	0.110609
LINC02964	34.7864	1.64021	0.625886	2.62063	0.0087768	0.110905
TMEM129	1490.14	0.578372	0.220775	2.61973	0.0087999	0.111096
SPINK5	6.25685	4.2141	1.6088	2.61941	0.00880811	NA
EBNA1BP2	4886.32	-0.780172	0.297954	-2.61843	0.00883364	0.11142
GDAP1	51.8603	-1.26381	0.483206	-2.61548	0.00891024	0.112284
RBM28	2483.24	-0.521963	0.199704	-2.61368	0.00895731	0.112691
MYBBP1A	3620.81	-1.17112	0.448084	-2.61362	0.00895886	0.112691
PVR	523.441	-0.604365	0.231279	-2.61314	0.00897137	0.112722
BOD1L1	139.863	0.762116	0.291674	2.61291	0.00897762	0.112722
ZNF671	74.3504	1.26355	0.483763	2.61191	0.00900373	0.112947
USP2-AS1	113.219	-0.896749	0.343587	-2.60996	0.00905516	0.113417
ATP2A3	8826.31	1.21132	0.464176	2.60962	0.00906428	0.113417
ZNF467	839.855	0.991803	0.380065	2.60956	0.00906581	0.113417
DBN1	4379.22	-0.61729	0.236603	-2.60897	0.00908144	0.113478
RASGRP2	586.31	0.567595	0.217573	2.60876	0.00908713	0.113478
LRP6	224.849	-1.09934	0.421572	-2.60772	0.00911468	0.113681
CBWD1	389.685	-0.760595	0.291692	-2.60753	0.00911983	0.113681
ZNF652	170.833	1.02426	0.392865	2.60714	0.00913023	0.113708
RAB5B	1924.93	0.544977	0.209131	2.60591	0.00916295	0.114013
NUDT18	187.174	0.8306	0.318787	2.6055	0.00917392	0.114047
FTH1	60773	-0.727551	0.279354	-2.60441	0.00920333	0.11431
ZMYND19	1828.01	-0.588773	0.226143	-2.60355	0.00922651	0.114495
ENSG00000261762	37.2976	-1.40384	0.539482	-2.6022	0.00926286	0.114843
ZNF181	62.2687	1.04613	0.402116	2.60155	0.00928022	0.114955
KCNN1	168.671	0.977908	0.376047	2.6005	0.00930889	0.115207
RXYLT1	395.597	-0.814744	0.313394	-2.59974	0.00932935	0.115357
MTHFR	8383.57	0.646761	0.248853	2.59896	0.00935056	0.115469
NEU4	14.6275	2.30385	0.886507	2.5988	0.00935511	0.115469
SYNGR3	1453.59	-0.848102	0.326618	-2.59662	0.00941472	0.116032
GNL3L	2211.95	-0.755787	0.291078	-2.59651	0.0094175	0.116032
C1orf56	82.5365	0.87892	0.338604	2.59572	0.00943936	0.116197
NT5DC3	570.306	-0.979685	0.377655	-2.59413	0.00948317	0.116633
HPN	9.2268	3.25809	1.25625	2.59351	0.00950013	NA
CCR4	13.7372	2.03461	0.784571	2.59328	0.00950648	NA
H3C15	136.147	-1.59217	0.613966	-2.59326	0.00950713	0.116824
ZNF843	3.11869	5.03924	1.94325	2.5932	0.00950884	NA
AHSA1	3597.99	-0.704411	0.271801	-2.59164	0.00955193	0.117101
PCGF1	446.143	0.559923	0.216065	2.59145	0.00955716	0.117101
PLA2G12A	1135.48	-0.853359	0.329314	-2.59133	0.00956069	0.117101
RMND5B	2393.17	0.476671	0.183963	2.59112	0.00956628	0.117101
LINS1	167.101	-1.05945	0.408953	-2.59065	0.00957954	0.117101
SLC44A2	1442.51	0.735269	0.28382	2.59061	0.00958054	0.117101
TNFRSF10B	722.09	-0.753002	0.29077	-2.58968	0.0096065	0.117315
BCYRN1	1637.97	-1.11772	0.43167	-2.58929	0.0096175	0.117345
NOM1	1434.62	-0.700029	0.270523	-2.58769	0.00966232	0.117788
C14orf93	582.97	0.768209	0.296924	2.58723	0.0096752	0.117841
KCTD5	2117.42	-0.645878	0.249858	-2.58498	0.00973847	0.118508
ZNF672	2755.12	0.468608	0.18135	2.584	0.00976626	0.118741
ABCB7	549.239	0.748351	0.289818	2.58214	0.00981897	0.119277
GOLGA3	1636.42	-0.644949	0.249911	-2.58071	0.00985964	0.119666
MAP4K2	381.288	0.727979	0.282192	2.57973	0.00988781	0.119903
CTSS	334.959	1.04847	0.406551	2.57893	0.00991066	0.119944
GUSBP2	14.644	1.82245	0.706711	2.57878	0.009915	0.119944
DDX10	964.99	-0.575996	0.223367	-2.5787	0.00991723	0.119944
CENPX	4564.65	-0.757708	0.29403	-2.57697	0.00996694	0.120276
PTGES3L	110.479	0.877389	0.340478	2.57693	0.00996811	0.120276
HAUS7	1803.21	-0.626008	0.242936	-2.57684	0.00997082	0.120276
KRT1	3.66983	5.38916	2.09196	2.57614	0.0099911	NA
ENSG00000287263	230.409	0.869003	0.337592	2.57412	0.0100494	0.121119
MSTO2P	40.2063	-1.44842	0.562783	-2.57367	0.0100625	0.121171
NEU3	1741.88	-0.548007	0.213068	-2.57198	0.0101118	0.121576
MAFK	1102.46	-0.663439	0.257955	-2.57192	0.0101138	0.121576
FAM21FP	81.6356	0.902352	0.350909	2.57147	0.0101267	0.121596
CDC20-DT	11.5818	2.18962	0.851561	2.5713	0.0101316	NA
YWHAG	6565.2	-0.552657	0.214936	-2.57126	0.010133	0.121596
BCS1L	1295.82	-0.545443	0.212171	-2.57077	0.0101472	0.121661
CRISPLD2	10.1143	-2.25652	0.87779	-2.57068	0.0101499	NA
ENSG00000289579	64.7243	-1.12115	0.436494	-2.56854	0.0102129	0.122343
POTEE	15.3492	-2.6236	1.02186	-2.56747	0.0102442	0.122612
PABIR3	123.527	0.883956	0.344363	2.56693	0.0102603	0.122697
FOLR1	26.5485	1.60181	0.624768	2.56385	0.0103519	0.123686
KRT19	7624.11	0.676471	0.263923	2.56314	0.0103731	0.123832
ENSG00000275740	87.2003	-1.20724	0.471218	-2.56195	0.0104087	0.12415
SP6	1041.81	0.633502	0.247309	2.56158	0.0104196	0.124173
ENSG00000284633	10.0041	2.51773	0.982918	2.56148	0.0104227	NA
ZNF581	984.915	0.581701	0.22715	2.56087	0.010441	0.124321
ENSG00000258610	4.12372	4.40217	1.71947	2.5602	0.0104613	NA
MIEF2	322.871	0.64316	0.251279	2.55955	0.0104808	0.124599
DYRK2	318.615	-0.664418	0.25959	-2.5595	0.0104824	0.124599
PSMD11	2905.12	-0.466473	0.182288	-2.55899	0.0104977	0.124673
UAP1	4263.97	-0.557769	0.218012	-2.55843	0.0105147	0.124747
CNPY3	1385.48	0.528489	0.206587	2.55819	0.0105219	0.124747
COPG2	2697.01	0.491036	0.192034	2.55703	0.010557	0.125
IKZF5	180.049	-0.997692	0.390198	-2.55689	0.0105613	0.125
TFB2M	1212.65	-0.647882	0.253462	-2.55613	0.0105844	0.125132
ABCC5	1104.17	-0.672352	0.263056	-2.55593	0.0105906	0.125132
RSL1D1-DT	3.74711	-4.39445	1.71951	-2.55564	0.0105993	NA
GSPT1	5842.72	-0.502513	0.196887	-2.55229	0.0107018	0.126321
MCTS2	45.2163	-1.17464	0.460277	-2.55204	0.0107095	0.126321
PHGDH	6930.17	-0.635877	0.249356	-2.55008	0.0107699	0.126901
PA2G4	22319.7	-0.527059	0.206702	-2.54985	0.0107771	0.126901
SPATA31C2	11.5937	-2.46446	0.96737	-2.54759	0.010847	NA
DDX18	1891.4	-0.719736	0.282593	-2.5469	0.0108684	0.127867
ENSG00000272655	315.702	-0.789083	0.30986	-2.54658	0.0108784	0.127877
TUBGCP4	1600.88	-0.517953	0.203465	-2.54566	0.010907	0.128015
MISP3	144.257	0.760436	0.298725	2.54561	0.0109087	0.128015
FMN1	10.7364	-3.41321	1.34097	-2.54533	0.0109176	NA
RGMB	13.2653	-2.36578	0.929497	-2.54522	0.0109208	NA
RHBDF2	141.755	-1.14053	0.448265	-2.54433	0.0109488	0.128377
PUM3	360.991	-0.796391	0.313222	-2.54258	0.0110039	0.128913
TEF	167.046	-0.653222	0.257101	-2.54072	0.0110625	0.12945
RBM43	64.7215	0.868754	0.341959	2.54052	0.0110687	0.12945
TMEM256-PLSCR3	9.70227	2.34692	0.923923	2.54017	0.0110798	NA
SGF29	1152.03	0.538871	0.212155	2.53999	0.0110855	0.12945
SMIM14	66.7664	1.36377	0.536932	2.53994	0.0110871	0.12945
IER5	1476.64	-0.46915	0.184738	-2.53954	0.0110999	0.129489
NOL6	3195.91	-0.853851	0.336295	-2.53899	0.0111172	0.129582
APOBEC3B	1144.81	0.650318	0.256194	2.53838	0.0111366	0.12963
TOM1	983.965	0.564015	0.222204	2.53827	0.0111401	0.12963
ZNF524	407.136	0.737014	0.290415	2.5378	0.0111553	0.129698
ENSG00000271551	5.09861	3.82561	1.50762	2.53752	0.0111643	NA
ENSG00000289273	90.3799	1.07511	0.42388	2.53636	0.0112012	0.130123
NUCKS1	6290.85	0.631265	0.248931	2.53591	0.0112157	0.130181
WDR75	1117.57	-0.960891	0.379016	-2.53522	0.0112375	0.130325
SHC2	64.386	1.00843	0.397904	2.53435	0.0112655	0.13054
TFF1	9.90985	-4.92646	1.94441	-2.53365	0.0112883	NA
LY6E	6089.14	0.527883	0.208435	2.5326	0.0113219	0.131084
ENSG00000272106	312.351	0.874129	0.345223	2.53207	0.0113392	0.131095
TAF4	489.179	-1.17527	0.46417	-2.53199	0.0113418	0.131095
RBMS3	14.6465	-2.55895	1.0111	-2.53086	0.0113783	0.131318
LDHA	25146.7	-0.615166	0.243072	-2.5308	0.0113802	0.131318
RPUSD1	2486.12	-0.462396	0.18277	-2.52994	0.0114083	0.131534
ZFP90	48.9124	1.31351	0.519597	2.52793	0.0114736	0.132121
LPP	16.3465	-2.56844	1.01608	-2.52779	0.0114784	0.132121
KCNH4	52.6031	-1.49061	0.589806	-2.52728	0.011495	0.132146
KRI1	1792.14	-0.601993	0.238212	-2.52714	0.0114997	0.132146
ATXN1L	990.176	-0.609607	0.241319	-2.52615	0.0115321	0.132408
DAP	6944.57	0.43334	0.171593	2.52539	0.0115569	0.132583
TMPRSS11F	8.10677	2.84054	1.12488	2.52519	0.0115637	NA
TMEM191C	106.79	1.01326	0.401285	2.52504	0.0115684	0.132605
SMN2	684.448	-0.713402	0.282723	-2.52332	0.0116251	0.133137
PAQR7	428.993	0.689277	0.273191	2.52305	0.0116341	0.133137
NEK6	491.904	-0.716679	0.284102	-2.52261	0.0116487	0.133194
SH3BP2	252.324	-1.13153	0.448839	-2.52102	0.0117015	0.133687
SLC14A1	6.13939	3.55909	1.41192	2.52074	0.0117107	NA
UBP1	2462.64	-0.547578	0.217232	-2.5207	0.0117122	0.133699
PLAT	90.9902	-1.94858	0.773596	-2.51886	0.0117737	0.134105
THSD4	18.7462	-4.23573	1.68161	-2.51885	0.0117738	0.134105
CELF1	1889.85	-0.748649	0.297229	-2.51876	0.0117769	0.134105
CEP152	106.077	1.64497	0.653472	2.51728	0.0118266	0.134561
CYCS	7406.2	-0.480052	0.190885	-2.51488	0.0119074	0.135369
TM4SF19	426.128	0.538418	0.214153	2.51417	0.0119313	0.135528
PALMD	82.401	0.971018	0.386316	2.51354	0.0119528	0.135564
HES6	1913.8	-0.473211	0.188268	-2.5135	0.011954	0.135564
FIBCD1	14.5205	1.73406	0.690101	2.51276	0.0119791	0.135688
WDR35	162.556	-0.690726	0.274905	-2.5126	0.0119846	0.135688
CACNA2D4	18.5062	1.58457	0.631145	2.51063	0.0120516	0.136335
RASA4	408.206	1.11166	0.442956	2.50965	0.0120852	0.136603
ATP6V0D1-DT	78.7333	0.949757	0.378551	2.50893	0.0121099	0.136771
MOB3B	470.276	-0.569965	0.227215	-2.50848	0.0121251	0.136831
SMIM1	722.335	0.86561	0.345198	2.50757	0.0121563	0.1369
ENSG00000196656	1173.34	-0.794035	0.31666	-2.50753	0.0121578	0.1369
TMCC1-DT	77.0023	0.970782	0.387161	2.50744	0.012161	0.1369
LGI2	14.3072	-2.65744	1.05995	-2.50713	0.0121715	NA
ENSG00000287719	1612.15	-0.53868	0.214876	-2.50693	0.0121785	0.136986
ARFGEF3	16.418	-2.11428	0.843521	-2.5065	0.0121934	0.137042
SLC43A3	8537.37	-0.619993	0.247423	-2.5058	0.0122175	0.137125
ZNF473	1236.46	-0.517993	0.206725	-2.50571	0.0122206	0.137125
SHANK1	47.8741	-1.01436	0.404981	-2.50472	0.012255	0.137399
PHACTR2	173.305	-0.773594	0.308977	-2.50373	0.0122892	0.137671
TPTE2P3	2.49557	-5.43056	2.16926	-2.50342	0.0122998	NA
ENSG00000280128	18.8625	1.52742	0.610404	2.50232	0.0123384	0.13811
OCEL1	596.329	0.581921	0.232599	2.50182	0.0123558	0.138193
SLX1B	65.2137	1.63841	0.655062	2.50116	0.0123787	0.138337
METTL27	4.95977	3.66959	1.46716	2.50116	0.0123788	NA
VEGFB	1270.86	0.793146	0.317162	2.50076	0.0123926	0.13838
VAC14-AS1	11.7139	-1.97403	0.79001	-2.49874	0.0124635	NA
LINC00174	100.514	-1.2705	0.508503	-2.49851	0.0124718	0.139062
ENSG00000266709	128.152	-0.806326	0.32273	-2.49845	0.0124737	0.139062
LINC01606	26.4898	1.45104	0.581052	2.49727	0.0125155	0.139268
CCNG2	67.0345	1.24725	0.499472	2.49713	0.0125201	0.139268
BFSP1	49.0975	1.06829	0.427817	2.49707	0.0125224	0.139268
NTMT1	3655.92	-0.856582	0.34327	-2.49536	0.012583	0.139829
CFAP43	11.7168	2.39252	0.959093	2.49456	0.0126113	NA
GNL2	2837.83	-0.561001	0.225016	-2.49316	0.0126612	0.140585
KDM2B	2105.77	-0.565661	0.226921	-2.49277	0.0126751	0.140627
RASA4DP	4.63583	4.57814	1.83725	2.49184	0.0127082	NA
CTSA	2693.53	0.537412	0.215697	2.49151	0.0127202	0.140816
ENSG00000215154	169.967	-1.10418	0.443199	-2.49138	0.0127249	0.140816
RABAC1	580.478	0.657409	0.263895	2.49118	0.0127321	0.140816
ITFG1	1057.84	0.526706	0.211431	2.49115	0.0127329	0.140816
RAB13	2085.47	0.670705	0.269358	2.49001	0.0127739	0.141156
CSKMT	305.201	-0.536039	0.215337	-2.4893	0.0127994	0.141264
ADPRM	78.7329	0.828449	0.332821	2.48917	0.0128041	0.141264
WDR17	5.80968	-5.00926	2.01277	-2.48874	0.0128198	NA
DHRS3	1382.14	-0.515804	0.207271	-2.48854	0.0128267	0.141401
ICA1	823.585	0.869244	0.349411	2.48774	0.0128557	0.141608
FGF14	11.6445	-3.82316	1.53708	-2.48728	0.0128724	NA
XAGE1A	221.462	0.895614	0.360287	2.48584	0.0129248	0.142152
ELAVL1	4064.83	-0.450596	0.181267	-2.48581	0.0129258	0.142152
METTL17	1624.37	-0.543332	0.218665	-2.48477	0.0129635	0.142454
GLI1	17.5615	-2.02389	0.814737	-2.48411	0.0129877	0.142607
SLC5A2	38.8651	1.16873	0.470653	2.48322	0.0130201	0.14283
EML2	1288.91	0.729695	0.293887	2.48291	0.0130314	0.14283
USP14	3526.72	-0.428239	0.172489	-2.4827	0.013039	0.14283
NSUN5	3495.71	-0.481812	0.194103	-2.48225	0.0130555	0.142897
NDST2	884.593	-0.571589	0.23031	-2.48183	0.0130711	0.142954
ENSG00000279364	40.9741	1.56975	0.63258	2.48151	0.0130828	0.142966
ANKRD54	990.353	-0.77563	0.312598	-2.48123	0.0130928	0.142966
C6orf223	13.1973	1.94367	0.783762	2.47992	0.0131412	NA
TMEM44	319.054	0.860061	0.346833	2.47976	0.0131471	0.143445
GSDMD	37.8861	1.35897	0.548165	2.47913	0.0131703	0.143585
EMC1	2955.78	-0.873367	0.352392	-2.47839	0.0131975	0.143768
NOP14	4704.46	-0.522614	0.21096	-2.47731	0.0132378	0.144094
CTNNBIP1	1416.51	0.841042	0.339582	2.4767	0.0132604	0.144181
RILP	1799.79	0.59729	0.241195	2.47638	0.0132723	0.144181
COL1A1	67.8084	1.577	0.636851	2.47625	0.0132771	0.144181
ELOVL5	6911.73	0.454461	0.183626	2.47492	0.0133265	0.144604
VKORC1L1	2171.31	-0.612327	0.247479	-2.47426	0.0133512	0.144759
ENSG00000262050	43.3822	1.11432	0.450499	2.47352	0.0133788	0.144944
ALDH1A2	16281	-0.647331	0.261826	-2.47237	0.013422	0.145299
FPR3	9.71074	2.04037	0.826073	2.46996	0.0135129	NA
AMD1	1655.19	-0.565151	0.228814	-2.46992	0.0135144	0.146158
MAFB	7.69164	3.86254	1.56392	2.46978	0.0135195	NA
HAPLN3	75.0074	0.954682	0.386569	2.46963	0.0135253	0.146158
ABCF1	8848.69	-0.452266	0.183148	-2.4694	0.0135341	0.146158
ENSG00000274642	17.6099	-1.48933	0.603247	-2.46886	0.0135545	0.146158
BLACAT1	88.8017	0.891966	0.361306	2.46872	0.0135596	0.146158
SPATA20	192.907	0.843507	0.341697	2.46858	0.0135649	0.146158
DLEU1	621.051	-0.800121	0.324366	-2.46672	0.0136356	0.146805
MTND2P28	60.0939	-1.28436	0.520735	-2.46643	0.0136466	0.146809
ADORA1	4.11019	-3.77571	1.53093	-2.46628	0.0136524	NA
COLGALT1	7045.5	-0.469739	0.190475	-2.46615	0.0136573	0.146811
FAT3	6.50282	-4.06551	1.64883	-2.4657	0.0136748	NA
AOPEP	146.455	-0.936192	0.379733	-2.4654	0.0136861	0.146863
NR2F6	2172.98	-0.569131	0.230864	-2.46523	0.0136927	0.146863
ZPR1	3665.22	-0.69397	0.281508	-2.46519	0.013694	0.146863
ARHGAP29	3.79882	-4.51715	1.83339	-2.46383	0.013746	NA
XNDC1N-ZNF705EP-ALG1L9P	11.8293	2.28726	0.928704	2.46285	0.0137837	NA
PFKFB4	690.22	0.487141	0.197801	2.46278	0.0137863	0.147737
FDXACB1	107.612	-0.838313	0.340824	-2.45966	0.0139068	0.148825
ENO3	197.538	0.910644	0.370241	2.4596	0.0139093	0.148825
MIS18BP1	23.6027	1.34783	0.548186	2.45871	0.0139436	0.149077
STAR	4181.07	-0.701952	0.28574	-2.45661	0.0140254	0.149763
ENSG00000280416	15.3805	1.97596	0.804382	2.45649	0.01403	0.149763
MTG2	2369.39	-0.428193	0.174341	-2.45606	0.0140469	0.149763
IGF1R	169.329	-0.858386	0.349512	-2.45595	0.0140511	0.149763
WASIR2	62.0217	0.853151	0.347578	2.45456	0.0141057	0.150166
SVIP	176.471	0.795861	0.324254	2.45443	0.0141106	0.150166
ENSG00000188897	16.7366	1.71116	0.69727	2.45408	0.0141244	0.150197
CREB3L3	7.69699	2.74253	1.11772	2.45368	0.0141402	NA
ENSG00000260877	52.7303	0.955289	0.389454	2.45289	0.0141712	0.15051
HSD17B8	368.131	0.874202	0.356421	2.45272	0.014178	0.15051
ZNF584	870.568	-0.505254	0.206029	-2.45234	0.0141931	0.15051
ASB6	1056.19	-0.442432	0.180439	-2.45197	0.0142075	0.15051
ERO1A	305.008	-0.579916	0.236512	-2.45195	0.0142083	0.15051
ZSCAN16-AS1	276.515	0.639999	0.261076	2.45139	0.0142307	0.150632
TXNRD1	4025.74	-0.719762	0.293667	-2.45095	0.014248	0.1507
CCDC106	1599	0.64351	0.262618	2.45037	0.0142711	0.150829
MYO16	567.012	0.709307	0.289569	2.44952	0.0143045	0.151066
SLC19A1	2640.24	-0.932507	0.380765	-2.44904	0.0143239	0.151155
AMMECR1L	834.156	-0.515929	0.210704	-2.4486	0.0143414	0.151225
SAA2	6.92699	-5.33989	2.18174	-2.44754	0.0143834	NA
ENSG00000226180	54.7106	-1.12717	0.460555	-2.44742	0.0143883	0.151604
METTL16	1050.71	-0.607299	0.24818	-2.447	0.0144049	0.151663
H1-10	3290.32	-0.569977	0.232969	-2.44658	0.0144221	0.151728
CCDC92	450.816	0.804738	0.329175	2.44471	0.0144968	0.152399
SLC25A25	1930.76	-0.43406	0.177633	-2.44358	0.0145425	0.152762
MXRA5	6.65479	3.06347	1.25399	2.44299	0.0145662	NA
GRK5	73.4733	0.999995	0.409592	2.44144	0.0146287	0.153551
MPND	328.193	0.710493	0.291052	2.44112	0.0146416	0.15357
SMAP1	432.636	0.521232	0.213618	2.44002	0.0146864	0.153923
RAB29	172.028	-0.78358	0.321365	-2.43829	0.0147571	0.154547
ZFPL1	1881.26	0.44083	0.180926	2.43651	0.0148296	0.155188
MCUB	149.859	-1.24424	0.510782	-2.43596	0.0148524	0.15531
ENSG00000260710	7.38376	2.54119	1.04335	2.4356	0.0148672	NA
CYB5D1	311.503	-0.649105	0.266604	-2.43471	0.0149036	0.155728
C7orf25	142.118	0.70488	0.289565	2.43427	0.0149217	0.155799
CYTH4	27.2166	1.57679	0.648304	2.43218	0.0150081	0.156583
GOLPH3L	665.273	0.651983	0.268191	2.43104	0.0150554	0.156766
PLP2	4830.91	0.43377	0.178441	2.43089	0.0150617	0.156766
CDC14A	312.187	-0.616664	0.253684	-2.43083	0.0150642	0.156766
CD164	2875.08	0.472845	0.194536	2.43063	0.0150727	0.156766
PRSS16	291.292	0.641717	0.264038	2.43039	0.0150824	0.156766
ENSG00000288095	2.56865	4.92111	2.02566	2.42939	0.0151244	NA
ENSG00000224888	24.4723	-1.90366	0.783762	-2.42888	0.0151455	0.157155
PRPH	142.68	-1.49017	0.613557	-2.42874	0.0151512	0.157155
CORO1B	8471.41	0.472447	0.194538	2.42856	0.0151588	0.157155
KRT10-AS1	600.753	-0.578931	0.238399	-2.42841	0.0151652	0.157155
YPEL3-DT	38.4922	1.03797	0.427716	2.42678	0.0152336	0.157745
CHAF1B	2083.47	-0.429004	0.17684	-2.42594	0.0152686	0.157989
GFI1B	3984.28	0.463929	0.191273	2.42548	0.0152882	0.158032
DLX1	448.705	-0.620989	0.256121	-2.4246	0.0153254	0.158032
RSC1A1	81.1368	-1.21081	0.499396	-2.42454	0.0153279	0.158032
LRRCC1	20.06	1.56258	0.644491	2.42452	0.0153286	0.158032
C16orf91	789.308	-0.713873	0.294466	-2.4243	0.0153381	0.158032
HIGD2A	3155.66	0.445242	0.183664	2.42422	0.0153414	0.158032
RNF217-AS1	13.0163	1.80301	0.74386	2.42386	0.0153566	NA
TIMM23B	308.593	-0.625995	0.258312	-2.4234	0.0153759	0.15827
ATRNL1	10.0013	-2.93557	1.21174	-2.4226	0.0154097	NA
SLCO4A1-AS2	8.54831	2.39213	0.987464	2.4225	0.0154141	NA
OGFOD1	2765.55	-0.576964	0.238194	-2.42225	0.0154248	0.158655
XRCC1	1954.29	0.515244	0.212785	2.42143	0.0154598	0.158837
CXCL14	6.10189	3.46377	1.43049	2.42139	0.0154613	NA
RPL7L1	7546.22	-0.886254	0.366046	-2.42115	0.0154714	0.158837
TIPARP-AS1	20.6471	1.53116	0.632444	2.42102	0.015477	0.158837
NR2C2AP	520.669	-0.60847	0.25139	-2.42042	0.0155025	0.158864
C17orf113	30.3905	1.26707	0.52349	2.42042	0.0155026	0.158864
SYP	581.08	0.563347	0.23286	2.41925	0.0155527	0.159134
ENSG00000289744	33.6137	1.16345	0.480932	2.41915	0.0155567	0.159134
PITHD1	3923.42	-0.458959	0.189751	-2.41874	0.0155745	0.159134
ABHD2	3545.05	0.638182	0.26385	2.41873	0.015575	0.159134
USP5	5586.36	-0.489769	0.202527	-2.41829	0.0155937	0.159146
TRA2B	7178.16	-0.585603	0.242169	-2.41816	0.0155992	0.159146
ILKAP	794.044	-0.550557	0.227841	-2.41641	0.0156744	0.159713
IL27RA	1361.81	0.454503	0.188096	2.41633	0.0156778	0.159713
SLCO4A1	910.667	-0.738801	0.30583	-2.41572	0.0157041	0.159862
EXOC3L1	4.71541	3.33498	1.38099	2.41492	0.0157388	NA
ITGA2B	1363.74	0.943508	0.390911	2.41361	0.0157952	0.160575
ENSG00000283341	102.551	1.26897	0.525767	2.41356	0.0157973	0.160575
RUSF1-DT	7.10442	2.55865	1.06025	2.41325	0.015811	NA
ARHGEF6	309.356	0.772155	0.320007	2.41293	0.0158248	0.160667
PIGZ	51.6173	1.26101	0.522628	2.41282	0.0158296	0.160667
POLI	33.5415	1.20437	0.499247	2.41238	0.0158486	0.160742
NIFK-AS1	302.508	0.560385	0.232446	2.41082	0.0159167	0.161314
KLK1	232.804	1.12931	0.468526	2.41033	0.0159379	0.161369
CCS	769.947	0.555175	0.230348	2.41016	0.0159455	0.161369
PIGR	10.516	-3.63716	1.50933	-2.40978	0.0159622	NA
MCAT	1121.16	-0.658498	0.2733	-2.40943	0.0159774	0.161574
NUDC	13907	-0.475013	0.197176	-2.40908	0.0159928	0.161612
CHAMP1	748.18	-0.696132	0.289124	-2.40773	0.0160523	0.162082
TAX1BP3	522.604	0.51365	0.213366	2.40737	0.0160681	0.162082
CACNB1	105.152	-0.903489	0.375351	-2.40705	0.0160819	0.162082
MYOM1	25.217	1.45256	0.603486	2.40695	0.0160862	0.162082
LRTOMT	30.2659	-1.66405	0.691471	-2.40653	0.0161047	0.16215
LBX2-AS1	251.408	0.941651	0.39145	2.40554	0.0161485	0.162325
ZNF518A	48.7991	1.58597	0.65931	2.4055	0.0161503	0.162325
ST6GALNAC1	845.233	-0.568118	0.23619	-2.40534	0.0161573	0.162325
FBXO41	295.619	-1.14328	0.475433	-2.40472	0.0161848	0.162483
TMEM33	1159.17	-0.6745	0.280529	-2.40439	0.0161995	0.162513
LTB4R	131.254	-1.13759	0.473267	-2.40369	0.0162305	0.162705
PKN1	12923.7	0.509282	0.211925	2.40313	0.0162556	0.162838
PNRC1	127.206	0.860036	0.358224	2.40083	0.0163578	0.163661
ENSG00000250899	270.194	-0.727569	0.303058	-2.40075	0.0163613	0.163661
SFTPB	5.96484	-5.71639	2.38199	-2.39984	0.0164021	NA
HAUS4	1921.72	0.722888	0.301277	2.39941	0.0164215	0.164144
MID1IP1	3184.84	-0.447883	0.186728	-2.39859	0.0164585	0.164388
RUVBL1	4414.81	-0.574657	0.239606	-2.39834	0.0164697	0.164388
MCTP1	6.50032	-3.33884	1.39217	-2.39829	0.0164718	NA
NAA25	704.141	-0.692781	0.288942	-2.39764	0.0165009	0.164581
HECA	49.0917	1.11249	0.464127	2.39695	0.016532	0.164673
ENSG00000236449	51.4914	1.08868	0.454215	2.39685	0.0165366	0.164673
BAG3	1283.08	-0.727652	0.303613	-2.39665	0.0165459	0.164673
ENSG00000247121	255.17	-3.57041	1.48995	-2.39633	0.0165603	0.164698
RBM19	2606.88	-0.516652	0.215672	-2.39555	0.0165954	0.164928
TMEM39A	607.447	-0.604418	0.252374	-2.39493	0.0166234	0.16507
IGSF3	849.4	-0.712839	0.297707	-2.39443	0.0166461	0.16507
CYP27B1	86.4125	-1.60647	0.670963	-2.39428	0.016653	0.16507
LARP1	6332.32	-0.963189	0.402304	-2.39418	0.0166574	0.16507
FAM98A	2164.72	-0.47289	0.197555	-2.39372	0.0166787	0.165162
FASTKD5	1350.7	-0.567782	0.23733	-2.39237	0.0167398	0.165546
TBC1D8	29.3017	-1.30437	0.545271	-2.39214	0.0167504	0.165546
PRICKLE1	283.523	0.77061	0.322151	2.39208	0.0167534	0.165546
RAB40B	115.298	0.788051	0.329568	2.39116	0.016795	0.165839
MELTF-AS1	23.4505	1.33503	0.558494	2.39042	0.0168292	0.166053
RABL2A	54.5421	1.01216	0.423525	2.38984	0.0168557	0.166053
ARHGAP6	1840.76	0.431975	0.180757	2.38981	0.0168573	0.166053
EIF3J	1913.76	-0.450584	0.188562	-2.38957	0.0168679	0.166053
ZFR	1635.03	-0.526716	0.22044	-2.38938	0.0168768	0.166053
PSMD12	1782.13	-0.474024	0.198547	-2.38746	0.0169654	0.166676
SSX2	709.406	-0.699494	0.292995	-2.3874	0.0169682	0.166676
EFTUD2	11084.2	-0.516331	0.216289	-2.38722	0.0169762	0.166676
CBWD3	373.947	-0.978296	0.41	-2.38609	0.0170287	0.166966
BAG1	1446.84	-0.720851	0.302109	-2.38606	0.0170299	0.166966
RBM33	1276.69	-0.930162	0.39022	-2.38369	0.0171402	0.167928
SOCS2	2311.58	-0.634399	0.266242	-2.38279	0.017182	0.168136
ZNF343	264.463	-0.686711	0.288206	-2.38271	0.0171858	0.168136
POGK	2099.28	-0.430112	0.180553	-2.38219	0.0172099	0.168252
PLA2G4C	7.28942	3.76183	1.58011	2.38073	0.0172782	NA
MAP3K14-AS1	314.213	0.554231	0.23287	2.38001	0.0173123	0.169037
AGAP1	1350.48	0.663057	0.278624	2.37976	0.017324	0.169037
ELOVL6	500.203	1.18231	0.496832	2.3797	0.0173268	0.169037
POLE3	4998.47	-0.632586	0.265855	-2.37944	0.017339	0.169037
LUZP1	1133.47	-0.514615	0.21633	-2.37885	0.0173669	0.169148
SPI1	545.072	-0.610948	0.256844	-2.37868	0.0173749	0.169148
DTL	2030.08	-0.602792	0.253457	-2.37828	0.0173934	0.169209
IFRD2	3035.61	-0.437352	0.183941	-2.37767	0.0174224	0.169269
MIB2	749.784	0.869599	0.365742	2.37763	0.0174244	0.169269
RHOV	37.0353	-1.26504	0.532116	-2.37738	0.0174363	0.169269
STPG3-AS1	7.57146	3.01374	1.26812	2.37654	0.0174757	NA
STEAP4	6.03331	-3.81967	1.60879	-2.37425	0.0175847	NA
PSPH	512.543	-0.67427	0.2841	-2.37335	0.0176273	0.171004
PTPN3	20.4962	-2.35675	0.993376	-2.37247	0.0176697	0.171242
PEA15	2422.65	-0.567332	0.239152	-2.37226	0.0176796	0.171242
REEP6	3744.72	0.52143	0.219845	2.37181	0.0177014	0.171242
TRAF3IP2	461.723	0.468888	0.197693	2.37181	0.0177014	0.171242
ANO5	11.6814	-2.51366	1.05991	-2.37158	0.017712	NA
ACY1	2703.9	0.602329	0.254295	2.36862	0.0178544	0.172545
UBE2L6	462.501	0.700508	0.295762	2.36848	0.0178611	0.172545
SPTBN1	2243.46	-0.849841	0.358871	-2.36809	0.01788	0.172607
AJUBA	191.284	-0.709631	0.299782	-2.36715	0.0179255	0.172828
C11orf68	1768.92	0.438441	0.185256	2.36668	0.0179485	0.172828
LGI4	15.5165	1.83031	0.773385	2.36662	0.0179514	0.172828
INSIG2	93.1302	-0.815111	0.344461	-2.36633	0.0179653	0.172828
NAT10	5405.26	-0.584362	0.246949	-2.36633	0.0179654	0.172828
POLR3K	2181.55	-0.729433	0.308337	-2.3657	0.0179962	0.173004
PLAAT3	111.425	0.755619	0.319501	2.365	0.0180302	0.173211
TARS1	5946.24	-0.459209	0.19423	-2.36426	0.0180664	0.173437
KCTD10	1727.23	-0.534675	0.226178	-2.36395	0.0180811	0.173458
TRAPPC6A	800.155	0.710102	0.3005	2.36307	0.0181244	0.173585
HOMEZ	723.067	0.527894	0.223397	2.36303	0.0181263	0.173585
ZNF697	264.698	-0.723363	0.306132	-2.36291	0.018132	0.173585
TIMM44	5592.25	-0.44131	0.186812	-2.36232	0.0181607	0.17374
STN1	426.105	0.839187	0.355299	2.36192	0.0181807	0.17381
ETF1	5142.53	-0.708416	0.299972	-2.36161	0.018196	0.173837
CLCNKB	55.6439	0.972259	0.411831	2.36082	0.0182347	0.174065
MTF2	754.804	-0.53025	0.224625	-2.36061	0.0182451	0.174065
IARS1	8037.84	-0.425048	0.180132	-2.35965	0.0182922	0.174394
APOL2	389.493	-0.557943	0.236589	-2.35828	0.0183597	0.174917
DIPK1A	45.3808	-1.43635	0.609146	-2.35797	0.0183754	0.174946
PIM2	5411.54	-0.611595	0.25945	-2.35727	0.0184096	0.175138
BNIP3L	778.674	0.578393	0.245389	2.35705	0.0184209	0.175138
ADAMTS9	43.3427	-0.999725	0.424394	-2.35565	0.0184902	0.175544
SPSB3	782.555	0.49263	0.209132	2.35559	0.0184931	0.175544
TRIQK	37.0377	1.07168	0.454986	2.35542	0.0185017	0.175544
TM4SF1	24.7403	-2.56584	1.0897	-2.35464	0.0185407	0.175794
TMEM250	2631.04	0.442676	0.188082	2.35363	0.018591	0.176149
ARRDC3	235.976	0.647902	0.275352	2.353	0.0186227	0.176261
TENM3	10.4755	-2.28589	0.971485	-2.35299	0.0186233	NA
KCNK5	4177.54	-0.614655	0.261245	-2.35279	0.018633	0.176261
PTPN23-DT	95.8069	0.856516	0.364067	2.35263	0.018641	0.176261
HAGHL	1252.33	0.578062	0.245762	2.35212	0.0186668	0.176384
IGFLR1	170.647	0.621858	0.264427	2.35172	0.0186867	0.176452
SEC24D	738.438	0.459288	0.195349	2.35111	0.0187175	0.176622
GINM1	358.404	0.596355	0.253679	2.35082	0.0187319	0.176637
WARS2	615.576	0.638213	0.27156	2.35017	0.0187648	0.176709
NLRX1	205.289	0.837818	0.356493	2.35017	0.0187651	0.176709
UFD1-AS1	67.8004	0.879858	0.374505	2.34939	0.0188042	0.176957
ZBTB17	2438.57	0.436272	0.185744	2.34878	0.0188352	0.177128
PLXNC1	17.9637	2.31436	0.98569	2.34796	0.0188765	0.177395
KIF19	3.96652	4.01497	1.71016	2.34771	0.0188891	NA
MLC1	76.5031	1.13166	0.48203	2.3477	0.0188897	0.177399
CARNMT1	85.8309	-0.748167	0.318738	-2.34728	0.0189112	0.17748
SLC16A4-AS1	118.342	1.16312	0.495615	2.34682	0.0189342	0.177576
CNOT9	1608.91	-0.484582	0.206604	-2.34547	0.0190031	0.178101
PNPT1	974.039	-0.726847	0.309951	-2.34504	0.0190252	0.178187
DPAGT1	2674.4	-0.506008	0.215844	-2.34432	0.019062	0.178303
ATF4	12151.5	-0.473907	0.202154	-2.34429	0.0190633	0.178303
NTN4	9.18866	-2.69728	1.15212	-2.34114	0.0192247	NA
PSMD5	3447	-0.941335	0.40222	-2.34035	0.0192658	0.179975
STOM	1304.54	0.525668	0.224644	2.34001	0.0192834	0.179975
GAR1	2498.56	-0.411235	0.175751	-2.33987	0.0192907	0.179975
PLXNB3-AS1	17.2025	1.68127	0.718555	2.3398	0.0192942	0.179975
FAM131B-AS2	141.731	0.629418	0.269056	2.33936	0.019317	0.180041
MRI1	1233.26	-0.648212	0.277113	-2.33916	0.0193274	0.180041
ATP1B3	3902.2	-0.448026	0.191566	-2.33875	0.0193483	0.180116
CYRIA	68.6058	1.00494	0.430169	2.33616	0.0194828	0.181245
HOXC9	203.44	-0.609958	0.261409	-2.33335	0.0196299	0.182358
ENSG00000272906	10.2457	2.16978	0.929969	2.33317	0.019639	NA
SNAI3	238.246	0.623572	0.267264	2.33317	0.0196393	0.182358
SETD4	460.871	-0.594838	0.254989	-2.3328	0.0196587	0.182358
CCDC25	393.711	0.736646	0.315798	2.33265	0.0196664	0.182358
NXT1	659.579	-0.67702	0.290241	-2.33261	0.0196684	0.182358
CST7	4.35386	3.50973	1.50501	2.33203	0.0196992	NA
DGAT1	1923.47	0.501729	0.215212	2.33132	0.0197364	0.182799
CCPG1	307.296	0.596391	0.255829	2.33121	0.0197424	0.182799
RYR3	2.78969	-4.87413	2.09097	-2.33104	0.0197512	NA
MINDY2	141.495	0.828847	0.355588	2.33092	0.0197576	0.182818
CCDC91	91.3772	1.28508	0.551391	2.33062	0.0197735	0.182829
AP3B2	17.232	-1.63523	0.701696	-2.33039	0.0197853	0.182829
RNF17	8.4073	2.5176	1.08043	2.33018	0.0197964	NA
HRAS	1404.6	-0.579107	0.24853	-2.33013	0.0197993	0.182836
ZBTB39	821.691	-0.56034	0.240537	-2.32953	0.0198308	0.182837
CHKA	1031.36	-0.510797	0.219286	-2.32937	0.0198396	0.182837
ALDH18A1	2516.62	-0.440233	0.188997	-2.32932	0.0198424	0.182837
ADORA2A	56.5913	-1.0188	0.437421	-2.32911	0.0198534	0.182837
CUL4B	535.358	0.795945	0.341772	2.32888	0.0198655	0.182837
AACS	603.5	0.475815	0.204433	2.32749	0.0199393	0.183393
CTSH	4013.24	-0.64741	0.278266	-2.32659	0.0199872	0.183712
CFAP410	394.963	0.623693	0.268156	2.32586	0.020026	0.183879
ATP5MF-PTCD1	596.458	-0.542698	0.233344	-2.32574	0.0200322	0.183879
KIAA2013	2984.02	-0.420108	0.180655	-2.32548	0.0200466	0.183879
CORO1A	598.003	-0.678469	0.291811	-2.32503	0.0200706	0.183879
POLR1C	3364.37	-0.608918	0.261918	-2.32484	0.0200803	0.183879
TTLL4	1234.65	-0.644157	0.277111	-2.32455	0.0200963	0.183879
LINC00342	32.7942	1.18977	0.511839	2.32451	0.0200984	0.183879
NBDY	40.1928	1.18187	0.508578	2.32387	0.0201327	0.183956
ZNF398	1080.5	-0.578954	0.249136	-2.32385	0.0201335	0.183956
TMEM217B	5.25911	-3.5257	1.51751	-2.32334	0.0201607	NA
HRC	603.791	0.842674	0.362718	2.32322	0.0201672	0.184142
ATAD5	41.2156	0.99996	0.430466	2.32297	0.0201808	0.184145
RAB5IF	2760.5	-1.01672	0.437765	-2.32253	0.0202043	0.184238
ETFBKMT	12.2464	1.6733	0.720481	2.32247	0.0202075	NA
CATSPERG	6.06934	2.76435	1.19043	2.32215	0.0202251	NA
SNHG12	949.411	-1.00674	0.433664	-2.32148	0.0202611	0.184612
FOXP4-AS1	54.8551	-0.934216	0.402458	-2.32127	0.0202721	0.184612
HERC2P3	195.73	-1.13706	0.489948	-2.32077	0.0202991	0.184737
ENSG00000224817	12.3319	-2.06801	0.891433	-2.31988	0.0203476	NA
TNFAIP3	356.883	-0.593912	0.256012	-2.31985	0.0203487	0.185066
FBXO31	1116.72	-0.441465	0.190347	-2.31926	0.0203808	0.185237
CDC45	12906.9	-0.464586	0.200395	-2.31835	0.0204306	0.185565
LRRC28	110.711	0.772727	0.333345	2.3181	0.0204439	0.185565
RASGEF1B	13.3119	2.01097	0.867666	2.31768	0.0204669	NA
DUSP13	354.779	0.882893	0.380962	2.31754	0.0204745	0.185722
MPP3	59.479	-1.43004	0.617182	-2.31705	0.0205012	0.185729
UTP6	2349.49	-0.611561	0.263974	-2.31675	0.0205175	0.185729
LBR	3732.06	-0.61969	0.267489	-2.31669	0.0205204	0.185729
SELENOM	203.26	0.652779	0.281791	2.31653	0.0205291	0.185729
F2R	1052.08	0.67509	0.29156	2.31544	0.0205889	0.186148
HHEX	2741.65	-0.443589	0.191648	-2.31461	0.0206342	0.186436
SHFL	268.622	0.697425	0.301398	2.31397	0.0206695	0.186519
BORCS8-MEF2B	73.5366	1.08257	0.467846	2.31395	0.0206704	0.186519
THOC6	2724.87	0.393483	0.170078	2.31355	0.0206923	0.186595
UFL1	127.046	0.758683	0.327974	2.31324	0.0207093	0.186626
HEATR5A-DT	6.27532	-3.3186	1.43477	-2.31299	0.020723	NA
SEH1L	2412.53	-0.581401	0.251405	-2.31261	0.0207442	0.18682
ENSG00000269514	37.5838	1.57432	0.681107	2.31142	0.0208099	0.187289
WNT11	20.1826	1.49926	0.648715	2.31113	0.0208259	0.187311
SRRM3	27.8407	-1.61295	0.69812	-2.31042	0.020865	0.18754
APOBEC3D	250.543	0.530515	0.22972	2.3094	0.0209216	0.187927
C1orf54	23.0556	1.37732	0.596466	2.30913	0.0209365	0.187939
HSD17B4	2371.06	0.745908	0.323087	2.30869	0.0209607	0.188034
CISD1	700.823	-0.691239	0.299461	-2.30828	0.0209836	0.188117
PMS2CL	179.859	-1.00809	0.436796	-2.30792	0.0210037	0.188176
UTP15	558.261	-0.715396	0.310048	-2.30737	0.0210342	0.188327
ARFGAP3	643.455	0.580985	0.251852	2.30685	0.021063	0.188463
FCGR2A	2119.68	-0.456552	0.197935	-2.30658	0.0210783	0.188478
RPP25L	1035.29	0.636081	0.275823	2.30612	0.021104	0.188584
PLCD1	2172.43	0.442219	0.191779	2.30588	0.0211175	0.188584
SMYD5	1560.36	-0.51343	0.222708	-2.30539	0.0211445	0.188631
SLC1A4	2040.51	-0.622693	0.270114	-2.30529	0.0211501	0.188631
MCM2	9332.82	-0.44065	0.191262	-2.30391	0.0212276	0.189201
N4BP2	27.975	1.2462	0.541008	2.30349	0.0212515	0.189292
TSTD3	48.1576	1.46632	0.636677	2.30308	0.0212744	0.189365
UCK1	1136.06	0.552808	0.240057	2.30282	0.021289	0.189365
NUP160	3566.21	-0.423088	0.183765	-2.30233	0.0213168	0.189365
H4C14	668.147	-1.13123	0.49141	-2.30202	0.0213342	0.189365
EED	1596.39	-0.638942	0.277557	-2.30202	0.0213342	0.189365
TRIOBP	295.096	0.540986	0.235019	2.30188	0.0213419	0.189365
VAT1	6537.73	0.453774	0.197209	2.30099	0.0213924	0.189691
CCDC59	425.266	-0.561131	0.243895	-2.3007	0.0214083	0.189711
EIF4EBP3	53.1499	1.06054	0.46116	2.29973	0.0214637	0.190079
ENSG00000269937	69.3077	-1.20265	0.523268	-2.29835	0.021542	0.190651
AATF	4282.93	-0.441102	0.192027	-2.29708	0.0216141	0.191167
ENSG00000285641	311.189	-0.897462	0.390913	-2.29581	0.0216867	0.191628
FAM114A1	130.443	0.703733	0.306546	2.29568	0.021694	0.191628
ZNF317	1665.24	-0.434482	0.189286	-2.29537	0.0217118	0.191662
PRKG1	9.8125	-2.73697	1.19249	-2.29518	0.021723	NA
TMEM132B	5.89367	-3.78683	1.65007	-2.29496	0.0217356	NA
ACAP1	284.977	0.649709	0.283238	2.29387	0.0217982	0.192303
MACROD1	1499.57	0.519628	0.226564	2.29351	0.0218186	0.19236
IL6R	23.7524	1.4	0.610655	2.29262	0.0218699	0.192621
MEX3A	450.565	-0.735953	0.321042	-2.29239	0.0218831	0.192621
ZNF175	774.985	0.624404	0.272412	2.29213	0.021898	0.192621
VIPAS39	437.097	0.574867	0.250837	2.2918	0.0219174	0.192621
TRMT10C	423.029	-0.572139	0.249647	-2.29179	0.0219179	0.192621
ENSG00000288894	3.82333	5.31297	2.31884	2.29122	0.0219505	NA
MCL1	8837.55	-0.491319	0.214439	-2.29119	0.0219525	0.192803
AP3M2	426.119	-0.472169	0.20615	-2.29042	0.0219971	0.193007
PRKAR1B-AS1	136.339	0.896259	0.391334	2.29026	0.0220061	0.193007
PALM	466.673	0.979786	0.427873	2.2899	0.022027	0.193007
RAB33B-AS1	54.6788	0.98205	0.428876	2.28982	0.0220316	0.193007
ENSG00000284934	3.97758	-5.27925	2.30619	-2.28916	0.0220698	NA
LITAF	704.314	0.529824	0.231514	2.28851	0.0221076	0.19355
NOP9	2119.95	-0.554766	0.242457	-2.2881	0.0221316	0.193637
SHMT2	12817.6	-0.506776	0.221596	-2.28694	0.0221996	0.194044
ENSG00000261071	35.201	-1.10163	0.481729	-2.28682	0.0222061	0.194044
FMO2	6.66124	-4.57998	2.00309	-2.28646	0.0222275	NA
ENSG00000255439	31.3427	-1.18275	0.517781	-2.28427	0.0223555	0.195023
TDRP	21.6005	-3.11472	1.36363	-2.28413	0.0223636	0.195023
ZNF564	156.366	0.684055	0.299493	2.28405	0.0223689	0.195023
CHAC2	109.4	-0.747259	0.327179	-2.28395	0.0223746	0.195023
ZNF239	259.794	-0.774109	0.338982	-2.28363	0.0223936	0.195065
ZFYVE19	1003.04	0.448272	0.196372	2.28278	0.0224436	0.19521
ENSG00000273654	14.9713	1.62494	0.711838	2.28274	0.0224455	0.19521
LINC00861	24.1278	1.22976	0.538792	2.28243	0.0224637	0.19521
NUP88	1740.93	-0.608198	0.266493	-2.28223	0.0224761	0.19521
NKRF	1097.65	-0.513942	0.22521	-2.28206	0.0224861	0.19521
FAIM	30.0318	-1.23137	0.539623	-2.28191	0.0224949	0.19521
ENSG00000258525	35.4014	-1.05445	0.462229	-2.28122	0.0225355	0.19544
PACS2	587.699	0.536979	0.235472	2.28043	0.022582	0.195537
ASNS	7205.72	-0.639482	0.280424	-2.28041	0.0225832	0.195537
LDLRAP1	2333.15	0.402654	0.176579	2.28031	0.0225892	0.195537
LINC01234	497.841	0.493795	0.216609	2.27967	0.0226274	0.195746
IFI35	283.04	0.636597	0.279308	2.2792	0.0226554	0.195865
POLR3GL	870.08	0.543462	0.238502	2.27865	0.0226881	0.196026
ASGR1	23.8041	1.39568	0.612768	2.27766	0.022747	0.196322
LARP4B	1846.72	-0.613083	0.26918	-2.27759	0.0227509	0.196322
GP6	909.462	0.602191	0.264921	2.2731	0.0230204	0.198284
LINC01220	4.48734	-3.00877	1.32378	-2.27287	0.023034	NA
LINC00431	96.3854	0.769886	0.338739	2.2728	0.0230381	0.198284
OBSL1	1195.35	0.686762	0.302174	2.27273	0.0230422	0.198284
CNPY4	99.5176	0.716261	0.315176	2.27257	0.023052	0.198284
ZNF812P	8.56123	2.80869	1.23598	2.27245	0.0230592	NA
RHOT1	596.22	0.622011	0.273726	2.27239	0.0230632	0.198284
REN	70.2277	0.839944	0.369634	2.27237	0.0230643	0.198284
ARPC4	4061.77	-0.473136	0.208334	-2.27105	0.023144	0.198845
ENSG00000285796	30.5857	1.29068	0.568422	2.27064	0.023169	0.198937
TMEM165	1580.55	-0.670366	0.295359	-2.26966	0.023228	0.19921
DPP9	2915.8	-0.649994	0.286387	-2.26964	0.0232296	0.19921
VASP	7051.71	-0.40392	0.178017	-2.269	0.0232686	0.199391
LINC01694	1002.45	-0.660088	0.290939	-2.26881	0.0232796	0.199391
C14orf39	4.92393	3.57017	1.57358	2.26881	0.0232798	NA
TGFBRAP1	1126.41	-0.532772	0.234904	-2.26804	0.0233268	0.199644
RIOK1	1050.82	-0.491184	0.216585	-2.26786	0.023338	0.199644
TRAF4	4260.58	-0.450878	0.198951	-2.26628	0.0234341	0.200124
TAP1	620.597	-0.572762	0.252738	-2.26623	0.0234374	0.200124
SF3A3	10290.8	-0.576669	0.254462	-2.26623	0.0234376	0.200124
SRPK1	2798.25	-0.486431	0.214784	-2.26475	0.0235283	0.200775
TRIO	49.8927	-1.31217	0.579575	-2.26403	0.0235725	0.201028
FAXDC2	743.11	0.558247	0.246619	2.2636	0.0235986	0.201126
FAM47E	11.1712	-2.3246	1.02724	-2.26297	0.0236378	NA
ZNF816-ZNF321P	3.62225	-5.35797	2.36788	-2.26277	0.0236496	NA
ARSG	41.1731	1.26246	0.557945	2.2627	0.0236541	0.201475
SHQ1	631.715	-0.594314	0.262737	-2.26201	0.0236969	0.201642
UAP1L1	454.315	0.740407	0.327353	2.2618	0.02371	0.201642
NCBP1	1943.89	-0.489217	0.21631	-2.26165	0.0237191	0.201642
WDR73	721.077	-0.462015	0.204301	-2.26144	0.023732	0.201642
TBL1X	2294.04	-0.570116	0.252156	-2.26096	0.0237616	0.201741
EMG1	1143.76	-0.603498	0.266965	-2.26059	0.0237848	0.201741
ENSG00000285508	27.7647	-2.61006	1.1548	-2.26018	0.0238099	0.201741
ARHGAP44	16.1688	-1.7272	0.764216	-2.26009	0.0238154	0.201741
LIMD1	911.994	-0.850686	0.376423	-2.25992	0.0238261	0.201741
RRP36	1948.65	-0.640925	0.283615	-2.25984	0.0238312	0.201741
SERPING1	14.1802	1.71042	0.757141	2.25904	0.0238806	NA
LRRC8D-DT	118.564	0.705815	0.312448	2.25898	0.0238845	0.202068
ERCC1	2528.65	0.603491	0.267205	2.25853	0.0239128	0.202085
ZNF517	170.106	0.688526	0.304863	2.25848	0.0239158	0.202085
VPS37B	2519.51	-0.537363	0.238015	-2.25769	0.0239653	0.20238
CLCNKA	3.51385	3.80092	1.68356	2.25767	0.0239664	NA
FAM86C1P	251.636	-0.799362	0.354251	-2.25649	0.0240402	0.20286
DFFB	341.438	-0.573848	0.254344	-2.25618	0.0240591	0.20286
TAF1D	675.584	-0.483923	0.214521	-2.25583	0.0240812	0.20286
ECE1	2168.7	-0.675259	0.299354	-2.25572	0.0240881	0.20286
C1orf167	59.8646	2.18807	0.970126	2.25545	0.0241051	0.20286
SFMBT2	511.84	-0.83334	0.369492	-2.25537	0.0241102	0.20286
GGPS1	787.118	0.454975	0.201812	2.25445	0.0241678	0.203221
AREG	167.633	0.640326	0.284084	2.254	0.0241959	0.203334
IDH3A	1907.33	-0.518944	0.230335	-2.253	0.0242594	0.203682
UHRF1BP1L	87.3681	0.691715	0.307036	2.25288	0.0242668	0.203682
MAGEA2B	1302.01	-0.818178	0.363338	-2.25184	0.0243325	0.204109
LRGUK	2.92018	4.76233	2.11512	2.25156	0.02435	NA
ANO10	1980.88	0.530362	0.235642	2.25071	0.024404	0.204585
JPT1	4269.31	-0.616356	0.273953	-2.24986	0.0244578	0.204763
SLC38A6	349.324	0.839376	0.373083	2.24984	0.0244591	0.204763
MICAL2	2533.76	-0.517283	0.229946	-2.24959	0.0244751	0.204763
RRN3	822.784	-0.458921	0.204016	-2.24944	0.0244844	0.204763
MIR193BHG	6.64831	-2.57982	1.14711	-2.24896	0.0245149	NA
TARDBP	6563.08	-0.44	0.195728	-2.24802	0.024575	0.205396
ADH7	6.5413	5.96659	2.65489	2.2474	0.0246144	NA
ZNF846	47.8997	1.03082	0.458701	2.24726	0.0246235	0.205584
GLYCTK	167.039	0.664344	0.295632	2.2472	0.0246272	0.205584
IL17RC	642.218	0.449123	0.19992	2.24651	0.0246711	0.205754
LINC01569	92.1249	0.861427	0.383506	2.24619	0.024692	0.205754
ZNF714	267.656	0.711456	0.31674	2.24618	0.0246922	0.205754
HEYL	42.6801	1.0743	0.478447	2.2454	0.0247427	0.20605
MYG1	8.44142	-2.02821	0.903404	-2.24507	0.0247634	NA
NUTM2A	109.736	0.800291	0.356509	2.2448	0.0247809	0.206244
ENSG00000217576	20.4931	2.80194	1.24853	2.24419	0.0248202	0.206446
TACC3	6028.35	-0.384458	0.171339	-2.24385	0.0248424	0.206496
WDSUB1	247.519	0.516341	0.230156	2.24343	0.0248689	0.206496
CNPY2-AS1	109.526	1.12886	0.503221	2.24328	0.0248789	0.206496
P2RY11	289.159	-0.69124	0.308201	-2.24282	0.0249082	0.206496
PMS2	673.046	-0.503067	0.224301	-2.24282	0.0249084	0.206496
APPL2	232.173	0.60044	0.26773	2.24271	0.0249158	0.206496
ENSG00000254979	46.2873	1.05455	0.470291	2.24232	0.0249404	0.206577
H2AC12	21.5928	-2.44811	1.09193	-2.242	0.0249613	0.206626
NTNG2	13.1341	3.92624	1.7517	2.24138	0.0250015	NA
CNKSR1	26.1807	-1.51469	0.675804	-2.24132	0.0250056	0.206771
GOLGA4-AS1	54.0098	0.951342	0.424488	2.24115	0.0250162	0.206771
ARRDC1	1001.29	0.464081	0.207083	2.24104	0.0250238	0.206771
AHCYL1	4364.29	0.421107	0.187948	2.24055	0.0250554	0.206909
NIPAL2	8.11395	3.05234	1.36284	2.23969	0.0251112	NA
GMDS-DT	42.5791	0.971003	0.433547	2.23967	0.0251124	0.207256
H4C4	6.03672	-2.71993	1.21461	-2.23935	0.0251333	NA
SPOCK2	138.556	-1.61684	0.72208	-2.23914	0.0251465	0.207414
PHF2P2	9.35686	-2.79023	1.24613	-2.23911	0.0251486	NA
TCEAL9	183.164	0.734779	0.328243	2.23852	0.025187	0.207551
DAZAP1	9043.25	-0.370861	0.165679	-2.23843	0.0251932	0.207551
CD52	614.5	0.764899	0.341803	2.23784	0.0252317	0.207745
RFESD	476.234	-0.809131	0.36167	-2.23721	0.0252727	0.207887
PITPNA	1911.13	-0.453321	0.202637	-2.23711	0.0252791	0.207887
PLTP	838.123	0.600855	0.268677	2.23634	0.0253293	0.208176
SYNPO2	14.727	-2.72217	1.21751	-2.23586	0.025361	0.208313
KPNB1	9683.58	-0.415243	0.185754	-2.23544	0.0253885	0.208415
JMJD7-PLA2G4B	180.835	-0.847044	0.378961	-2.23517	0.0254059	0.208434
TMEM120B	635.287	-0.677057	0.303004	-2.23449	0.0254511	0.208681
NUCB2	254.989	0.811615	0.363264	2.23423	0.025468	0.208696
EPDR1	13.5056	-2.45943	1.10144	-2.23293	0.0255536	NA
NAA40	1080.42	-0.517384	0.231745	-2.23256	0.0255781	0.209474
CXCL5	4.1501	-5.5535	2.48783	-2.23227	0.0255972	NA
MRAS	314.603	-0.768987	0.344492	-2.23224	0.0255994	0.209524
TXNRD3	59.3314	0.965798	0.432871	2.23115	0.0256715	0.20999
LINC03009	179.155	-1.00165	0.449041	-2.23064	0.0257047	0.210137
ZNF418	14.2975	1.49593	0.67083	2.22998	0.025749	NA
MCM4	8604.23	-0.410289	0.183994	-2.2299	0.025754	0.210416
FITM2	182.221	-0.774771	0.347523	-2.22941	0.0257868	0.210559
IRAK1	17885	-0.39108	0.175502	-2.22835	0.0258574	0.211011
HDAC6	3144.1	0.493803	0.221676	2.22759	0.0259082	0.211301
H2AZ2P1	4.17106	-5.05752	2.27096	-2.22705	0.0259443	NA
INTS6	298.915	0.555984	0.24974	2.22625	0.0259975	0.211904
SLC7A1	3139.78	-0.793194	0.356335	-2.22598	0.0260155	0.211926
SNRPD3	1890.81	-0.431275	0.193778	-2.22561	0.0260403	0.211995
NMNAT3	169.245	0.593779	0.266844	2.22519	0.0260683	0.211995
APTR	148.384	-0.866754	0.389535	-2.2251	0.0260747	0.211995
GADD45A	2497.31	-0.511135	0.229745	-2.2248	0.026095	0.211995
TRIM23	27.6754	1.2044	0.541467	2.22434	0.0261257	0.211995
PDLIM1	5365.11	0.464885	0.209027	2.22405	0.0261454	0.211995
PHLPP2	130.295	-0.850214	0.382307	-2.22391	0.0261547	0.211995
NAA16	74.3939	-0.742605	0.333925	-2.22387	0.0261573	0.211995
TIMP1	6371.09	0.519548	0.233657	2.22355	0.026179	0.211995
LINC01124	34.0225	1.11957	0.50352	2.22349	0.0261827	0.211995
DHRS4L2	278.772	0.680676	0.306178	2.22314	0.0262066	0.211995
PSRC1	1295.97	-0.530318	0.238547	-2.22312	0.026208	0.211995
AAR2	1855.05	-0.468782	0.210937	-2.22238	0.0262575	0.212271
ARMC3	2.80865	-4.43833	1.99755	-2.22189	0.026291	NA
ENSG00000289100	287.241	0.909564	0.40945	2.22143	0.0263219	0.212667
ENSG00000279048	13.5954	1.5555	0.700378	2.22094	0.026355	NA
VAMP1	137.735	-0.643622	0.289828	-2.22071	0.0263709	0.212772
DAZAP2	4879.3	0.387993	0.174722	2.22064	0.0263755	0.212772
RTL1	20.6911	-2.16722	0.976009	-2.22049	0.0263854	0.212772
PTPN9	1136.86	0.505694	0.227756	2.22033	0.0263964	0.212772
B4GALT2	2647.89	-0.509313	0.229435	-2.21986	0.0264284	0.212906
TESMIN	627.018	0.751149	0.338905	2.2164	0.0266641	0.214602
RASGRP4	153.453	1.08972	0.491697	2.21624	0.0266749	0.214602
HSPA4L	285.672	-0.600434	0.27096	-2.21595	0.0266948	0.214602
STX11	75.1125	0.927644	0.418655	2.21577	0.026707	0.214602
SYT16	4.75981	-3.4694	1.5659	-2.2156	0.0267187	NA
BCAS3	163.409	0.995896	0.449528	2.21543	0.0267309	0.214602
TRAPPC9	1201.14	0.726282	0.327832	2.21541	0.0267321	0.214602
FAAH	27.4332	1.07982	0.487611	2.2145	0.0267941	0.214975
CLEC2L	696.094	-0.523607	0.236583	-2.21321	0.0268834	0.215566
CLCN2	391.888	-0.752778	0.340179	-2.21289	0.0269055	0.215618
FUBP1	2525.27	-0.454711	0.205532	-2.21236	0.0269418	0.215784
ENSG00000250644	73.8534	0.931916	0.421319	2.2119	0.0269736	0.215806
ZBTB44	278.626	-0.60854	0.275142	-2.21173	0.0269852	0.215806
TIMM13	4881.67	-0.645141	0.291702	-2.21164	0.0269914	0.215806
LYRM7	283.292	-0.742833	0.335995	-2.21084	0.0270468	0.216012
TNFRSF1A	1347	-0.49338	0.223166	-2.21082	0.0270484	0.216012
IKZF4	474.272	-1.09345	0.494695	-2.21036	0.0270802	0.216142
RFNG	901.849	0.7292	0.329984	2.2098	0.0271189	0.216172
MTA2	9178.5	-0.4461	0.201877	-2.20976	0.0271222	0.216172
MARCKS	17.7773	-1.68904	0.7644	-2.20963	0.0271309	0.216172
C19orf25	1797.42	-0.460881	0.208683	-2.20852	0.0272079	0.21666
PTBP1	29891.8	-0.53437	0.242007	-2.20808	0.0272389	0.216782
IL18	19.2086	1.44394	0.654041	2.20772	0.0272641	0.216858
TMEM191A	151.561	0.672162	0.30461	2.20664	0.0273395	0.217333
ZNF236	189.311	-1.27061	0.576207	-2.20512	0.0274456	0.218051
PDE3B	245.69	0.53729	0.243702	2.2047	0.027475	0.21814
PGAP6	2732.78	0.619663	0.281088	2.20451	0.0274884	0.21814
SH2D3C	36.5289	0.986585	0.447622	2.20406	0.0275202	0.218267
ATP7A	340.93	-0.748526	0.339801	-2.20284	0.0276062	0.218698
ATP9A	87.6713	-1.17522	0.533504	-2.20284	0.0276062	0.218698
PRPS2	1074.55	-0.424055	0.192555	-2.20225	0.0276476	0.218901
DDA1	3053.3	-0.447208	0.203142	-2.20146	0.0277035	0.219217
CLIP3	64.0484	-1.58263	0.719141	-2.20073	0.0277553	0.219502
KCNMB4	10.0095	2.01628	0.916222	2.20065	0.0277611	NA
ENSG00000242282	76.3766	0.718743	0.326743	2.19972	0.0278269	0.219822
HEBP2	1211.7	-1.0555	0.479862	-2.19959	0.0278362	0.219822
TRIM27	5566.16	-0.382992	0.174129	-2.19948	0.027844	0.219822
MAX	1525.83	-0.522023	0.237383	-2.19908	0.0278724	0.219822
TMEM35B	399.6	0.729551	0.331759	2.19904	0.0278753	0.219822
TPR	390.036	0.759232	0.345413	2.19804	0.0279459	0.220057
NUTM2D	322.845	0.614592	0.279629	2.19788	0.0279576	0.220057
POLR2F	2455.05	-0.726078	0.330361	-2.19783	0.0279609	0.220057
PARD6A	76.0052	0.811033	0.369049	2.19763	0.0279756	0.220057
CISH	1938.69	-0.72148	0.328318	-2.1975	0.0279847	0.220057
STK19	963.456	0.443172	0.201712	2.19706	0.0280162	0.22018
TLR8-AS1	19.9099	1.24613	0.567328	2.19649	0.028057	0.220375
VPS28	3020.51	0.600083	0.273234	2.19623	0.0280758	0.220395
DAAM1	102.359	1.07484	0.48945	2.19601	0.0280914	0.220395
CCDC26	281.013	-0.729101	0.332162	-2.19502	0.0281625	0.220798
DCTN6-DT	30.078	1.09951	0.500953	2.19484	0.0281748	0.220798
NKD1	10.5039	2.6526	1.20865	2.19468	0.0281863	NA
ACOX3	277.379	0.551948	0.251605	2.19371	0.0282561	0.22131
NEBL	75.7063	1.01591	0.46316	2.19343	0.0282762	0.221342
RIMBP3B	115.865	0.950426	0.433362	2.19315	0.0282966	0.221377
ZNF862	135.07	1.04745	0.477691	2.19273	0.0283268	0.221488
TMEM147-AS1	719.517	-0.804003	0.366729	-2.19236	0.0283532	0.221564
ENSG00000283064	15.4644	1.44385	0.658644	2.19215	0.0283686	0.221564
SPACA6	168.942	0.793865	0.362279	2.19131	0.0284296	0.221609
PPP1R12B	410.434	-1.05666	0.482205	-2.1913	0.0284302	0.221609
PFAS	3347.34	-1.00418	0.458271	-2.19123	0.0284349	0.221609
PARP10	131.771	1.19566	0.545701	2.19105	0.0284478	0.221609
DDX39B	17654.7	-0.383849	0.175208	-2.19082	0.0284648	0.221609
RNF4	1669.51	-0.456343	0.208341	-2.19037	0.0284975	0.221609
ARL5A	418.337	-0.749857	0.34236	-2.19026	0.0285052	0.221609
KRT79	23.8736	1.3722	0.62654	2.19012	0.0285152	0.221609
CAPG	850.858	0.664219	0.303286	2.19008	0.0285187	0.221609
ENSG00000276529	171.002	-1.03545	0.472937	-2.18941	0.0285669	0.221859
SLC16A9	45.2993	-0.929108	0.42441	-2.18918	0.028584	0.221867
FOXO3B	134.234	-0.993607	0.453957	-2.18877	0.0286138	0.221974
MATN1	66.4258	0.973274	0.444841	2.18791	0.0286759	0.222331
CDC42EP1	2962.15	-0.761022	0.347895	-2.18751	0.0287055	0.222435
TSPAN31	475.39	0.606249	0.277265	2.18653	0.028777	0.222864
ERICH2-DT	22.7767	1.1972	0.547601	2.18626	0.0287969	0.222894
DHX34	1520.85	-0.86315	0.394917	-2.18565	0.0288414	0.222945
RASL10B	53.2219	-1.05281	0.481713	-2.18557	0.0288474	0.222945
TBC1D31	325.117	-0.557175	0.254941	-2.1855	0.0288519	0.222945
TEAD4	1282.79	-0.454672	0.208077	-2.18511	0.0288805	0.223009
B9D1	293.066	0.726735	0.332614	2.18492	0.0288949	0.223009
TEX261	2886.66	-0.383178	0.175402	-2.18458	0.0289198	0.223009
ENSG00000273355	102.388	0.711646	0.325822	2.18416	0.0289508	0.223009
RFK	266.908	-0.741544	0.339544	-2.18394	0.0289669	0.223009
PALB2	214.076	0.659182	0.301843	2.18386	0.0289728	0.223009
SIVA1	1549.26	-0.815424	0.373388	-2.18385	0.0289731	0.223009
DOCK8-AS1	37.5576	-1.09866	0.503494	-2.18207	0.0291043	0.22389
STAG2	594.894	0.499152	0.228777	2.18183	0.0291224	0.22389
RIPK2-DT	60.2828	1.04621	0.479551	2.18164	0.0291361	0.22389
COL23A1	4.58637	3.39292	1.5568	2.17942	0.0293003	NA
DOCK9-DT	12.928	1.57749	0.723936	2.17905	0.0293282	NA
CLCN4	32.5868	-1.07638	0.49399	-2.17895	0.0293353	0.225211
WWC2-AS2	3.23731	4.01886	1.84455	2.17878	0.0293484	NA
SLC35B4	1133.13	-0.459186	0.21077	-2.17861	0.0293605	0.225211
ZNF594	29.8931	1.39926	0.642304	2.17851	0.0293684	0.225211
SKA3	484.512	-0.467758	0.214721	-2.17844	0.0293732	0.225211
ENSG00000286685	2.30496	4.54151	2.08502	2.17816	0.029394	NA
TRIAP1	1285.24	-0.797357	0.36607	-2.17815	0.0293947	0.225221
KHDRBS3	21.0917	-1.40669	0.645866	-2.17799	0.0294071	0.225221
IMP4	5056.67	-0.615526	0.282673	-2.17752	0.029442	0.225363
DENND3-AS1	6.25036	2.6201	1.20335	2.17735	0.0294547	NA
CCDC18	57.7997	0.89579	0.411492	2.17693	0.0294859	0.225498
HYOU1	8528.41	-0.710612	0.326441	-2.17684	0.0294922	0.225498
C17orf49	1040.91	0.513916	0.23614	2.17632	0.0295313	0.22551
FGD6	148.946	0.700923	0.32209	2.17617	0.0295423	0.22551
ENSG00000273139	29.7629	1.11456	0.512174	2.17614	0.0295448	0.22551
SWAP70	128.328	0.629023	0.28908	2.17595	0.029559	0.22551
HDLBP	13542	0.409105	0.188083	2.17513	0.0296207	0.225605
CCR10	385.102	0.459466	0.211242	2.17507	0.029625	0.225605
MSTO1	1260.22	-0.503566	0.231524	-2.17501	0.0296295	0.225605
SRM	7529.25	-0.730299	0.335832	-2.1746	0.0296604	0.225605
ENSG00000215861	920.517	-0.820365	0.377254	-2.17457	0.0296621	0.225605
COQ6	358.185	0.629181	0.289348	2.17448	0.0296694	0.225605
PPARA	281.257	0.637325	0.293136	2.17416	0.029693	0.225616
MRM3	1243.11	-0.612385	0.281683	-2.17402	0.0297035	0.225616
FAM76A	141.785	-0.655198	0.301433	-2.17361	0.0297344	0.225727
IL17RA	483.132	-0.703621	0.323821	-2.17287	0.0297899	0.225966
FAM186A	2.51655	4.24836	1.95536	2.17267	0.0298052	NA
DHRS4	1161.85	0.666605	0.306821	2.17262	0.0298088	0.225966
DHH	91.4851	-0.682016	0.313926	-2.17254	0.0298149	0.225966
SEC14L1	2768.79	0.507891	0.233845	2.17192	0.029862	0.226109
TMEM101	1774.77	0.490931	0.226042	2.17186	0.0298665	0.226109
KLHDC10	2122.85	-0.500475	0.230487	-2.17139	0.0299019	0.226183
HGSNAT	374.641	0.767916	0.353667	2.17129	0.029909	0.226183
YTHDF2	3490.76	-0.36632	0.168738	-2.17094	0.0299359	0.226263
ZNFX1	904.937	-0.544986	0.251073	-2.17063	0.0299593	0.226315
LINC00528	56.4653	0.93192	0.429428	2.17014	0.0299962	0.226471
SCAMP1-AS1	409.382	0.509899	0.235029	2.16952	0.0300433	0.226702
PTPN21	72.824	-1.12158	0.517144	-2.1688	0.0300979	0.226991
KIF5A	385.374	-0.656302	0.302649	-2.16853	0.0301184	0.227021
TXNDC5	6318.72	-0.529687	0.24432	-2.16801	0.0301583	0.227198
PPP2CA	5415.33	-0.546964	0.252343	-2.16754	0.0301934	0.227274
ZGRF1	62.6654	1.14938	0.530295	2.16744	0.0302013	0.227274
CEMIP2	407.568	-0.650697	0.300367	-2.16634	0.0302852	0.227782
IMPG2	5.25744	2.77428	1.28121	2.16536	0.0303604	NA
FNDC4	127.445	0.655851	0.302887	2.16533	0.0303624	0.228181
ZSWIM4	140.134	0.948273	0.437958	2.16521	0.0303713	0.228181
LIMD2	268.649	0.582818	0.269254	2.16457	0.0304208	0.228223
CAMK2A	16.0937	1.38827	0.641361	2.16456	0.0304211	0.228223
DTNA	16.075	-2.86084	1.32178	-2.16438	0.0304353	0.228223
MT-ND3	14134.8	-0.528376	0.244136	-2.16427	0.0304439	0.228223
SULF1	4.21772	2.96148	1.3684	2.16419	0.0304496	NA
EAPP	317.016	0.544364	0.251566	2.1639	0.0304722	0.228223
TCFL5	235.71	0.582605	0.269245	2.16385	0.0304759	0.228223
ENSG00000288007	11.0932	1.75601	0.811582	2.16369	0.0304882	NA
ZNF665	23.7141	1.2277	0.567547	2.16318	0.0305276	0.228486
LSAMP	22.3251	-2.55272	1.18038	-2.16262	0.0305705	0.22862
GOLM1	84.2613	-1.11495	0.515602	-2.16242	0.0305856	0.22862
ATP1A1	22673.4	-0.399539	0.184775	-2.1623	0.0305952	0.22862
CKLF-CMTM1	13.2661	-1.90691	0.882096	-2.16179	0.0306343	NA
GTF2E1	357.648	-0.548749	0.253897	-2.1613	0.0306719	0.22907
MPPE1	341.921	0.556927	0.257788	2.16041	0.0307409	0.229444
SWT1	29.3422	1.14763	0.531254	2.16023	0.0307552	0.229444
RASEF	3.52043	-4.13949	1.91643	-2.16	0.0307724	NA
GALNT8	4.66628	-3.24016	1.50038	-2.15956	0.0308069	NA
[truncated: 52,549 more rows]

## Sheet: K562_SHINvVEH
Gene	baseMean	log2FoldChange	lfcSE	stat	pvalue	padj
HBZ	12221.9	2.88879	0.232703	12.4141	2.19239e-35	3.62577e-31
ENSG00000287315	328.505	3.46383	0.311982	11.1027	1.21777e-28	1.00697e-24
KLHDC7B	111.794	5.93351	0.559058	10.6134	2.58141e-26	1.42305e-22
TSPAN32	355.323	2.82166	0.28002	10.0766	7.00833e-24	2.89759e-20
RLN3	157.942	3.91235	0.391818	9.98511	1.77099e-23	5.09723e-20
SLC6A19	312.577	3.26535	0.327162	9.98082	1.84928e-23	5.09723e-20
SLC4A1	418.884	2.71482	0.285013	9.52526	1.64624e-21	3.88935e-18
TNFRSF14	167.702	3.28652	0.346114	9.49548	2.192e-21	4.53142e-18
UBA7	294.342	3.43794	0.372564	9.22777	2.76316e-20	5.07746e-17
SHC2	160.066	2.88511	0.316611	9.11249	8.05126e-20	1.33152e-16
AMHR2	813.997	2.33789	0.257783	9.06922	1.19871e-19	1.8022e-16
SLC22A18	463.207	2.57856	0.287988	8.95369	3.43795e-19	4.71915e-16
IGFL2-AS1	192.124	3.12426	0.349263	8.9453	3.70957e-19	4.71915e-16
GDF15	4421.32	1.98935	0.234645	8.47813	2.28846e-17	2.70332e-14
ESPN	458.906	3.68896	0.450049	8.19678	2.46907e-16	2.72224e-13
C11orf21	488.944	2.10932	0.265276	7.95143	1.84377e-15	1.82887e-12
MT1G	54.38	6.69313	0.842007	7.94902	1.87996e-15	1.82887e-12
UNC5B	1134.16	2.4502	0.313279	7.82116	5.23368e-15	4.75586e-12
APOE	4851.31	1.9346	0.247526	7.81575	5.46386e-15	4.75586e-12
TUBB1	201.131	2.30486	0.30167	7.64034	2.16641e-14	1.79141e-11
TNXB	4211.94	1.8627	0.245406	7.59025	3.1928e-14	2.5144e-11
FCGRT	275.588	2.29359	0.305557	7.50627	6.08372e-14	4.5733e-11
KLK1	522.191	2.70252	0.362591	7.45335	9.10006e-14	6.54334e-11
PRSS8	428.497	1.9877	0.267354	7.43471	1.04798e-13	7.22148e-11
NINJ2-AS1	246.966	2.0485	0.276495	7.40882	1.27427e-13	8.42955e-11
RHPN1	179.892	2.75334	0.372021	7.40103	1.35133e-13	8.5955e-11
C4A	383.487	1.98554	0.268647	7.3909	1.45836e-13	8.93276e-11
ALOX12	95.5141	2.74762	0.376652	7.29486	2.98965e-13	1.76582e-10
EMID1	628.112	2.26941	0.313875	7.23028	4.81998e-13	2.74872e-10
TRANK1	501.093	2.30046	0.319346	7.20365	5.86217e-13	3.19227e-10
DBP	229.367	2.0884	0.290021	7.20085	5.98381e-13	3.19227e-10
ALAS2	1695.1	2.2644	0.315201	7.18401	6.76953e-13	3.49858e-10
ADSS1	248.316	2.24869	0.313334	7.17667	7.14309e-13	3.57977e-10
ACSM3	5999.97	1.86808	0.262127	7.12662	1.02867e-12	5.00356e-10
SELENBP1	1624.33	1.72107	0.241754	7.11909	1.0864e-12	5.13339e-10
UBE2L6	912.731	2.11332	0.297618	7.10078	1.24051e-12	5.69875e-10
AQP1	459.78	1.87848	0.265433	7.07703	1.47273e-12	6.58272e-10
MAGIX	149.905	2.40874	0.341781	7.04761	1.82021e-12	7.92173e-10
MFSD2B	521.155	1.68092	0.242922	6.91961	4.52892e-12	1.92049e-09
ACP5	88.5654	2.67659	0.387798	6.90202	5.12665e-12	2.11961e-09
BTBD2	2366.92	1.96666	0.287563	6.83907	7.97091e-12	3.21519e-09
BCAM	190.871	2.34718	0.344177	6.81968	9.12407e-12	3.59271e-09
C4B	243.462	2.13758	0.314175	6.80379	1.01905e-11	3.91931e-09
PAK6	213.913	2.55603	0.377041	6.77917	1.20867e-11	4.54294e-09
PCED1A	412.021	1.88491	0.280429	6.7215	1.79857e-11	6.60995e-09
SPRR2D	37.9365	4.80024	0.715448	6.70942	1.95406e-11	6.95475e-09
AQP3	1304.91	-1.63562	0.243904	-6.70599	2.00042e-11	6.95475e-09
IL20RB	218.15	2.19556	0.327467	6.70467	2.01855e-11	6.95475e-09
YPEL3	142.435	2.29523	0.343483	6.68223	2.35336e-11	7.90405e-09
S100A4	336.065	2.21458	0.331525	6.67999	2.38966e-11	7.90405e-09
SNHG32	12341.5	1.75852	0.264319	6.653	2.87179e-11	9.31248e-09
CPZ	387.434	1.98697	0.299466	6.63505	3.24402e-11	1.03172e-08
PNMT	430.923	1.87057	0.28343	6.59974	4.11875e-11	1.28521e-08
MEGF6	49.1182	4.32446	0.65555	6.59669	4.20452e-11	1.28767e-08
HS1BP3	714.372	1.63478	0.249394	6.55501	5.56372e-11	1.67296e-08
MT1X	75.2025	2.67025	0.409802	6.51595	7.22299e-11	2.1331e-08
H1-4	98.3788	-3.70671	0.577477	-6.4188	1.37352e-10	3.98512e-08
PARP10	271.764	2.73101	0.426446	6.40411	1.51248e-10	4.31265e-08
PIGZ	104.27	2.59185	0.406297	6.3792	1.7801e-10	4.98971e-08
INHBE	475.858	1.51422	0.237605	6.37287	1.85526e-10	5.11371e-08
DNAJC4	1057.77	1.54847	0.243441	6.36079	2.00721e-10	5.44183e-08
CUL9	913.225	2.24835	0.35435	6.34501	2.22415e-10	5.93274e-08
POLR1G	853.733	-1.50305	0.237162	-6.33764	2.33311e-10	6.1246e-08
ITGB7	115.555	2.55718	0.404889	6.31577	2.68826e-10	6.94664e-08
SELPLG	574.998	1.59079	0.252445	6.30151	2.94758e-10	7.49955e-08
MMP23B	44.2341	3.43458	0.545265	6.29892	2.99731e-10	7.51054e-08
RENBP	1473.07	1.51277	0.240932	6.27884	3.41105e-10	8.4197e-08
P2RX6	152.641	2.35404	0.375232	6.27355	3.52908e-10	8.58292e-08
SEMA7A	691.302	1.58806	0.253545	6.26343	3.76596e-10	8.9478e-08
SELENOI	761.734	-1.52684	0.243804	-6.26255	3.78731e-10	8.9478e-08
SSPOP	37.3577	4.1301	0.66209	6.23797	4.43296e-10	1.03257e-07
MELTF	346.085	1.74966	0.280611	6.23519	4.51229e-10	1.03645e-07
ITPKA	1381.29	1.44058	0.231252	6.22947	4.68022e-10	1.06029e-07
PDE4DIP	2120.47	-1.34448	0.217613	-6.17833	6.47831e-10	1.44782e-07
SLCO2B1	1479.89	1.89334	0.306671	6.17385	6.6645e-10	1.46957e-07
THBS3	153.684	2.42911	0.394457	6.15812	7.36155e-10	1.60191e-07
SMAD6	584.837	1.85587	0.302326	6.13862	8.32421e-10	1.77498e-07
PHYH	276.237	1.72467	0.280995	6.13772	8.37154e-10	1.77498e-07
CERS1	172.278	1.84485	0.301347	6.12201	9.24025e-10	1.93437e-07
APLNR	150.376	2.08761	0.341133	6.11962	9.38005e-10	1.93909e-07
LBH	542.901	1.55685	0.255572	6.09161	1.11782e-09	2.28228e-07
QTRT2	279.063	-1.64969	0.271307	-6.08055	1.19774e-09	2.41563e-07
NHLRC4	166.084	1.83391	0.302511	6.0623	1.34186e-09	2.67369e-07
KLC4	618.107	1.55563	0.256919	6.05492	1.40491e-09	2.766e-07
FN3K	4094.99	1.83896	0.303901	6.05119	1.4378e-09	2.79746e-07
EXOC3L4	74.6176	2.66253	0.440504	6.04427	1.50087e-09	2.88621e-07
VSIR	796.931	1.50856	0.250354	6.0257	1.6838e-09	3.20077e-07
DMTN	2068.04	1.62742	0.27028	6.02125	1.7308e-09	3.22321e-07
SYTL1	391.994	2.14475	0.356218	6.02089	1.73458e-09	3.22321e-07
RNASE1	271.94	1.77503	0.296223	5.99219	2.07035e-09	3.80439e-07
DNAJB2	308.251	1.63712	0.273933	5.97635	2.2819e-09	4.14704e-07
H6PD	609.708	2.04268	0.342587	5.96253	2.48367e-09	4.46467e-07
SERINC2	278.951	1.94406	0.327172	5.94203	2.81508e-09	5.006e-07
ATF5	9918.07	1.36135	0.229214	5.93922	2.86374e-09	5.02621e-07
TMEM132D-AS1	982.566	1.58902	0.267606	5.93788	2.88723e-09	5.02621e-07
CUL7	2308.85	1.67389	0.282414	5.9271	3.08329e-09	5.31162e-07
LRRC29	65.3025	2.41666	0.411798	5.86857	4.39567e-09	7.49439e-07
UCA1	2802.39	1.55188	0.26482	5.86012	4.62539e-09	7.80558e-07
ZNF791	325.989	-2.22771	0.380675	-5.85201	4.85669e-09	8.09611e-07
ODAD1	63.5872	2.45796	0.420115	5.85069	4.89546e-09	8.09611e-07
MAGI1	299.54	-2.37826	0.40783	-5.83151	5.49288e-09	8.99418e-07
NT5M	440.056	1.47308	0.253906	5.80169	6.56503e-09	1.06444e-06
ODF3L2	27.029	4.20353	0.727933	5.77461	7.71298e-09	1.23344e-06
PTGS1	376.624	1.75939	0.304726	5.77367	7.75652e-09	1.23344e-06
CRYL1	184.364	1.81588	0.31582	5.74975	8.9377e-09	1.40773e-06
TMEM273	427.572	-1.60091	0.278833	-5.74148	9.38508e-09	1.46425e-06
VILL	695.771	1.50568	0.262506	5.73581	9.70474e-09	1.49997e-06
ENSG00000280441	83.1565	2.28143	0.398388	5.72665	1.02436e-08	1.5686e-06
TNFRSF14-AS1	34.688	3.61214	0.631727	5.71788	1.07858e-08	1.63647e-06
EPOR	1044.31	1.38592	0.242557	5.71378	1.10493e-08	1.6612e-06
CD37	702.829	1.93166	0.338331	5.70938	1.13389e-08	1.68939e-06
DPEP2	68.6265	2.26727	0.39729	5.70684	1.15093e-08	1.68991e-06
C1RL	175.347	1.82545	0.319902	5.70629	1.15468e-08	1.68991e-06
SRSF1	8718.76	-1.35594	0.238452	-5.68642	1.2973e-08	1.88199e-06
WDR3	2296.17	-1.43104	0.251829	-5.6826	1.32665e-08	1.90784e-06
GNG7	44.0929	2.82948	0.498236	5.679	1.35487e-08	1.9244e-06
ENSG00000273590	289.072	-1.73771	0.306034	-5.67817	1.36144e-08	1.9244e-06
NEFH	1112.66	-1.27104	0.223991	-5.67452	1.3908e-08	1.94924e-06
NAA50	1786.04	-1.49992	0.264702	-5.66645	1.45785e-08	2.02604e-06
PDGFA-DT	75.9249	2.19	0.386835	5.66133	1.50207e-08	2.0701e-06
PALM	719.516	1.97256	0.348816	5.65502	1.55826e-08	2.1298e-06
WDR43	1000.73	-1.74885	0.309339	-5.65352	1.57194e-08	2.13089e-06
ARHGAP4	2965.39	1.53175	0.271109	5.64993	1.60516e-08	2.15822e-06
KRT10	1853.41	-1.63144	0.289162	-5.64197	1.68118e-08	2.24221e-06
FBXW4	616.514	1.437	0.254937	5.6367	1.73345e-08	2.29342e-06
GSTM2	210.235	1.65411	0.295088	5.60546	2.07704e-08	2.72619e-06
S100A8	18.2482	-21.896	3.90984	-5.60023	2.14069e-08	2.78761e-06
LTK	297.339	1.91453	0.342746	5.58585	2.32562e-08	2.98901e-06
RASA4B	215.74	1.66049	0.29729	5.58541	2.3315e-08	2.98901e-06
SHFL	385.554	1.54865	0.277584	5.57903	2.41861e-08	3.06748e-06
OGDHL	125.515	1.907	0.341864	5.57823	2.4298e-08	3.06748e-06
ENSG00000230733	19.8842	7.75902	1.39374	5.56703	2.59118e-08	3.22292e-06
FAXDC2	1065.78	1.39896	0.251297	5.56698	2.5919e-08	3.22292e-06
ENSG00000287263	341.293	1.78759	0.321563	5.55906	2.71234e-08	3.34752e-06
DNASE1L1	463.976	1.5686	0.282651	5.5496	2.86328e-08	3.50762e-06
ODC1	18840.6	-1.51956	0.275432	-5.51702	3.448e-08	4.19287e-06
MFGE8	4852.68	1.44537	0.262242	5.51158	3.55627e-08	4.29297e-06
EVI5L	248.412	1.93674	0.351765	5.50578	3.67542e-08	4.40464e-06
ZSCAN18	45.6003	2.72113	0.496356	5.48221	4.20035e-08	4.99752e-06
LINC02154	26.1445	4.1577	0.759012	5.47778	4.30693e-08	5.08771e-06
ITGB3	296.598	1.55815	0.284703	5.47289	4.42749e-08	5.19303e-06
CTSD	8521.35	1.4033	0.256673	5.46726	4.57057e-08	5.3231e-06
CACNA1F	22.0466	5.05609	0.926068	5.45975	4.76814e-08	5.51437e-06
DDIT3	911.126	1.35361	0.24799	5.45834	4.80601e-08	5.51957e-06
TAPBPL	103.178	2.00971	0.368477	5.45411	4.92185e-08	5.61363e-06
SFN	113.964	-2.49969	0.458572	-5.45103	5.00797e-08	5.67273e-06
FXYD5	7452.95	1.3074	0.24022	5.4425	5.25375e-08	5.91065e-06
SLC44A2	1992.74	1.60793	0.295745	5.43688	5.42204e-08	6.05876e-06
SCRN2	680.614	1.46232	0.269599	5.42403	5.82688e-08	6.46745e-06
SLC2A1-DT	78.6021	2.02566	0.373733	5.42009	5.95705e-08	6.56785e-06
ACBD4	223.982	1.80052	0.332592	5.4136	6.17694e-08	6.74577e-06
SPDYC	679.203	1.33696	0.246994	5.41293	6.20001e-08	6.74577e-06
DDB2	269.283	1.42599	0.26391	5.40333	6.5416e-08	7.07092e-06
PLA2G4B	92.6018	3.04065	0.563248	5.39841	6.7234e-08	7.22024e-06
BRME1	462.374	1.30372	0.242026	5.38669	7.17669e-08	7.65729e-06
GDF1	41.3397	2.95675	0.549255	5.38319	7.31755e-08	7.75754e-06
ENSG00000285108	64.063	-2.24043	0.416545	-5.3786	7.50684e-08	7.90524e-06
ACSL5	57.1649	2.31989	0.431405	5.37751	7.55247e-08	7.90524e-06
ARSA	439.879	1.93492	0.360106	5.3732	7.73494e-08	8.04531e-06
POLR1B	1839.23	-1.32401	0.246504	-5.37117	7.82275e-08	8.08579e-06
TSPEAR-AS2	33.9737	3.16328	0.589361	5.36731	7.99197e-08	8.18459e-06
SLC35F2	920.64	-1.30629	0.243405	-5.36674	8.01731e-08	8.18459e-06
NPAS1	136.528	1.77912	0.331628	5.36482	8.10304e-08	8.22136e-06
CYP2F2P	179.449	1.97374	0.36835	5.35832	8.40001e-08	8.47069e-06
POLR3G	235.446	-1.96949	0.36879	-5.34042	9.27299e-08	9.29435e-06
ST3GAL3	815.214	1.33255	0.249826	5.33394	9.61057e-08	9.57467e-06
OBSL1	1563.59	1.38222	0.259358	5.3294	9.8537e-08	9.75457e-06
ACTR1B	1860.06	1.19205	0.223717	5.32838	9.9091e-08	9.75457e-06
MYL9	80.1539	1.93313	0.363901	5.31224	1.08288e-07	1.05968e-05
USH1G	73.3886	2.31956	0.438198	5.29341	1.20053e-07	1.16791e-05
NBAS	3576.8	1.16391	0.220134	5.28727	1.24157e-07	1.20077e-05
SAT1	1148.42	1.53312	0.290267	5.28174	1.27959e-07	1.23034e-05
GALT	384.066	1.42127	0.26928	5.27803	1.30581e-07	1.24829e-05
LHPP	301.843	1.56023	0.295818	5.27427	1.33282e-07	1.2668e-05
ENSG00000289548	98.9616	2.35085	0.447456	5.25382	1.48977e-07	1.40787e-05
ARHGAP23	104.688	1.96815	0.375221	5.24531	1.56021e-07	1.46607e-05
CNST	1151.25	-1.27661	0.243664	-5.23924	1.6124e-07	1.50654e-05
BZW1	2247.72	-1.33826	0.255834	-5.23096	1.68636e-07	1.5668e-05
ENSG00000289621	96.2148	2.4223	0.46335	5.22779	1.71545e-07	1.58492e-05
IL17REL	36.9738	3.00674	0.575515	5.22443	1.74693e-07	1.60504e-05
AHSP	60.7623	2.56515	0.492011	5.2136	1.85213e-07	1.69229e-05
ENSG00000215861	754.443	-1.7112	0.328973	-5.20165	1.9753e-07	1.79492e-05
ENSG00000289546	44.6223	2.67461	0.514518	5.19828	2.01139e-07	1.81214e-05
SYCE2	62.6873	2.178	0.41902	5.19784	2.01617e-07	1.81214e-05
LGI4	35.8585	3.19785	0.615369	5.19664	2.02922e-07	1.81401e-05
ATG16L2	155.892	2.47202	0.476088	5.19237	2.07634e-07	1.83811e-05
PLTP	1160.05	1.36949	0.26376	5.19219	2.0784e-07	1.83811e-05
LRRC56	226.82	1.73468	0.334797	5.18128	2.20369e-07	1.93854e-05
NLRX1	323.132	1.99779	0.38633	5.17121	2.32584e-07	2.03517e-05
ZP3	322.052	1.72281	0.33346	5.16648	2.38545e-07	2.07635e-05
H2BC11	712.824	-1.55263	0.301819	-5.14424	2.68609e-07	2.32579e-05
MYO18B	748.266	1.82903	0.356006	5.13763	2.78227e-07	2.39652e-05
C2	43.8208	2.76969	0.539678	5.13212	2.86496e-07	2.44354e-05
SH3TC1	88.9425	2.27742	0.443767	5.13203	2.86641e-07	2.44354e-05
OBSCN	2501.9	1.81756	0.354604	5.12559	2.96603e-07	2.51334e-05
EPB42	117.994	1.83952	0.359064	5.12308	3.00577e-07	2.51334e-05
SLC10A4	409.061	-1.30829	0.255374	-5.12302	3.0068e-07	2.51334e-05
VAT1	9063.38	1.28784	0.251391	5.12288	3.00908e-07	2.51334e-05
KIT	71.4984	2.6563	0.519163	5.1165	3.11256e-07	2.58671e-05
ARSG	70.5237	2.48647	0.486322	5.11282	3.17392e-07	2.59412e-05
GAL	1010.55	-1.60869	0.314649	-5.11264	3.17684e-07	2.59412e-05
CYCS	6078.49	-1.12883	0.220799	-5.11248	3.17964e-07	2.59412e-05
LGALS3BP	844.727	1.3996	0.273791	5.1119	3.18929e-07	2.59412e-05
ABHD4	583.495	1.36558	0.26717	5.11128	3.19991e-07	2.59412e-05
NIPA2	2218.15	-1.17693	0.23032	-5.11	3.22152e-07	2.5989e-05
FKBP9P1	39.2798	2.64017	0.517652	5.10028	3.39159e-07	2.72282e-05
CCDC22	1889.44	1.28632	0.252427	5.09581	3.47259e-07	2.77438e-05
ATAD3B	3683.96	-1.15826	0.22743	-5.09283	3.52758e-07	2.80476e-05
PACSIN1	144.633	1.75269	0.344262	5.09117	3.55864e-07	2.81592e-05
ACCS	425.624	1.53492	0.301746	5.0868	3.64159e-07	2.86145e-05
DENND6B	188.534	1.86413	0.366499	5.08632	3.65078e-07	2.86145e-05
CHST3	210.156	1.78751	0.351744	5.08183	3.73806e-07	2.91604e-05
LAMP3	53.4521	2.36158	0.465699	5.07104	3.9565e-07	3.07195e-05
PPP2R3B	481.17	1.43616	0.283898	5.05871	4.22096e-07	3.26197e-05
PPP1R3E	315.421	1.5254	0.302379	5.04465	4.54343e-07	3.49485e-05
LETMD1	2495.14	1.26171	0.250273	5.04131	4.62348e-07	3.53996e-05
ESRRB	479.864	-1.30443	0.258929	-5.03778	4.70957e-07	3.58926e-05
TAMALIN	53.742	2.49165	0.494829	5.03538	4.76904e-07	3.61791e-05
PCK1	21.0309	4.08243	0.811662	5.02972	4.91197e-07	3.70933e-05
HPN	19.8067	4.44025	0.883125	5.02788	4.95922e-07	3.72798e-05
KPNA4	1271.98	-1.19993	0.23907	-5.01917	5.18947e-07	3.88342e-05
SLC25A32	414.925	-1.44232	0.28779	-5.01171	5.39491e-07	4.01896e-05
LINC00963	1832.14	1.23387	0.246417	5.00727	5.52067e-07	4.09421e-05
ORAI3	628.945	1.28903	0.258145	4.99341	5.93217e-07	4.37974e-05
GATA5	162.882	1.5661	0.313697	4.99241	5.96313e-07	4.38303e-05
PPP1R13L	198.981	2.05967	0.413125	4.9856	6.17713e-07	4.52023e-05
DHX15	4567.93	-1.0445	0.209636	-4.98245	6.27836e-07	4.558e-05
NOP16	2501.3	-1.45875	0.292788	-4.98228	6.28385e-07	4.558e-05
NEU1	5209.29	1.23206	0.247354	4.98094	6.32755e-07	4.56965e-05
PCYOX1L	363.193	1.53944	0.309573	4.97279	6.59973e-07	4.7455e-05
ENSG00000288534	267.659	-2.16112	0.435103	-4.96692	6.80252e-07	4.86651e-05
MANBA	475.893	1.21531	0.244716	4.96622	6.82688e-07	4.86651e-05
MACROD1	2074.76	1.32948	0.268325	4.95475	7.24243e-07	5.14057e-05
PITPNB	955.509	-1.38378	0.279564	-4.94979	7.42935e-07	5.25071e-05
LINC00638	85.2945	1.89676	0.383621	4.94436	7.63925e-07	5.37608e-05
NET1	2251.46	-1.05519	0.213474	-4.94293	7.69588e-07	5.39299e-05
DES	786.931	1.59608	0.323522	4.93346	8.07847e-07	5.63721e-05
ENSG00000250264	187.093	-1.71805	0.348378	-4.93158	8.15651e-07	5.66775e-05
TAFAZZIN	928.893	1.1514	0.233653	4.92784	8.31448e-07	5.75334e-05
KCNN4	1108.38	1.11948	0.227893	4.91228	9.00238e-07	6.20339e-05
ELOA	2496.96	-1.08808	0.221723	-4.90739	9.22941e-07	6.33344e-05
KLHL22	1210.05	1.30246	0.26552	4.90533	9.32715e-07	6.37406e-05
ETF1	4261.03	-1.34885	0.275219	-4.90099	9.53565e-07	6.48974e-05
COL6A3	148.718	3.01434	0.616207	4.89176	9.99368e-07	6.77359e-05
TFB2M	995.552	-1.29468	0.265098	-4.88378	1.04072e-06	7.02508e-05
ENSG00000282907	123.486	1.90858	0.391008	4.88119	1.0545e-06	7.06433e-05
NATD1	524.325	1.55959	0.319545	4.88066	1.05732e-06	7.06433e-05
SPATA20	261.902	1.56798	0.321289	4.88028	1.05935e-06	7.06433e-05
FAAH	45.0054	2.24617	0.462015	4.86168	1.16392e-06	7.73046e-05
WNT7A	43.774	2.90472	0.59834	4.85463	1.20612e-06	7.97872e-05
CBWD1	343.633	-1.47475	0.304668	-4.84051	1.29506e-06	8.50055e-05
LINC01512	17.0768	5.05663	1.04465	4.84048	1.29528e-06	8.50055e-05
DYSF	172.925	1.88337	0.389308	4.83773	1.31328e-06	8.58457e-05
LMOD1	37.2793	2.54356	0.526124	4.83452	1.33469e-06	8.69018e-05
MT1F	8.11228	7.31112	1.51364	4.83016	1.36425e-06	8.83878e-05
FBXO32	36.8522	2.71142	0.561418	4.82958	1.3682e-06	8.83878e-05
NNMT	609.815	-1.64708	0.34185	-4.81813	1.44907e-06	9.32481e-05
TDG	1264.94	-1.14418	0.237815	-4.81121	1.50017e-06	9.61622e-05
SCIN	160.734	1.9612	0.407893	4.80813	1.52352e-06	9.7129e-05
TMEM33	1008.98	-1.31981	0.274522	-4.80767	1.527e-06	9.7129e-05
C17orf99	114.815	1.7991	0.374331	4.80617	1.53848e-06	9.74839e-05
ANXA4	227.608	1.63378	0.340277	4.80131	1.57629e-06	9.94988e-05
ENSG00000287973	158.626	-1.80734	0.377064	-4.79319	1.64149e-06	0.00010322
DUSP21	71.5623	2.19728	0.458674	4.79051	1.66358e-06	0.000104213
STARD10	1557.66	1.23769	0.258598	4.78614	1.70021e-06	0.000106106
CASS4	1056.96	-1.10632	0.231251	-4.78404	1.71803e-06	0.000106815
MRC2	629.755	1.18315	0.247451	4.78136	1.74112e-06	0.000107845
ENSG00000282988	299.179	-1.43566	0.300549	-4.77678	1.78126e-06	0.00010992
ZNF362	120.194	2.46348	0.516478	4.76977	1.84438e-06	0.000113391
ID1	2123.56	-1.5324	0.321409	-4.76775	1.86294e-06	0.000114109
PKLR	2391.64	1.17229	0.246186	4.76181	1.91864e-06	0.000117087
COL6A1	89.5534	1.78854	0.3763	4.75296	2.00456e-06	0.00012188
CHORDC1	635.467	-1.58793	0.334929	-4.7411	2.12565e-06	0.000128769
ENSG00000259605	79.6916	2.80141	0.591246	4.73815	2.1568e-06	0.000130179
CSF3R	23.0891	4.10286	0.86638	4.73563	2.18371e-06	0.000131155
MOCS1	354.088	1.26556	0.267268	4.73516	2.18882e-06	0.000131155
PLIN5	53.1627	2.78486	0.588232	4.73429	2.19819e-06	0.00013124
DEUP1	31.3525	2.77995	0.587415	4.73251	2.21764e-06	0.000131926
ENSG00000287510	38.0881	2.33936	0.494423	4.7315	2.22868e-06	0.000132107
G3BP1	3159.15	-1.15091	0.243292	-4.73056	2.23904e-06	0.000132247
LHX3	10.5598	6.91787	1.46507	4.72188	2.33678e-06	0.000137319
ENSG00000188897	34.3995	3.16861	0.671204	4.72079	2.34927e-06	0.000137319
LUC7L2	5706.13	-1.05018	0.222467	-4.72061	2.35141e-06	0.000137319
ZNF554	116.108	1.52446	0.323009	4.71956	2.36353e-06	0.000137319
DHX33	760.998	-1.35196	0.286474	-4.71931	2.36643e-06	0.000137319
REEP6	4787.59	1.1764	0.24933	4.71825	2.37877e-06	0.000137553
SEH1L	1925.44	-1.17319	0.248706	-4.71717	2.39143e-06	0.000137803
RASA4	502.724	1.7031	0.361106	4.71636	2.40104e-06	0.000137876
GAS5	9198.11	1.31289	0.278452	4.71497	2.41748e-06	0.00013834
TMCC2	271.9	1.49049	0.316401	4.71076	2.46789e-06	0.000140738
CAPG	1164.05	1.44194	0.306219	4.70886	2.4911e-06	0.000141573
PPOX	982.591	1.24092	0.263771	4.70452	2.54459e-06	0.000143884
ZNF37A	73.2792	2.0225	0.429976	4.70375	2.5543e-06	0.000143884
ENSG00000268069	79.4522	2.37372	0.504675	4.70346	2.55787e-06	0.000143884
SLC22A4	218.026	1.32978	0.283079	4.69758	2.63264e-06	0.000147588
PBXIP1	502.417	1.38154	0.294189	4.69611	2.65167e-06	0.000148153
TNPO1	1286.79	-1.31679	0.280466	-4.69501	2.66588e-06	0.000148445
NPHS1	11.8742	6.30254	1.34545	4.68434	2.8087e-06	0.000155873
COL6A2	49.2183	2.4301	0.518984	4.68242	2.83513e-06	0.000156814
DANCR	3742.85	-1.22143	0.261041	-4.67906	2.88196e-06	0.000158873
PTPRF	539.447	1.24818	0.266837	4.67768	2.90136e-06	0.000159411
DHTKD1	559.181	1.29306	0.276556	4.67559	2.93103e-06	0.000160508
ZNF837	112.027	1.63296	0.349327	4.67458	2.94556e-06	0.000160771
CLCNKB	85.6129	1.77389	0.380031	4.66775	3.04516e-06	0.000165661
SLC2A3	5616.08	-1.11202	0.238915	-4.65446	3.24828e-06	0.000176131
URB2	1478.43	-1.07018	0.230147	-4.64999	3.31954e-06	0.000179407
CRELD1	720.729	1.25042	0.26908	4.64702	3.3676e-06	0.000181129
WDR36	531.223	-1.28652	0.276868	-4.64667	3.37331e-06	0.000181129
PNO1	1085.98	-1.52498	0.328362	-4.64419	3.41406e-06	0.000182724
SLC39A14	1911.1	-1.02202	0.220141	-4.64256	3.44118e-06	0.00018343
TMEM86A	48.824	2.07725	0.447484	4.64207	3.44944e-06	0.00018343
HEXD	514.046	1.21047	0.261053	4.63688	3.53711e-06	0.00018749
CALCOCO1	732.232	1.55725	0.335903	4.63602	3.55185e-06	0.000187669
TRA2B	6030.34	-1.13783	0.245509	-4.63457	3.57686e-06	0.000187985
STAR	3582.25	-1.25969	0.271816	-4.63435	3.58057e-06	0.000187985
HBA2	12868	1.18534	0.255946	4.63119	3.63563e-06	0.000190272
ANPEP	273.235	2.12168	0.458411	4.62834	3.6861e-06	0.000192305
LINC00847	486.345	1.12379	0.242892	4.62671	3.71518e-06	0.000193213
DCST2	9.85047	6.81967	1.47524	4.62275	3.78687e-06	0.000196324
PRX	425.796	1.52858	0.330897	4.61952	3.84633e-06	0.000198783
FBXW8	344.87	1.20835	0.261653	4.61812	3.87234e-06	0.000199504
MXD3	411.559	1.18059	0.256012	4.61147	3.99825e-06	0.000205351
UTP20	652.296	-1.61877	0.351219	-4.60901	4.0459e-06	0.000207155
H1-2	8778.75	-1.42191	0.308606	-4.60751	4.07511e-06	0.000208006
LINC00689	411.459	1.15895	0.251655	4.60531	4.11849e-06	0.000209574
PRSS16	383.725	1.32573	0.288028	4.60278	4.16892e-06	0.000211321
DHX58	95.0714	1.83457	0.39862	4.60231	4.17838e-06	0.000211321
MRPL1	282.608	-2.04558	0.445904	-4.58748	4.48622e-06	0.000226198
PHLDA2	1047.53	-1.28534	0.280395	-4.58402	4.56127e-06	0.000229283
PHOSPHO1	20.7751	4.38831	0.958478	4.57841	4.68513e-06	0.000234796
CCDC92	540.909	1.28958	0.281777	4.57658	4.7263e-06	0.000236144
TLE6	26.9639	3.10861	0.679483	4.57496	4.76302e-06	0.000237261
DEGS2	80.5051	1.88057	0.411747	4.56729	4.9407e-06	0.000244806
DDAH2	1534.18	1.05177	0.230294	4.56705	4.94637e-06	0.000244806
OPTN	467.805	1.69389	0.370938	4.56652	4.95888e-06	0.000244806
LY6G6F	19.9182	4.30923	0.943799	4.56583	4.97515e-06	0.000244878
FNDC10	556.142	1.68332	0.369123	4.56033	5.10726e-06	0.000250634
GEMIN5	2056.09	-1.0595	0.232384	-4.55928	5.13305e-06	0.000251155
WDR77	3111	-1.13356	0.248801	-4.55609	5.21156e-06	0.000254244
HSPA14	639.384	-1.50906	0.331353	-4.55423	5.25787e-06	0.000255749
ZFAS1	2739.03	1.18915	0.261426	4.54869	5.39812e-06	0.000261801
ENSG00000286989	41.2686	2.26784	0.499405	4.54109	5.59645e-06	0.000269892
LEPR	339.794	-1.16278	0.25606	-4.54105	5.59759e-06	0.000269892
RFNG	1171.91	1.38968	0.306208	4.53837	5.66916e-06	0.000272548
BTG2	924.275	1.00167	0.220878	4.53494	5.76204e-06	0.00027621
SLC24A1	255.926	1.27924	0.282209	4.53294	5.81674e-06	0.000277569
FABP5	188.625	-1.83043	0.403828	-4.53268	5.82394e-06	0.000277569
LINC01287	2239.21	0.991895	0.219048	4.52821	5.94857e-06	0.000282332
CTF1	67.674	1.97384	0.435932	4.52787	5.95802e-06	0.000282332
HYI	107.542	1.89355	0.418558	4.52398	6.06887e-06	0.000286763
NUPR1	131.851	2.99461	0.662105	4.52286	6.10091e-06	0.000287455
SDSL	584.183	1.35586	0.299892	4.52118	6.14971e-06	0.000288932
GNL3	1914.45	-1.17506	0.260142	-4.51699	6.27235e-06	0.000293859
FDXR	3985.42	1.20305	0.266377	4.51637	6.29089e-06	0.000293895
ENSG00000288156	69.2535	1.90222	0.421273	4.51541	6.31955e-06	0.000294402
HBA1	36089.5	1.12531	0.249355	4.51288	6.39544e-06	0.0002971
BEX2	195.406	1.53315	0.340344	4.50469	6.647e-06	0.000307922
PNPT1	783.284	-1.42951	0.317929	-4.4963	6.91455e-06	0.000319421
HBZP1	17.6105	4.70095	1.04621	4.49334	7.01157e-06	0.000323001
CLTCL1	710.922	1.07622	0.239665	4.49052	7.10508e-06	0.000326399
SPCS3	1081.45	-1.49111	0.332236	-4.48809	7.18649e-06	0.000329225
ENSG00000275740	73.5913	-1.90422	0.424509	-4.4857	7.26752e-06	0.000332017
TPT1-AS1	166.758	1.35665	0.302526	4.48441	7.31176e-06	0.000332422
RAC2	3900.02	1.12903	0.251809	4.48369	7.33627e-06	0.000332422
ZNF358	676.979	1.65906	0.370022	4.48368	7.33668e-06	0.000332422
COL1A1	82.9756	2.13031	0.475439	4.48073	7.43895e-06	0.000336135
FBXO9	1202.98	-1.10567	0.246803	-4.47999	7.46462e-06	0.000336376
CYRIA	94.6549	1.82074	0.407167	4.47173	7.75899e-06	0.000348691
MT-RNR2	150334	1.21668	0.272462	4.46549	7.98841e-06	0.000358028
ATL2	911.108	-1.23888	0.277516	-4.46417	8.03786e-06	0.000359271
CD3D	312.991	-1.4455	0.323955	-4.46202	8.11903e-06	0.00036192
BBS2	273.989	1.22106	0.273707	4.4612	8.1503e-06	0.000362338
KEL	1452.47	1.20532	0.27047	4.45638	8.33546e-06	0.000369576
FNDC4	168.466	1.34066	0.300883	4.45574	8.3605e-06	0.000369695
GNPTG	634.607	1.04011	0.233565	4.4532	8.46017e-06	0.000373105
ZSWIM4	196.504	1.70205	0.382362	4.45141	8.53064e-06	0.000375212
MT2A	304.175	2.26198	0.508817	4.44557	8.76603e-06	0.000384543
HBP1	558.736	1.14961	0.25866	4.44448	8.8106e-06	0.000385087
MIB2	981.98	1.53129	0.344565	4.44413	8.82501e-06	0.000385087
SYNCRIP	4452.86	-1.1749	0.264473	-4.44241	8.89553e-06	0.000387143
KLHL18	1439.83	-1.35485	0.305067	-4.44115	8.94776e-06	0.000388394
CRAT	967.027	1.16626	0.262638	4.44055	8.97278e-06	0.00038846
HAUS4	2325.89	1.26111	0.284253	4.43657	9.14055e-06	0.000394568
NOP56	7592.8	-0.998104	0.225002	-4.43599	9.16501e-06	0.000394568
ATP13A3-DT	57.7245	1.8635	0.420155	4.43526	9.196e-06	0.000394568
TM6SF1	105.065	1.57153	0.35435	4.43495	9.20929e-06	0.000394568
POLR3H	2328.33	-1.20344	0.271465	-4.43313	9.28769e-06	0.000396899
ANKRD33B	155.96	1.43204	0.323371	4.42846	9.4908e-06	0.000404533
BRI3	455.554	1.18491	0.267646	4.42715	9.54851e-06	0.000405947
HAPLN2	61.6444	1.94063	0.438673	4.42387	9.69465e-06	0.000411103
TPRG1L	705.456	1.10841	0.250818	4.41918	9.90777e-06	0.000419066
GLMP	1164.86	1.06355	0.241105	4.41116	1.02817e-05	0.000433773
SLC7A6	1780.36	-1.14342	0.25925	-4.41051	1.03129e-05	0.000433982
PGLS	2201.89	1.18879	0.269734	4.40727	1.0468e-05	0.000439391
H1-5	24.5314	-3.62163	0.821864	-4.40661	1.05002e-05	0.000439628
ENSG00000287804	88.9013	1.538	0.349367	4.40226	1.07127e-05	0.000446462
ENSG00000266086	278.809	1.89386	0.430223	4.40204	1.07236e-05	0.000446462
GSN	602.884	1.11066	0.25233	4.40162	1.07445e-05	0.000446462
ENSG00000267645	319.328	1.48235	0.337133	4.39692	1.09797e-05	0.000455095
RUSF1	2937.43	1.01631	0.2314	4.39199	1.12319e-05	0.000464384
VASH1	96.3895	1.53761	0.350206	4.39058	1.1305e-05	0.000466238
ANKRD55	47.849	-1.97082	0.449158	-4.38782	1.14494e-05	0.000471019
PRG2	504.251	1.50385	0.342799	4.38698	1.14934e-05	0.000471655
CTSF	410.319	1.20237	0.274201	4.38499	1.15991e-05	0.000474817
CAND1	1736.07	-0.986553	0.225133	-4.38208	1.17551e-05	0.000480016
ACOT11	50.5206	2.03668	0.465127	4.37875	1.1936e-05	0.000485411
SHARPIN	1424.59	1.14031	0.260429	4.37857	1.1946e-05	0.000485411
GRAMD1A	3057.51	1.3869	0.316802	4.37782	1.1987e-05	0.000485885
LONRF3	244.733	-1.22911	0.280806	-4.37706	1.20291e-05	0.0004864
GBGT1	850.901	1.26827	0.290176	4.37069	1.23854e-05	0.00049908
ATP6V0E2-AS1	83.7144	1.54985	0.354626	4.37038	1.24031e-05	0.00049908
PRDM9	81.082	1.80835	0.414289	4.36495	1.2715e-05	0.00051039
RNF215	125.512	1.44214	0.331042	4.35637	1.32237e-05	0.000529525
RAB26	92.8111	1.49425	0.343123	4.35487	1.33147e-05	0.000531881
ENG	40.0683	2.47674	0.568934	4.3533	1.34103e-05	0.00053441
KIAA1522	2855.53	1.30388	0.299598	4.35211	1.34833e-05	0.000536026
EPHX2	1674.71	1.18845	0.273358	4.3476	1.37636e-05	0.000545857
CFAP161	132.577	-1.35864	0.312704	-4.34482	1.39388e-05	0.000551482
NOL11	1216.83	-1.18817	0.273686	-4.34136	1.41605e-05	0.000558917
MAP3K15	14.117	5.57329	1.28424	4.33975	1.42646e-05	0.000561684
GSDME	72.3052	1.72065	0.39675	4.33686	1.44533e-05	0.000565879
PNMA6A	261.386	1.295	0.298622	4.3366	1.44706e-05	0.000565879
CCDC86	4707.15	-1.04609	0.241233	-4.33644	1.44809e-05	0.000565879
AEN	2246.64	-1.01036	0.233015	-4.33603	1.4508e-05	0.000565879
HPS1	3160.53	0.984043	0.22712	4.3327	1.47293e-05	0.000573162
AMD1	1353.33	-1.09565	0.252936	-4.33172	1.47949e-05	0.000574363
NOTUM	313.251	1.12815	0.260473	4.33116	1.48323e-05	0.000574464
FZD2	113.494	1.39956	0.3232	4.33031	1.489e-05	0.000575353
BROX	280.396	-1.25728	0.290511	-4.32781	1.50596e-05	0.00058055
POLR2D	2482.62	-1.04454	0.241469	-4.32579	1.51989e-05	0.000584558
GNPNAT1	527.776	-1.40076	0.323862	-4.32517	1.52416e-05	0.000584838
PLD3	8481.27	1.06326	0.24589	4.32413	1.53135e-05	0.000586236
UAP1L1	552.18	1.25646	0.290739	4.32161	1.54893e-05	0.000591599
TLE2	454.969	1.5842	0.366817	4.31876	1.56908e-05	0.000597914
H2AC20	25.7858	-3.85857	0.893785	-4.31711	1.58084e-05	0.000601009
RPS10P7	35.1128	2.81792	0.652873	4.31619	1.58747e-05	0.000602147
IDH3A	1624.7	-0.991054	0.230355	-4.30229	1.69044e-05	0.000639735
INHA	45.1379	2.04586	0.475606	4.30158	1.69584e-05	0.000640231
PRDM11	109.887	1.45246	0.337695	4.3011	1.69949e-05	0.000640231
PNCK	36.3446	2.21878	0.516111	4.29905	1.71533e-05	0.00064473
OPRL1	51.2187	2.0484	0.476744	4.29663	1.7341e-05	0.000650309
RTL6	331.853	1.17465	0.273461	4.29548	1.74316e-05	0.000651063
ACSS1	135.451	1.54952	0.360747	4.29531	1.74446e-05	0.000651063
STPG3-AS1	14.4687	4.08118	0.950245	4.29487	1.74792e-05	0.000651063
TNXA	16.9339	3.95355	0.920962	4.29285	1.76398e-05	0.000655565
EGFL7	1960.95	-0.96596	0.225198	-4.28938	1.79173e-05	0.000664385
KCNN1	210.076	1.51203	0.352592	4.28832	1.80031e-05	0.000666073
SRSF2	9383.95	-0.944508	0.220308	-4.28722	1.80921e-05	0.000667874
PLCB2	293.632	1.10683	0.258523	4.28135	1.85766e-05	0.00068423
LOXL4	39.5627	2.23929	0.523148	4.28041	1.8655e-05	0.000685591
CERS4	123.327	1.6559	0.386906	4.27985	1.87023e-05	0.000685805
PNPLA7	89.5746	2.27436	0.531671	4.27775	1.88788e-05	0.00068937
ZMPSTE24	928.253	-1.06985	0.250099	-4.27771	1.88829e-05	0.00068937
ABCE1	1351.35	-1.2255	0.286582	-4.27627	1.90054e-05	0.000692317
NFYA	1002.01	-0.994778	0.232691	-4.2751	1.91049e-05	0.000694412
HSP90AA1	14154.2	-1.21892	0.285242	-4.27329	1.92607e-05	0.000698538
PPAT	541.85	-1.1571	0.27097	-4.27021	1.95285e-05	0.000706702
IGF2BP1	7051.01	-0.994689	0.233082	-4.26755	1.97631e-05	0.000713628
ECH1	7015.5	1.29305	0.30315	4.26537	1.99576e-05	0.000719081
TPP1	4322.51	1.7398	0.409236	4.25133	2.12505e-05	0.000764002
GTF2H3	597.209	-1.09485	0.257719	-4.24823	2.15471e-05	0.000772984
BBLN	3738.59	1.1098	0.261345	4.24648	2.17158e-05	0.000777349
MFSD13A	309.524	1.18587	0.279611	4.24113	2.22398e-05	0.000793033
TRMT61A	1107.52	-1.05446	0.248633	-4.24103	2.22498e-05	0.000793033
HAPLN3	99.8504	1.50542	0.355077	4.2397	2.23821e-05	0.000795802
MTF2	590.022	-1.24702	0.294158	-4.23928	2.24237e-05	0.000795802
TKFC	1397.5	1.09423	0.258354	4.23537	2.28171e-05	0.000808027
GSDMD	55.3563	2.19495	0.518474	4.23348	2.30102e-05	0.000813124
TCP1	18105.2	-1.01239	0.239167	-4.23297	2.3062e-05	0.000813219
SAMD4A-AS1	157.265	1.33414	0.315217	4.23246	2.31148e-05	0.000813347
XPO4	449.735	-1.24448	0.294128	-4.23107	2.32585e-05	0.000816664
ZNF232-AS1	338.43	-1.42715	0.337487	-4.22875	2.34994e-05	0.000823375
GTF3C4	1384.92	-1.00889	0.238669	-4.22714	2.36686e-05	0.000827549
SCNN1D	51.4623	2.62839	0.622004	4.22568	2.38218e-05	0.000831151
PSAP	23573.4	0.898781	0.213006	4.21951	2.44829e-05	0.000852416
ZZZ3	234.054	-1.16991	0.27782	-4.21105	2.5419e-05	0.000883151
C1orf54	37.4101	2.0163	0.479912	4.2014	2.65264e-05	0.000919692
SORT1	2686.11	-0.92868	0.221369	-4.19516	2.72678e-05	0.00094342
LSG1	1687.81	-0.961393	0.229366	-4.19152	2.77088e-05	0.000956675
GPAM	111.834	-1.45151	0.346428	-4.18994	2.79031e-05	0.000960588
HEATR1	2950.77	-0.965369	0.230417	-4.18965	2.79383e-05	0.000960588
ENSG00000285793	39.6474	2.16463	0.516908	4.18766	2.81845e-05	0.000966835
WDCP	415.163	-1.07702	0.257214	-4.18724	2.82369e-05	0.000966835
DDX10	835.871	-1.17402	0.280601	-4.18396	2.86476e-05	0.000978874
NPDC1	213.171	1.76343	0.421622	4.1825	2.88321e-05	0.000983146
ASS1	383.623	1.30995	0.313365	4.18027	2.91169e-05	0.000990814
ZNF251	250.157	1.22629	0.293504	4.17809	2.93963e-05	0.000997676
RHBDL1	79.6523	1.70512	0.408141	4.17776	2.94392e-05	0.000997676
TXNL4B	587.898	-1.01159	0.242204	-4.17658	2.95919e-05	0.0010008
GPSM1	935.745	1.11127	0.266147	4.17538	2.97483e-05	0.00100404
TSR1	3550.58	-0.938353	0.224801	-4.17414	2.99109e-05	0.00100747
NUS1	1404.81	-1.13453	0.271856	-4.17326	3.00266e-05	0.00100759
L2HGDH	251.865	-1.18683	0.284393	-4.17319	3.00365e-05	0.00100759
SLC16A1	2725.07	-1.16396	0.279163	-4.16944	3.05347e-05	0.00102223
ZNF843	7.67911	6.30649	1.51316	4.16777	3.07588e-05	0.00102606
PHACTR1	482.651	-1.06243	0.254922	-4.16767	3.07732e-05	0.00102606
ENSG00000274922	67.0105	1.79975	0.432066	4.16546	3.10721e-05	0.00103394
SOHLH2	411.181	-1.181	0.283667	-4.16334	3.13622e-05	0.00104051
RNASET2	7382.44	-1.27445	0.306131	-4.1631	3.13954e-05	0.00104051
NIP7	2341.38	-1.17555	0.282597	-4.15982	3.18495e-05	0.00105345
RPL7L1	6717.66	-1.20383	0.29009	-4.14985	3.32687e-05	0.0010982
EEF1A2	3769.27	1.11334	0.268352	4.1488	3.34226e-05	0.0011006
STING1	3177.5	1.05926	0.255339	4.14844	3.34746e-05	0.0011006
RFK	219.668	-1.47133	0.354969	-4.14496	3.39872e-05	0.00111313
CCS	885.86	1.00071	0.241447	4.14464	3.40349e-05	0.00111313
CCND2	1259.59	-1.20017	0.289582	-4.14449	3.40576e-05	0.00111313
ENSG00000273419	7.3549	6.32236	1.52654	4.14162	3.4486e-05	0.00112271
TMEM175	526.705	1.40374	0.338967	4.14123	3.45448e-05	0.00112271
NSUN2	4509.4	-0.922662	0.222802	-4.14117	3.45543e-05	0.00112271
PYGL	540.533	1.02232	0.246996	4.139	3.48827e-05	0.00113116
LMNTD2-AS1	64.9511	2.39504	0.578819	4.1378	3.50646e-05	0.00113483
EMSY	247.553	-1.27856	0.309423	-4.13209	3.59486e-05	0.00115954
SLC48A1	1477.95	1.23402	0.298652	4.13196	3.59682e-05	0.00115954
PTGDS	60.4919	1.93128	0.467814	4.1283	3.65461e-05	0.00117588
HLA-E	3289.05	1.08078	0.261895	4.12675	3.67922e-05	0.00118149
MCL1	6983.8	-1.08553	0.263265	-4.12333	3.73428e-05	0.00119685
EIF1AX	1293.8	-1.50491	0.365066	-4.12228	3.75143e-05	0.00120002
ANKRD9	624.125	1.44558	0.351143	4.1168	3.84176e-05	0.00122654
IGBP1	2243.44	1.06639	0.259121	4.11543	3.86466e-05	0.00123148
USP14	3032.4	-0.947137	0.230263	-4.11328	3.90072e-05	0.00124058
MECOM	164.889	-1.43495	0.348909	-4.11268	3.91091e-05	0.00124143
WDR75	951.404	-1.52285	0.370513	-4.11011	3.9547e-05	0.00125293
GSK3B	546.219	-1.13543	0.276331	-4.10894	3.97483e-05	0.00125464
SNAI3-AS1	195.732	1.24306	0.302561	4.10846	3.98312e-05	0.00125464
C2orf16	125.682	1.56046	0.379848	4.10812	3.98885e-05	0.00125464
TAP2	1413.18	-0.975965	0.237583	-4.1079	3.99281e-05	0.00125464
PPDPF	4252.92	1.21352	0.295434	4.10759	3.99804e-05	0.00125464
OSBPL3	928.758	-1.0752	0.261805	-4.10688	4.01041e-05	0.00125614
UBE2G1	1260.06	-1.08145	0.263395	-4.1058	4.02911e-05	0.00125961
CCR10	484.949	1.11354	0.27164	4.09932	4.14373e-05	0.0012927
RNF187	6318.12	0.922753	0.22512	4.09893	4.15059e-05	0.0012927
ZNF581	1164.31	1.05586	0.257626	4.09842	4.15983e-05	0.00129314
SLC35F5	359.495	-1.13852	0.278317	-4.09071	4.30053e-05	0.00133438
TTYH2	238.034	1.16221	0.284163	4.08995	4.31458e-05	0.00133506
GTPBP2	5168.69	1.10949	0.271301	4.08951	4.32277e-05	0.00133506
NAF1	581.534	-0.96257	0.235388	-4.08929	4.32696e-05	0.00133506
C12orf4	142.409	-1.52157	0.372537	-4.08435	4.42006e-05	0.00135725
EXOG	530.36	-2.15757	0.528262	-4.08429	4.42123e-05	0.00135725
SENP3-EIF4A1	132.136	-1.47129	0.360241	-4.08417	4.4235e-05	0.00135725
AKNA	1120.74	1.77996	0.436193	4.08068	4.49049e-05	0.00137525
COX18	330.13	-1.18916	0.291523	-4.07913	4.5205e-05	0.00138189
HEBP1	311.066	1.15978	0.284367	4.07844	4.53379e-05	0.00138339
EBNA1BP2	4282.91	-1.14122	0.280207	-4.07279	4.64534e-05	0.00141482
PAK1IP1	427.244	-1.50659	0.370013	-4.07172	4.66673e-05	0.00141872
INIP	608.776	-1.17592	0.288853	-4.071	4.68127e-05	0.00142053
MIR17HG	212.312	-1.84554	0.453497	-4.06959	4.70964e-05	0.00142652
IL17RC	792.339	1.02671	0.252443	4.06708	4.76055e-05	0.0014393
TGFBR1	536.375	-1.18839	0.292229	-4.06662	4.76997e-05	0.00143952
CERCAM	1733.3	1.0487	0.257933	4.06578	4.78723e-05	0.0014421
ZFP90	59.1585	1.95392	0.48121	4.06044	4.89812e-05	0.00147282
ENSG00000275613	11.169	4.34239	1.0698	4.05908	4.92668e-05	0.00147872
TMEM19	384.297	-1.17453	0.289485	-4.0573	4.96434e-05	0.00148732
OPN3	395.167	-1.06753	0.263235	-4.05543	5.00418e-05	0.00149655
MARS2	559.235	-0.992133	0.244732	-4.05396	5.03585e-05	0.0015033
SSC4D	76.4346	1.60792	0.396754	4.05269	5.06315e-05	0.00150873
EXOSC3	1881.17	-1.08843	0.268632	-4.05175	5.08362e-05	0.0015121
ERV3-1	306.981	1.35784	0.335269	4.05001	5.12146e-05	0.00152011
SH3GLB2	2604.25	0.952284	0.235151	4.04967	5.12893e-05	0.00152011
VIM	25988.9	1.03073	0.254564	4.04901	5.14345e-05	0.00152169
TXNRD1	3483.52	-1.06497	0.26314	-4.04715	5.18456e-05	0.00153111
ZNF425	133.076	1.31405	0.324798	4.04575	5.21551e-05	0.0015375
RASGEF1C	28.9442	2.66523	0.659238	4.0429	5.27946e-05	0.00155359
WSB1	1250.09	-0.906443	0.224263	-4.04188	5.30255e-05	0.00155761
DCUN1D5	2122.47	-1.37129	0.339387	-4.04049	5.33398e-05	0.00156407
CDC25A	2290.68	-1.0452	0.258832	-4.03814	5.38765e-05	0.00157701
ENSG00000250644	104.008	1.71304	0.424304	4.03728	5.40748e-05	0.00158001
ENSG00000278948	157.632	1.64104	0.406595	4.03606	5.43571e-05	0.00158546
AGPAT5	635.208	-1.11485	0.276352	-4.03416	5.47985e-05	0.00159279
TRAPPC9	1332.16	1.12194	0.27811	4.03415	5.4801e-05	0.00159279
LTV1	924.14	-1.17552	0.291563	-4.03178	5.53564e-05	0.00160611
LINC01977	60.3447	1.58086	0.392448	4.0282	5.62063e-05	0.00162792
PARP16	486.872	1.15916	0.287889	4.02639	5.66395e-05	0.00163731
RHBDF1	243.761	1.64842	0.409442	4.02602	5.67288e-05	0.00163731
LYRM7	245.792	-1.50802	0.37476	-4.02395	5.72298e-05	0.0016489
MCPH1-AS1	46.5374	2.11789	0.526588	4.02191	5.77272e-05	0.00166033
HEYL	54.9518	1.67164	0.415911	4.01922	5.83917e-05	0.00167653
TFAM	968.435	-1.19531	0.297764	-4.01429	5.9624e-05	0.00170895
PPP4R2	232.404	-1.65692	0.413061	-4.01133	6.03785e-05	0.00172758
EZH2	3748.13	-0.892099	0.222555	-4.00844	6.11204e-05	0.00174578
GRWD1	4806.77	-1.12694	0.281228	-4.00722	6.14373e-05	0.00175181
FRMD1	14.4227	5.53287	1.38097	4.0065	6.1625e-05	0.00175414
ALDH16A1	3018.99	1.08677	0.271623	4.00104	6.30657e-05	0.00179206
IFT140	365.156	1.08818	0.272218	3.99745	6.40286e-05	0.0018163
TMEM8B	135.944	1.7479	0.437654	3.9938	6.50232e-05	0.00184136
CAPN5	61.0452	1.95224	0.488913	3.99303	6.52356e-05	0.00184422
SCARF2	40.3773	2.13041	0.533785	3.99114	6.57571e-05	0.00185579
KCTD10	1453.49	-0.989999	0.248158	-3.98938	6.62452e-05	0.00186638
TMCC1-DT	91.6814	1.8279	0.458244	3.98891	6.63772e-05	0.00186692
LMF1	96.5986	2.19527	0.550551	3.9874	6.68019e-05	0.00187567
LTBP4	4770.14	1.48588	0.372987	3.98373	6.7843e-05	0.00190167
NUDCD1	481.767	-1.27639	0.320742	-3.97949	6.9064e-05	0.0019295
CREB3L3	15.5594	3.67597	0.923734	3.97947	6.90691e-05	0.0019295
ZNF524	473.622	1.16597	0.293136	3.97758	6.96205e-05	0.00194163
PACS2	761.193	1.03657	0.260725	3.97572	7.01661e-05	0.00195355
LBX2-AS1	304.157	1.40259	0.353	3.97334	7.08732e-05	0.00196992
SLC25A19	1269.68	-1.17824	0.296641	-3.97193	7.12932e-05	0.00197827
FAM234A	3426.21	1.2068	0.303885	3.97124	7.14993e-05	0.00198066
AK4	601.627	-1.18745	0.299213	-3.96856	7.23073e-05	0.0019997
LIN28B	423.961	-1.40908	0.355102	-3.96809	7.24506e-05	0.00200031
TIMM21	914.107	-0.985898	0.248498	-3.96744	7.26503e-05	0.00200248
RASGRP4	212.19	1.75368	0.442232	3.96553	7.32319e-05	0.00201516
CCDC69	674.484	1.00772	0.254174	3.96468	7.34955e-05	0.00201905
TPGS1	740.139	1.28762	0.324814	3.96419	7.36467e-05	0.00201985
RNASEH1	1455.56	-0.946183	0.238849	-3.96142	7.45048e-05	0.00204
TRIOBP	362.45	1.04208	0.263409	3.95612	7.61757e-05	0.0020823
H2AW	5133.34	1.36702	0.345592	3.95558	7.63497e-05	0.00208362
ATL3	1024.09	-1.13233	0.28635	-3.95435	7.67416e-05	0.00208871
AGO2	2308.37	-0.966325	0.244379	-3.95421	7.67888e-05	0.00208871
TYROBP	68.3007	1.58798	0.401906	3.95113	7.77823e-05	0.00211226
FOXN3	29.9734	2.18355	0.552853	3.94961	7.82792e-05	0.00212227
ATXN1-AS1	83.1301	1.57629	0.399516	3.94549	7.96355e-05	0.0021555
PSMD12	1530.81	-0.893593	0.226637	-3.94284	8.05218e-05	0.00217593
REN	89.0641	1.43788	0.364728	3.94232	8.06962e-05	0.00217708
CRACR2B	1257.19	1.23079	0.312448	3.9392	8.17553e-05	0.00220207
SYNJ2	1084.8	-0.968101	0.245858	-3.93765	8.22851e-05	0.00221272
TESK2	97.7767	1.35438	0.343991	3.93726	8.24183e-05	0.00221272
LDHA	21861.5	-1.00369	0.255022	-3.93571	8.29519e-05	0.00222229
FASTKD5	1161.14	-0.981096	0.249314	-3.93519	8.31324e-05	0.00222229
ENO3	235.212	1.37517	0.349466	3.93505	8.31779e-05	0.00222229
WSCD2	162.371	1.71401	0.435768	3.9333	8.37862e-05	0.00223493
PPP2R5E	373.691	-1.07976	0.274586	-3.93231	8.41332e-05	0.00224057
ACOX3	316.129	1.0674	0.271719	3.92831	8.55445e-05	0.00227356
PLA2G6	245.378	1.69575	0.431706	3.92802	8.56468e-05	0.00227356
RDH13	1879.61	-0.867872	0.220999	-3.92704	8.59993e-05	0.00227926
HAGH	720.687	1.1707	0.298147	3.92659	8.61592e-05	0.00227984
RNF138	516.341	-1.13959	0.290363	-3.92472	8.68323e-05	0.00229398
RPS6KA3	688.662	-0.975108	0.248792	-3.91937	8.87794e-05	0.00233926
LINC00649	342.625	1.1979	0.305648	3.91922	8.88346e-05	0.00233926
SAT2	158.893	1.35684	0.346233	3.91885	8.89707e-05	0.00233926
FAM98A	1858.35	-0.875113	0.223462	-3.91616	8.99709e-05	0.00236181
NEBL	102.779	1.55294	0.396783	3.91382	9.08477e-05	0.00238104
IRF7	229.83	1.1677	0.298531	3.91148	9.17312e-05	0.0024004
DNAJC27-AS1	4.71262	6.84731	1.75192	3.90847	9.28824e-05	NA
RBMXL1	317.909	-1.24699	0.319125	-3.90752	9.32493e-05	0.00243627
ENSG00000286769	109.023	-1.50213	0.384482	-3.90689	9.34926e-05	0.00243877
ENSG00000273270	139.47	1.25897	0.32256	3.90305	9.49877e-05	0.00247366
HEATR5A	281.777	-1.651	0.423042	-3.90269	9.51294e-05	0.00247366
NT5C2	810.224	-0.904671	0.231922	-3.90076	9.58899e-05	0.00248953
HGSNAT	492.684	1.41116	0.361957	3.89869	9.67156e-05	0.00250703
ZNF517	213.908	1.15303	0.295856	3.89727	9.72849e-05	0.00251784
VPS9D1	265.191	1.18499	0.304182	3.89568	9.79252e-05	0.00253045
FIBCD1	21.778	2.51234	0.645285	3.89339	9.88548e-05	0.00254684
BCYRN1	1370.67	-1.53747	0.394896	-3.89335	9.88674e-05	0.00254684
SRSF10	2115.94	-1.07455	0.276062	-3.8924	9.92564e-05	0.00255288
MAPRE3	1209.64	0.980574	0.25203	3.89071	9.99512e-05	0.00256676
PPIC	171.207	1.18744	0.305328	3.88906	0.000100632	0.00258024
ITGA2B	1548.91	1.32149	0.340067	3.88596	0.000101927	0.0026094
NUDT14	357.235	1.09229	0.281147	3.88511	0.000102283	0.00261446
UTP15	507.837	-1.07553	0.276918	-3.88391	0.000102788	0.00262332
FOXO6	35.5419	1.96282	0.50546	3.88323	0.000103077	0.00262663
HRAS	1230.72	-1.00858	0.259834	-3.88163	0.000103759	0.00263995
HEPH	6297.63	0.922933	0.237868	3.88003	0.000104444	0.00265329
ZC3H12C	52.6283	-1.79867	0.464208	-3.87469	0.000106759	0.00270615
HK2	880.407	-1.30078	0.335729	-3.87448	0.000106852	0.00270615
KCNG1	50.8745	1.74656	0.450854	3.87389	0.000107113	0.00270862
RLIM	290.446	-1.11178	0.287214	-3.87089	0.000108437	0.00273791
EIF2S1	3535.96	-1.0585	0.273777	-3.86628	0.000110509	0.00278596
VKORC1L1	1901.44	-1.02047	0.264154	-3.86318	0.000111921	0.00281728
CUL5	136.605	-1.22953	0.318375	-3.86189	0.000112513	0.00282672
MICALL2	2672.68	1.21191	0.313835	3.86162	0.000112638	0.00282672
DENR	1327.46	-0.89654	0.232273	-3.85985	0.000113455	0.00284291
SLC52A3	102.628	1.59536	0.413428	3.85885	0.000113921	0.00284584
ZFYVE1	508.766	0.95131	0.246562	3.8583	0.000114178	0.00284584
SLC6A9	1354.55	1.31404	0.340584	3.85819	0.000114231	0.00284584
ENTPD8	14.6281	3.09566	0.802425	3.85788	0.000114375	0.00284584
LBR	2999.51	-1.19286	0.309211	-3.85776	0.000114432	0.00284584
PLPP7	60.3991	1.63808	0.424778	3.85632	0.000115105	0.00284925
NSUN3	81.2627	-1.36179	0.353154	-3.85608	0.000115222	0.00284925
CHKB	211.315	1.26518	0.328107	3.856	0.000115256	0.00284925
CCDC159	79.5052	1.42769	0.370252	3.856	0.000115259	0.00284925
PGAP6	3188.89	1.04386	0.271026	3.85153	0.000117384	0.00289747
UBE3A	664.678	-1.2459	0.323584	-3.85031	0.000117969	0.00290756
ALDH1A2	14184	-1.01793	0.26441	-3.84981	0.000118207	0.00290909
PIM1	11685.7	0.922975	0.239902	3.84731	0.000119423	0.00293443
KCNMA1	22.7396	2.62386	0.68206	3.84696	0.000119592	0.00293443
DENND1C	18.432	2.73648	0.711642	3.8453	0.000120404	0.00294998
U2AF2	10618.9	-0.844285	0.219604	-3.84458	0.000120757	0.00295007
CENPI	217.119	-1.24675	0.324289	-3.84457	0.000120764	0.00295007
ENSG00000285796	38.6168	1.82964	0.476032	3.84353	0.000121279	0.00295827
ENSG00000267317	308.498	1.01759	0.265132	3.83806	0.00012401	0.00302045
LMNTD2	92.1184	1.47391	0.384093	3.83737	0.000124357	0.00302152
MISP3	166.704	1.12557	0.293326	3.83725	0.00012442	0.00302152
TLCD3B	41.5825	1.77044	0.462225	3.83026	0.000128005	0.00310404
IDH2	5267.87	1.02829	0.268516	3.82954	0.000128384	0.00310716
BORCS8-MEF2B	94.8486	1.64102	0.428544	3.8293	0.00012851	0.00310716
RGS3	75.4996	2.11941	0.553669	3.82794	0.000129221	0.00311979
ARHGEF6	361.158	1.20965	0.316089	3.82694	0.000129746	0.00312555
BBC3	695.376	0.903665	0.236143	3.82677	0.000129838	0.00312555
RBCK1	2246.85	0.913688	0.238868	3.82507	0.000130734	0.00314255
ATPSCKMT	369.755	-1.04367	0.273093	-3.82166	0.000132556	0.00318173
CLDN9	38.3216	2.6286	0.687945	3.82095	0.000132938	0.00318627
TRMT10C	359.766	-1.05706	0.276719	-3.81998	0.000133463	0.00319424
FMNL1-DT	111.713	1.56788	0.41054	3.81906	0.000133962	0.00319671
CSTF2	1540.82	-0.966898	0.253188	-3.81889	0.000134052	0.00319671
UROS	1083.38	1.06624	0.279213	3.81872	0.000134147	0.00319671
MYCL	469.33	0.936723	0.24562	3.8137	0.000136902	0.00325769
DDX39A	8233.34	-0.980945	0.257418	-3.81071	0.000138566	0.00329254
HES1	317.126	1.03967	0.272863	3.81022	0.000138844	0.00329269
GPSM2	346.306	-0.991852	0.260344	-3.80977	0.000139096	0.00329269
FAM53A	50.5952	1.85064	0.485777	3.80964	0.00013917	0.00329269
LBX2	80.9145	1.48128	0.389209	3.80588	0.000141299	0.00333829
STMN3	2425.59	-0.825833	0.217052	-3.80477	0.000141937	0.00334858
VENTX	39.1988	2.04877	0.538596	3.80391	0.000142432	0.00335548
C1orf52	646.551	-1.22537	0.322183	-3.80335	0.000142753	0.00335825
ENSG00000260710	13.2121	3.46753	0.911973	3.80223	0.000143399	0.00336864
SERPINC1	17.5159	2.83476	0.745856	3.80068	0.000144299	0.00338499
MHENCR	325.919	0.974883	0.256536	3.80018	0.000144591	0.00338704
UAP1	3775.23	-0.831638	0.218965	-3.79805	0.000145842	0.0034115
MELTF-AS1	32.0478	2.00082	0.527408	3.79369	0.000148427	0.00346707
DNAL4	256.468	1.03949	0.274043	3.79318	0.000148732	0.00346929
TMPRSS4	158.951	1.49198	0.393553	3.79106	0.000150005	0.00349407
NOLC1	6628.09	-0.873885	0.230553	-3.79039	0.000150408	0.0034941
TLNRD1	1293.4	-0.987215	0.260454	-3.79036	0.000150429	0.0034941
RRAGD	11.5034	3.43586	0.906883	3.78865	0.000151466	0.00351325
BTG1	911.202	0.921721	0.243428	3.78643	0.000152828	0.00353988
GRN	4332.04	1.13169	0.298973	3.78527	0.00015354	0.00355139
RDH10	651.767	-1.16134	0.306885	-3.7843	0.00015414	0.00356029
G3BP2	2143.82	-0.989586	0.261649	-3.7821	0.000155508	0.00358687
HSPD1	15070.2	-0.920408	0.243508	-3.77979	0.000156958	0.00361528
VSIG10L	391.05	1.13991	0.301993	3.77464	0.000160239	0.00368573
TAX1BP3	592.895	0.916224	0.242797	3.77362	0.000160899	0.00369546
KAZN-AS1	305.108	-0.994645	0.263601	-3.77329	0.000161109	0.00369546
IREB2	778.146	-1.00468	0.2663	-3.77272	0.000161475	0.00369871
SIAE	268.379	0.976716	0.258917	3.77231	0.000161741	0.00369969
EIF5A	26567.7	-0.958133	0.254056	-3.77134	0.000162371	0.00370757
FAM178B	2832.32	0.957252	0.25384	3.77109	0.000162534	0.00370757
ANAPC1	3234.06	-0.800608	0.21266	-3.76473	0.000166727	0.00379797
SMIM29	1119.85	1.05592	0.280523	3.76411	0.000167144	0.00380225
EED	1395.89	-1.00776	0.267843	-3.76249	0.00016823	0.00382168
WDR13	2827.25	0.914083	0.243112	3.75993	0.000169961	0.00385572
PPP2R1B	1370.24	-0.969078	0.257941	-3.75697	0.000171981	0.00389619
TGM2	5243.1	1.00757	0.268216	3.75657	0.000172256	0.00389709
EIF3F	9116.77	0.897284	0.23893	3.75543	0.000173047	0.00390963
ATP2A3	9625.17	1.49365	0.398306	3.75002	0.00017682	0.00398942
PHYHIP	44.9596	1.63968	0.437325	3.74934	0.0001773	0.0039948
FAM126A	320.214	-1.01218	0.269998	-3.74883	0.000177661	0.0039975
SERPINF1	1724.2	0.896493	0.239186	3.74809	0.000178186	0.00400385
POLL	910.38	1.08206	0.288785	3.74695	0.000178998	0.00401665
P2RX4	376.935	1.18211	0.31554	3.74631	0.000179453	0.00402141
CALM1	1682.66	-0.860952	0.229954	-3.74402	0.000181096	0.00405273
EGLN3	216.54	-1.15919	0.309878	-3.74081	0.00018343	0.00409941
ENSG00000284976	595.221	1.03996	0.278189	3.73833	0.000185243	0.00413435
SMPD3	52.2782	1.77891	0.476371	3.7343	0.000188237	0.00419066
RIMBP3B	140.199	1.44158	0.386044	3.73425	0.000188273	0.00419066
COL23A1	9.89001	4.37274	1.17125	3.73339	0.000188921	0.00419942
CEP43	567.502	-1.03176	0.276437	-3.73234	0.000189712	0.00421135
NUP50	852.279	-1.14709	0.307389	-3.7317	0.00019019	0.0042163
NR2F2	1335.04	-1.41084	0.378185	-3.73056	0.000191058	0.00422548
CISD1	567.769	-1.05803	0.283617	-3.73048	0.000191115	0.00422548
HBE1	14511.5	1.1728	0.314438	3.72982	0.000191616	0.00423089
UCP2	3002.81	1.15443	0.309675	3.72788	0.000193101	0.00425763
SRRD	721.271	-1.00301	0.269079	-3.72756	0.000193342	0.00425763
MYO1F	248.473	1.21101	0.324949	3.72677	0.000193952	0.0042654
RIMS3	215.332	1.08298	0.290771	3.72451	0.000195692	0.00429794
FCGR2A	1821.23	-0.827995	0.222367	-3.72355	0.000196441	0.00430394
ASIC3	62.6427	1.70802	0.458713	3.72349	0.000196485	0.00430394
FBXO28	510.517	-1.07634	0.289329	-3.72011	0.000199137	0.00435276
NAA80	381.383	1.01426	0.272652	3.71998	0.00019924	0.00435276
SCO1	820.139	-0.961783	0.258666	-3.71824	0.000200617	0.00437704
PDE4DIPP2	164.329	-1.66302	0.447469	-3.7165	0.000201998	0.00440137
SEPHS1	1979.33	-0.925949	0.249248	-3.71497	0.000203228	0.00442234
LINC00520	44.3332	1.73272	0.46649	3.71438	0.000203702	0.00442508
ARPC5L	2159.62	-0.912575	0.245702	-3.71415	0.000203888	0.00442508
ACSM1	27.4108	2.17202	0.584938	3.71325	0.000204618	0.00443508
HSPA4L	230.254	-1.17262	0.316236	-3.70805	0.000208864	0.00451746
CBX7	226.906	1.05479	0.284469	3.70792	0.000208965	0.00451746
TCIRG1	2311.62	1.14857	0.30981	3.70735	0.000209439	0.0045218
MTHFR	9543.76	1.06601	0.287588	3.70673	0.000209952	0.00452698
TSKS	111.713	1.35539	0.365848	3.70479	0.000211568	0.00455588
ALAD	411.353	0.94341	0.254945	3.70045	0.000215218	0.00462844
KRT79	31.8468	2.06741	0.559005	3.69838	0.000216983	0.00466034
CENPX	4051.02	-1.07516	0.290824	-3.69694	0.000218211	0.00468025
SLC16A5	68.9472	1.67487	0.453099	3.69648	0.000218607	0.00468025
DPH2	3479.67	-0.904874	0.244805	-3.69631	0.000218759	0.00468025
CMKLR1	17.4702	2.9907	0.80931	3.69537	0.000219571	0.00469155
GPAA1	4715.9	0.981089	0.265568	3.69431	0.000220486	0.00470504
TMEM191C	123.97	1.45498	0.393985	3.69298	0.000221643	0.00472363
GTF2H1	837.109	-1.30615	0.353728	-3.69254	0.00022203	0.00472577
BRI3BP	1316.04	-0.906588	0.245686	-3.69002	0.000224232	0.00476652
AZU1	34.1479	2.49951	0.677601	3.68876	0.000225352	0.00478416
PHTF2	196.081	-1.21986	0.330813	-3.68747	0.000226498	0.00479863
FTSJ3	3143.78	-0.839148	0.227576	-3.68734	0.000226613	0.00479863
DHDH	41.0505	1.75817	0.476919	3.68651	0.000227347	0.00480802
MXRA8	184.849	1.3586	0.368661	3.68521	0.000228511	0.00482223
ENSG00000258790	236.425	-1.0828	0.29383	-3.68511	0.000228602	0.00482223
INSIG2	85.279	-1.70752	0.463507	-3.68392	0.000229677	0.00483873
ENSG00000254979	57.7265	1.6005	0.434828	3.68076	0.000232542	0.00489284
EMG1	1059.14	-1.01118	0.274839	-3.67918	0.000233987	0.004917
EXO1	1547.58	-0.904214	0.245819	-3.67838	0.000234723	0.00492621
CNTNAP1	151.443	1.19769	0.325879	3.67526	0.000237605	0.00497463
ENSG00000280254	38.9221	1.97957	0.538625	3.67523	0.000237632	0.00497463
LCLAT1	170.956	-1.23522	0.336312	-3.67285	0.00023986	0.00501492
NKRF	923.563	-0.974382	0.265321	-3.67247	0.000240219	0.00501602
DESI2	1176.59	-0.973534	0.265113	-3.67215	0.000240519	0.00501602
PCYT1A	2837.74	-1.06426	0.289875	-3.67146	0.000241171	0.00502329
DGAT1	2206.84	0.922567	0.251348	3.67048	0.000242093	0.00503614
PAPLN	39.5257	1.7257	0.470277	3.66953	0.000242996	0.00504812
FAM225A	73.7278	1.56153	0.425573	3.66923	0.000243279	0.00504812
SH2D1B	92.3516	-1.37629	0.375421	-3.666	0.000246378	0.00510601
EML2	1428.17	1.05072	0.286666	3.66532	0.000247031	0.00510983
HEATR3	469.837	-0.943785	0.257501	-3.66516	0.00024718	0.00510983
EIF4G2	15344.3	-0.851934	0.232534	-3.6637	0.000248601	0.00513279
RNF208	263.6	1.82957	0.499438	3.66326	0.000249021	0.00513504
LINC02972	18.2057	2.46291	0.672407	3.66282	0.000249452	0.00513752
PSMD5	2818.02	-1.35614	0.370281	-3.66246	0.000249808	0.00513846
CBWD3	314.19	-1.57897	0.431211	-3.66171	0.000250533	0.00514697
MRPS17	636.514	-1.16016	0.316931	-3.6606	0.000251624	0.00515785
KREMEN2	168.582	-1.19623	0.326817	-3.66025	0.000251973	0.00515785
FDXACB1	79.4974	-1.74298	0.476196	-3.66022	0.000251998	0.00515785
CTSH	3506.47	-1.0596	0.289521	-3.65985	0.000252363	0.00515895
HEY1	961.736	0.816531	0.223145	3.65919	0.000253015	0.00516588
NPTXR	661.722	1.47634	0.403656	3.65743	0.000254756	0.00519469
ENSG00000261641	80.8671	1.50291	0.410954	3.65713	0.000255054	0.00519469
TMEM165	1348	-1.13883	0.311427	-3.65681	0.000255373	0.00519478
C1orf109	758.615	-1.14245	0.312578	-3.65493	0.000257254	0.00521996
ENSG00000227704	50.7594	1.74494	0.477458	3.65463	0.000257548	0.00521996
HMGB3	937.392	-0.934971	0.255832	-3.65463	0.000257558	0.00521996
TMEM179	34.2648	2.04852	0.560599	3.65415	0.000258031	0.00522184
AACS	685.988	0.872406	0.23876	3.6539	0.000258282	0.00522184
FDX1	386.267	-1.34243	0.367621	-3.65168	0.000260533	0.00526092
SNRPA1	2979.32	-0.879499	0.240902	-3.65086	0.000261362	0.00527123
ENC1	671.488	-0.85382	0.233988	-3.64899	0.000263277	0.00530337
RABAC1	658.417	1.04425	0.286303	3.64735	0.000264955	0.00532169
VEGFB	1362.84	0.991924	0.271971	3.64717	0.000265146	0.00532169
CPSF2	705.176	-1.11799	0.306555	-3.64695	0.000265374	0.00532169
SGCG	13.4151	3.36145	0.92174	3.64685	0.000265473	0.00532169
P2RX1	885.327	1.07677	0.295297	3.64641	0.000265934	0.00532447
DDX21	4954.44	-1.09122	0.299307	-3.64581	0.000266555	0.00533046
KPNB1	8171.2	-0.864691	0.237251	-3.64462	0.000267783	0.00534854
ENSG00000283189	61.4304	2.36238	0.648282	3.64407	0.000268365	0.00535091
COL15A1	530.961	1.66135	0.455928	3.64389	0.000268548	0.00535091
PPP4R1	2551.31	-0.839751	0.230478	-3.64351	0.000268942	0.00535229
ZNF710-AS1	97.1103	1.62765	0.446766	3.64318	0.000269292	0.00535283
PSKH1	2185.94	0.955285	0.262438	3.64003	0.000272602	0.00541021
MPZL1	1943.58	-0.840605	0.230953	-3.63972	0.000272932	0.00541021
SPTBN2	4155.62	1.17572	0.323042	3.63951	0.00027316	0.00541021
NPC2	728.712	1.1638	0.319814	3.63899	0.000273711	0.00541462
ADPRHL1	28.2736	1.98738	0.546238	3.6383	0.00027444	0.00542256
TIMP3	89.4566	1.54829	0.425833	3.63592	0.000276995	0.00546571
DSP	32.2085	-4.02802	1.10792	-3.63565	0.000277284	0.00546571
FGF5	37.8199	-2.10144	0.578353	-3.63349	0.000279613	0.00550505
TULP4	207.959	-1.24185	0.341843	-3.63281	0.000280356	0.00551311
ME1	224.806	-1.0234	0.281745	-3.63235	0.000280852	0.00551631
H2BC4	141.597	-1.78439	0.491531	-3.63028	0.000283113	0.00555413
RTN4IP1	548.118	-1.07911	0.297531	-3.62687	0.000286875	0.00561817
GPR146	70.1044	1.4327	0.395041	3.62671	0.000287058	0.00561817
RNLS	6.04336	5.84632	1.61219	3.62632	0.000287488	0.00561996
H2AC12	18.3282	-4.121	1.13739	-3.62319	0.000290988	0.00568166
BSG-AS1	163.317	1.10435	0.305052	3.62019	0.000294387	0.00574125
DNAJA1	5027.71	-0.948043	0.262118	-3.61685	0.000298209	0.00580892
PPP1R15A	5013.82	0.778596	0.21544	3.61398	0.000301535	0.0058668
LARP4	477.696	-0.958951	0.265514	-3.61168	0.000304221	0.00591212
PSAT1	3993.03	-0.931178	0.257883	-3.61085	0.00030519	0.00592397
SPIDR	779.176	1.1102	0.30755	3.60981	0.000306423	0.00594093
SEC31B	116.628	1.32489	0.36728	3.60729	0.000309407	0.00599178
H4C11	63.9693	-2.26183	0.627238	-3.60601	0.000310938	0.00601437
RSAD1	884.887	-0.817779	0.22687	-3.60462	0.00031261	0.00603966
GTPBP4	3115.13	-0.883813	0.245262	-3.60354	0.000313913	0.00605775
MFSD3	866.193	0.992625	0.275574	3.60202	0.00031575	0.00608609
ZNF671	76.1374	1.5142	0.420534	3.60067	0.0003174	0.00610402
KLHL25	21.9835	-2.76448	0.767772	-3.60065	0.000317418	0.00610402
PDSS1	465.121	-1.09419	0.30402	-3.59909	0.000319336	0.00613377
RPE	366.213	-0.897097	0.249323	-3.59814	0.000320505	0.00614909
RANBP1	27036.2	-1.10257	0.306466	-3.5977	0.000321042	0.00615224
PMM2	1089.51	-0.804736	0.223716	-3.59713	0.000321748	0.00615864
SLC41A3	603.023	0.892258	0.248078	3.59668	0.0003223	0.00616207
ZNF35	357.735	-0.967378	0.269035	-3.59573	0.000323484	0.00617089
LLGL1	554.316	0.985403	0.274065	3.59551	0.000323762	0.00617089
CFAP70	36.6745	2.04051	0.56754	3.59536	0.000323945	0.00617089
HSPE1	3338.17	-1.11885	0.311214	-3.59511	0.000324253	0.00617089
DDX31	792.262	-0.845678	0.235282	-3.59432	0.000325238	0.00617781
ERBB2	179.274	1.09249	0.303957	3.59422	0.000325364	0.00617781
GRIK5	39.2341	2.68608	0.747959	3.59121	0.000329147	0.00624246
TBX18	365.706	-0.907737	0.252806	-3.59064	0.000329866	0.00624894
UBE2N	4209.54	-0.902853	0.2515	-3.58987	0.000330839	0.00626021
DOHH	2075.34	-0.956565	0.266634	-3.58756	0.000333783	0.00630868
MAP2K4	267.371	-1.04255	0.290825	-3.5848	0.000337336	0.00636856
THAP8	68.8686	1.49358	0.416827	3.58321	0.000339397	0.00640016
SCN4A	60.1728	1.56808	0.437819	3.58157	0.000341538	0.00643321
PGAM5	4069.85	-0.822702	0.229853	-3.57925	0.000344586	0.00648323
TIGAR	25.0425	-2.84309	0.794547	-3.57825	0.000345896	0.00649742
LRRC25	11.9991	3.68889	1.03097	3.57808	0.000346126	0.00649742
COL9A2	39.5045	2.14835	0.600586	3.5771	0.000347431	0.00651453
FASTKD3	273.422	-1.19945	0.335396	-3.57622	0.000348603	0.00652909
RABL2A	64.9692	1.45067	0.405893	3.57401	0.000351551	0.0065767
MUTYH	805.815	0.893323	0.24997	3.57372	0.00035194	0.0065767
MAK16	395.858	-1.28516	0.359749	-3.57238	0.000353751	0.00660308
FOXA2	54.236	-1.70433	0.47716	-3.57183	0.0003545	0.00660961
DOC2GP	48.9375	2.26171	0.633598	3.56963	0.00035749	0.00665784
TUFT1	149.02	1.16799	0.327256	3.56905	0.000358273	0.00666493
RAE1	2214.93	-0.885553	0.248211	-3.56774	0.000360068	0.00668745
NDC1	1601.4	-0.930455	0.260808	-3.56758	0.000360293	0.00668745
SLC35B4	964.749	-0.828584	0.232314	-3.56665	0.000361569	0.00670361
DAZAP1	7796.05	-0.813164	0.22806	-3.56557	0.000363065	0.00672382
ENSG00000273175	109.264	-1.65849	0.4653	-3.56434	0.000364772	0.00674707
TOR2A	1112.45	0.861544	0.24173	3.56408	0.000365137	0.00674707
TRIM4	773.176	0.824001	0.231222	3.56368	0.000365694	0.00674983
CDK5RAP3	2609.91	0.890849	0.250082	3.56223	0.000367725	0.00677974
PPFIA4	26.8047	2.04413	0.573915	3.56172	0.000368431	0.00678521
WDR4	2455.15	-0.975024	0.274008	-3.55837	0.00037316	0.00686462
TMEM219	1491.59	0.89236	0.250798	3.55808	0.000373573	0.00686462
ENSG00000230615	30.617	1.96037	0.551012	3.55776	0.000374034	0.00686545
CNRIP1	105.654	1.34549	0.378568	3.55416	0.000379185	0.00695228
EEF2	218687	0.908775	0.255718	3.55382	0.000379681	0.00695368
TFB1M	408.331	-1.20245	0.338431	-3.55303	0.000380825	0.00696691
ACSF2	178.118	1.23516	0.347708	3.5523	0.000381876	0.00697294
PMS2P14	10.4955	4.25514	1.19788	3.55222	0.000381998	0.00697294
TIA1	501.811	-1.15517	0.325284	-3.55127	0.000383378	0.00698615
ENSG00000285886	32.5106	2.22129	0.625515	3.55114	0.000383567	0.00698615
SHQ1	526.78	-0.868828	0.2448	-3.54914	0.000386495	0.00703174
MRPS28	680.315	-1.24932	0.352049	-3.54872	0.000387116	0.0070353
UBE2G2	4179.63	-0.776809	0.218952	-3.54784	0.000388401	0.00704944
LRP6	204.522	-1.32243	0.372792	-3.54738	0.00038909	0.00704944
MRTO4	6796.17	-1.05078	0.296227	-3.54722	0.000389325	0.00704944
HS3ST3B1	151.575	-1.03962	0.293097	-3.54703	0.000389599	0.00704944
CCND1	1268.28	-0.835954	0.235902	-3.54365	0.000394626	0.00713259
DDX55	899.364	-0.888179	0.250742	-3.5422	0.000396805	0.00716416
COX20	501.461	-1.21272	0.342577	-3.54	0.00040013	0.00721631
RRN3	708.316	-0.873175	0.246779	-3.53829	0.000402733	0.00725533
PSMD1	3433.31	-0.835762	0.236298	-3.5369	0.000404852	0.00728433
PINK1	1020.9	0.936841	0.264894	3.53666	0.000405223	0.00728433
PTGES3	11948.6	-0.865286	0.244964	-3.5323	0.000411957	0.00739733
LINC01300	52.1985	1.62566	0.46037	3.53121	0.000413664	0.00741992
RALGAPA1	108.038	1.34081	0.379956	3.52884	0.000417378	0.00747843
EMC1-AS1	37.6531	1.77617	0.503375	3.52852	0.000417887	0.00747946
PPP2R5A	1163.67	-1.03505	0.2935	-3.52658	0.000420958	0.00752627
PDK2	102.13	1.41038	0.400667	3.52008	0.000431415	0.00770491
TMEM145	57.1707	-1.54061	0.438012	-3.51729	0.000435981	0.0077779
EIF5	3717.9	-0.861012	0.244814	-3.51701	0.000436443	0.0077779
SKP2	1145.43	-0.910306	0.258894	-3.51613	0.000437881	0.00779514
PEX13	339.572	-0.977038	0.2779	-3.51579	0.000438453	0.00779692
SPSB3	854.812	0.84568	0.240559	3.51549	0.000438951	0.0077974
LINC01134	41.7563	1.60289	0.456246	3.51321	0.000442728	0.00785515
YPEL5	348.027	1.09728	0.312351	3.51296	0.000443152	0.00785515
ZNF219	283.479	1.48434	0.422569	3.51267	0.000443633	0.00785524
LARP4B	1621.45	-0.943479	0.268641	-3.51205	0.000444667	0.00786446
TIMM8A	495.311	-0.959544	0.273236	-3.51177	0.000445127	0.00786446
PDCD1	64.8377	-1.47685	0.420603	-3.51126	0.00044598	0.00786446
MAP2K5	862.124	0.82798	0.23581	3.51122	0.000446056	0.00786446
GPATCH4	1147.73	-0.941629	0.268231	-3.51051	0.000447247	0.00787707
H2BC18	27.0547	-2.76557	0.788493	-3.50741	0.000452484	0.00796084
ENSG00000272799	63.0697	1.41618	0.403882	3.50642	0.000454182	0.00798221
MAPK6	1552.88	-1.04696	0.29861	-3.50612	0.000454689	0.00798263
SRSF3	13078.3	-0.96177	0.274487	-3.50388	0.000458533	0.00804159
BHLHE40	2614.75	0.86733	0.247587	3.50313	0.000459828	0.00805575
PLAAT4	39.4502	1.98848	0.568229	3.49944	0.000466242	0.00815328
DYRK2	274.413	-1.02349	0.292479	-3.49936	0.00046638	0.00815328
PNRC2	2185.62	-0.935883	0.267493	-3.49872	0.000467502	0.0081573
TRIP12	2620.92	-0.89862	0.256847	-3.49866	0.000467597	0.0081573
DPP7	4910.49	0.854723	0.244358	3.49784	0.000469051	0.00817404
TRIAP1	1130.15	-1.15351	0.32987	-3.49687	0.000470758	0.00819515
GOLT1B	255.264	-1.27842	0.365664	-3.49617	0.000471989	0.00820794
NAGK	351.645	0.905274	0.258996	3.49532	0.000473494	0.00822546
PAQR7	456.975	0.935109	0.267575	3.49475	0.000474503	0.00823435
COPB2-DT	60.4813	1.40715	0.402799	3.49344	0.000476849	0.00826638
CBWD5	259.785	-1.12494	0.322067	-3.49287	0.000477858	0.0082752
ENSG00000230882	27.9073	2.26284	0.648197	3.49097	0.00048127	0.00832056
GART	9867.75	-0.839892	0.240598	-3.49085	0.000481483	0.00832056
MTDH	1326.85	-1.02818	0.294582	-3.4903	0.000482481	0.00832909
SMIM38	21.6762	2.30093	0.6594	3.48942	0.000484066	0.00834774
NOXA1	19.2778	2.48054	0.711224	3.48771	0.000487176	0.00839263
LINC00470	231.016	-1.01516	0.291221	-3.48588	0.000490523	0.00844149
RXYLT1	343.03	-1.0697	0.30691	-3.48539	0.000491425	0.0084447
NUP160	3148.75	-0.740984	0.212621	-3.48499	0.000492154	0.0084447
NAGLU	510.451	0.839717	0.240957	3.48492	0.000492275	0.0084447
NECAB3	1396.8	0.828787	0.237838	3.48467	0.000492752	0.0084447
ENSG00000288849	238.634	0.959669	0.275503	3.48333	0.000495213	0.00847809
LILRA2	10.4846	3.41915	0.981713	3.48284	0.000496116	0.00847968
KLHL11	78.4001	-1.45315	0.417245	-3.48273	0.000496331	0.00847968
HAGHL	1404.91	0.930475	0.267324	3.4807	0.000500103	0.0085353
TMCO4	68.0891	1.44983	0.416677	3.47951	0.000502333	0.00856452
PNMA3	89.5872	1.23379	0.354634	3.47906	0.000503184	0.0085702
MGAT3	1077.89	0.877383	0.252354	3.4768	0.000507434	0.00863369
CABLES2	370.117	1.1814	0.339884	3.47588	0.000509187	0.00864957
NCBP1	1680.47	-0.795206	0.228786	-3.47576	0.000509413	0.00864957
VCX	82.735	1.38498	0.398978	3.47132	0.000517902	0.00878468
RABEP1	379.511	-1.08553	0.312791	-3.47047	0.000519551	0.00880244
PPP2CA	4697.1	-0.868218	0.25019	-3.47023	0.000520013	0.00880244
VCX3A	184.706	1.08542	0.312937	3.4685	0.000523371	0.00885022
PLLP	65.0363	1.5112	0.435852	3.46724	0.000525828	0.00888269
GM2A	456.791	0.950694	0.274287	3.46605	0.000528157	0.00891292
GMPR2	1351.24	0.975026	0.281347	3.46557	0.00052911	0.0089199
H3-3B	19399.9	-1.04136	0.30065	-3.4637	0.000532795	0.00897288
G0S2	63.0347	1.39667	0.403266	3.4634	0.000533385	0.00897368
SNHG30	643.361	-1.03114	0.29778	-3.46274	0.000534704	0.00898672
PTCH2	36.2218	1.97172	0.56949	3.46226	0.000535653	0.00899353
IL23R	70.4417	1.45265	0.419727	3.46093	0.00053832	0.00902914
DNAJA3	5150.34	-0.969985	0.280302	-3.4605	0.000539181	0.00903443
RCN3	343.784	0.989326	0.28604	3.4587	0.000542797	0.0090858
NRF1	806.748	-0.874	0.252783	-3.45751	0.000545183	0.00911652
AXL	445.949	1.06405	0.30778	3.45719	0.00054585	0.00911844
ENSG00000264668	12.1827	4.45344	1.28876	3.4556	0.000549068	0.00916296
SLC12A2	164.435	-1.47347	0.42644	-3.4553	0.000549691	0.0091641
OXNAD1	789.892	-0.981472	0.284094	-3.45474	0.000550831	0.00917387
RBM28	2289.87	-0.833076	0.241566	-3.44864	0.00056341	0.00937391
CSNK2A2	2910.28	0.764246	0.221711	3.44703	0.00056678	0.00942051
SURF6	3313.24	-0.73174	0.212346	-3.44597	0.000569004	0.00944799
RRP1B	2609.46	-0.848427	0.246228	-3.4457	0.000569583	0.0094481
SH3TC2	13.4168	3.04016	0.882411	3.44528	0.000570463	0.00945322
INSIG1	3999.06	-0.761582	0.221084	-3.44476	0.000571558	0.00946188
TANC2	271.148	1.91656	0.556511	3.44389	0.000573409	0.00947913
DOCK6	671.944	1.27931	0.371488	3.44373	0.000573746	0.00947913
SMIM1	777.147	1.14695	0.333123	3.44302	0.000575266	0.00949314
WHRN	576.952	1.03294	0.30003	3.44279	0.000575742	0.00949314
CCT6A	9460.47	-0.832175	0.241776	-3.44193	0.000577574	0.00951387
CDT1	8624.43	1.07919	0.313587	3.44144	0.000578622	0.00952165
NEU4	18.2485	2.75292	0.800004	3.44113	0.000579282	0.00952303
TRAPPC6A	896.18	1.07198	0.311561	3.44067	0.000580274	0.00952987
EIF4E	1182.22	-0.903767	0.262725	-3.43997	0.000581772	0.00954103
NOP2	3424.79	-0.923324	0.268422	-3.43982	0.000582108	0.00954103
BAMBI	439.8	-0.923322	0.268489	-3.43896	0.00058395	0.00956175
FAM241A	270.33	-1.06202	0.308923	-3.4378	0.000586454	0.00959193
CABP4	6.54333	4.69441	1.36562	3.43757	0.000586953	0.00959193
UTP14A	2787.74	-0.9295	0.270473	-3.43658	0.000589112	0.0096177
GMPR	2515.05	0.842673	0.245635	3.43059	0.000602271	0.00982223
RPS6KA2	45.0034	-1.69452	0.493982	-3.43034	0.000602828	0.00982223
TIMM17A	2809.51	-0.918715	0.268079	-3.42703	0.000610232	0.00993309
UBA2	4898.3	-0.961897	0.280756	-3.42609	0.000612328	0.00995741
MAPK8	655.552	-0.969521	0.283219	-3.42322	0.000618832	0.0100533
TIMM13	4405.96	-0.967463	0.282661	-3.4227	0.000620033	0.0100565
PIGQ	1719.28	1.1033	0.322383	3.42234	0.000620852	0.0100565
ZSWIM9	145.097	1.65902	0.484781	3.4222	0.000621177	0.0100565
CREB3L4	262.215	0.966635	0.282471	3.42207	0.000621465	0.0100565
TGFB1I1	35.0903	1.74136	0.50892	3.42169	0.000622343	0.0100609
MAN2B1	3140.58	1.09947	0.321366	3.42125	0.000623349	0.0100673
TMCO6	422.492	1.01379	0.296499	3.41921	0.000628026	0.010133
BCAN-AS1	363.044	1.522	0.445181	3.41884	0.000628888	0.010137
EXD3	300.846	1.31737	0.385418	3.41803	0.000630767	0.0101537
POLR3K	1946.91	-1.01295	0.296368	-3.41786	0.000631153	0.0101537
PRKD3	258.734	-1.24309	0.36378	-3.41716	0.000632787	0.0101701
CELF2	390.59	-0.976949	0.285932	-3.41672	0.000633798	0.0101765
TPMT	677.568	-1.26862	0.37137	-3.41604	0.000635388	0.0101921
ENSG00000261884	137.733	-1.30519	0.382299	-3.41406	0.000640024	0.0102565
NUP88	1532.33	-0.940482	0.275498	-3.41375	0.00064075	0.0102582
PIM2	4827.88	-0.845358	0.247673	-3.4132	0.000642051	0.0102691
C12orf29	284.391	-1.4316	0.419469	-3.41288	0.000642808	0.0102713
NOC2L	17366.7	-0.843375	0.247263	-3.41084	0.000647624	0.0103382
SLC10A7	142.302	-1.16586	0.342047	-3.40848	0.000653258	0.0104181
LITAF	816.877	0.902458	0.264814	3.4079	0.000654653	0.0104303
TIMM8B	1783.29	-1.19012	0.349333	-3.40684	0.000657197	0.0104608
CSRP1-AS1	13.7557	3.11334	0.914064	3.40604	0.000659116	0.0104812
SP5	50.0577	2.01315	0.591172	3.40536	0.000660767	0.0104974
FLOT2	9932.27	0.84633	0.248575	3.40473	0.000662299	0.0105116
KCTD9	466.645	-1.09503	0.321796	-3.40287	0.000666825	0.0105726
VWDE	899.607	1.04374	0.306746	3.40263	0.000667418	0.0105726
VPS13C	120.795	1.66928	0.490647	3.40221	0.000668424	0.0105784
TMEM192	353.739	-1.05178	0.309235	-3.40124	0.000670818	0.0106061
POLR2J3	749.972	1.03234	0.303692	3.3993	0.000675577	0.0106711
DMGDH	5.65082	4.97491	1.46465	3.39666	0.000682138	0.0107645
CDC123	3270.69	-1.04235	0.307072	-3.39448	0.00068758	0.010837
PGGHG	1660.91	1.54735	0.455914	3.39395	0.00068892	0.010837
CAMKV	20.5978	-2.2843	0.673083	-3.39378	0.000689342	0.010837
ORC5	692.997	-0.94109	0.277299	-3.39378	0.000689353	0.010837
UPRT	228.418	-0.94798	0.279468	-3.39209	0.000693617	0.0108937
ATP11B	413.841	-1.20201	0.354504	-3.39067	0.000697229	0.01094
DEPDC1B	468.224	-1.04416	0.308147	-3.38853	0.000702695	0.0110153
TTC4	2100.67	-0.87373	0.258046	-3.38595	0.00070933	0.0111013
NME1	11375.4	-1.06886	0.315684	-3.38587	0.000709522	0.0111013
TOM1	1046.72	1.01474	0.299858	3.38406	0.000714221	0.0111554
RILPL1	595.699	0.884257	0.261304	3.38402	0.000714328	0.0111554
NIBAN1	898.562	1.05407	0.311571	3.38309	0.000716744	0.0111826
SLC9A3-AS1	163.471	1.95673	0.578777	3.3808	0.000722754	0.0112657
C21orf58	583.7	1.07258	0.317357	3.37974	0.000725546	0.0112986
GRPEL1	2253.13	-0.92154	0.272706	-3.37924	0.000726859	0.0113019
PCDH11Y	13.0282	3.58779	1.06175	3.37914	0.000727129	0.0113019
TAF2	416.189	-0.99419	0.294318	-3.37795	0.000730291	0.0113404
SERPINB3	7.0689	-6.27568	1.85819	-3.37732	0.000731966	0.0113558
CTDSPL2	309.034	-1.2065	0.357343	-3.37632	0.000734631	0.0113864
THAP12	1057.71	-1.0495	0.310885	-3.37584	0.000735911	0.0113956
COMMD2	548.704	-1.03664	0.307192	-3.37456	0.00073934	0.011438
ZNF467	803.717	1.04973	0.311379	3.37123	0.000748337	0.0115664
EPM2A-DT	13.0999	3.05874	0.907437	3.37075	0.000749634	0.0115756
AHSA1	3255.71	-0.878843	0.260758	-3.37034	0.000750751	0.011582
AZGP1	6.37799	6.22775	1.84807	3.36987	0.000752036	0.0115897
CENPL	593.231	-0.927378	0.275228	-3.36949	0.000753066	0.0115897
PSMD14	2657.44	-0.968229	0.287366	-3.36932	0.000753537	0.0115897
ZNF436-AS1	217.798	1.28782	0.382242	3.36913	0.000754055	0.0115897
ZNF846	57.4536	1.49725	0.444605	3.3676	0.00075826	0.0116435
TSEN15	1804.64	-1.04473	0.310382	-3.36596	0.000762772	0.0117013
ACTG1	80964.6	0.862558	0.256277	3.36572	0.000763437	0.0117013
PLSCR3	367.334	1.198	0.356007	3.36512	0.000765112	0.0117161
FAM210A	284.265	-1.17814	0.350258	-3.36363	0.000769234	0.0117683
FKBP14	268.673	-1.03228	0.306968	-3.36283	0.000771487	0.0117919
SCG3	197.051	-1.21499	0.361348	-3.36238	0.000772733	0.0118
TBRG4	8380.98	-0.926157	0.275492	-3.36183	0.000774268	0.0118126
SRSF7	6191.76	-0.92468	0.275245	-3.35948	0.000780888	0.0119026
GRIK1	12.9442	2.89659	0.862765	3.35734	0.00078697	0.0119843
NR6A1	1511.24	-1.02583	0.30561	-3.35666	0.000788891	0.0120025
ENSG00000196656	1017.76	-1.11915	0.333476	-3.356	0.000790781	0.0120202
SCPEP1	387.853	1.11921	0.33358	3.35515	0.000793217	0.0120461
IMMP1L	134.594	-1.31989	0.393552	-3.35379	0.000797126	0.0120944
TUBA1A	1339.46	0.816988	0.24368	3.35271	0.000800245	0.0121115
HHLA3	232.892	1.01135	0.301658	3.35264	0.000800446	0.0121115
GABARAP	3361.47	0.814101	0.242824	3.35264	0.00080045	0.0121115
PKN1	14427.3	0.862796	0.257529	3.35029	0.00080727	0.012193
SACS	161.9	-1.11316	0.332261	-3.35028	0.000807313	0.012193
SLC35E2B	4295.62	1.00198	0.299127	3.34969	0.000809014	0.0122075
ITGAE	218.253	-1.22107	0.364558	-3.34944	0.000809751	0.0122075
MAN2B2	782.21	1.16351	0.347407	3.34913	0.000810659	0.0122101
NARS2	1069.76	-0.900493	0.268981	-3.3478	0.000814569	0.0122578
CTNNB1	3272.82	-0.845138	0.252523	-3.34678	0.000817562	0.0122917
SFI1	416.781	1.17233	0.350392	3.34576	0.000820578	0.0123258
KCTD7	835.524	0.772665	0.23099	3.34501	0.000822793	0.0123464
TOMM5	3661.79	-1.26221	0.377365	-3.34479	0.000823442	0.0123464
LINC00342	40.9241	1.86796	0.558528	3.34444	0.00082449	0.0123509
MLXIPL	204.188	1.57654	0.471448	3.34403	0.000825703	0.0123579
WDR97	24.4818	2.28312	0.682963	3.34296	0.000828893	0.0123895
DDX18	1620.05	-0.927218	0.277376	-3.34282	0.000829316	0.0123895
RSPH3	228.886	0.924895	0.276772	3.34172	0.0008326	0.0124191
NUFIP1	242.495	-0.896828	0.268378	-3.34166	0.000832799	0.0124191
XRCC1	2091.14	0.819856	0.245656	3.33742	0.000845603	0.0125987
ANO9	361.951	1.49186	0.447051	3.33711	0.000846551	0.0126015
CACNA2D4	27.7995	1.99892	0.59908	3.33665	0.000847941	0.0126108
RRS1	1357.36	-0.778342	0.233304	-3.33616	0.000849437	0.0126217
TMEM9B-AS1	56.0306	1.54585	0.46354	3.33487	0.000853404	0.0126693
TXNDC17	519.509	-1.27083	0.38135	-3.33246	0.000860831	0.0127681
ENOX2	341.093	-0.964872	0.28963	-3.33139	0.000864139	0.0127992
PLCD3	578.047	-1.05457	0.316565	-3.33128	0.000864477	0.0127992
ERAP1	1254	0.832982	0.250134	3.33014	0.000868026	0.0128169
SAPCD1-AS1	11.2055	3.68481	1.10654	3.33003	0.000868352	0.0128169
LPXN	40.4592	1.53426	0.460747	3.32994	0.000868634	0.0128169
TNS1	96.8971	1.26495	0.379875	3.3299	0.000868773	0.0128169
NDUFAF4	763.748	-0.797011	0.239449	-3.32853	0.000873068	0.012845
ALYREF	5581.77	-0.858522	0.257931	-3.32849	0.000873181	0.012845
CHUK	350.463	-1.044	0.313672	-3.32832	0.000873711	0.012845
ABL2	743.605	-0.829149	0.249121	-3.3283	0.000873782	0.012845
ALDH4A1	2280.34	0.848207	0.255071	3.32538	0.000882996	0.0129689
ZNF747	255.454	1.01625	0.305645	3.32492	0.000884426	0.0129712
DDX39B	15947.1	-0.749682	0.225494	-3.32462	0.000885398	0.0129712
NDUFAF8	516.08	-1.35334	0.407071	-3.32458	0.000885508	0.0129712
DIMT1	1908.01	-0.961458	0.289313	-3.32325	0.000889753	0.0130168
LIPC	22.5648	2.49254	0.750113	3.32289	0.000890892	0.0130168
IGFLR1	185.24	1.07841	0.324543	3.32286	0.00089098	0.0130168
GTF2IP4	664.168	0.918113	0.276342	3.32238	0.000892538	0.0130281
TMEM44	340.937	1.07879	0.324898	3.32038	0.000898955	0.0131102
ENSG00000289579	57.4036	-1.47899	0.445464	-3.32011	0.000899806	0.013111
CSNK1A1	3346.91	-0.821009	0.247389	-3.3187	0.000904391	0.0131662
CSNK2A1	4972.76	-0.722851	0.217953	-3.31655	0.000911358	0.013256
GLB1	3730.53	0.814575	0.245751	3.31464	0.000917624	0.0133154
MXD4	1496.49	0.825932	0.249188	3.3145	0.000918078	0.0133154
ENSG00000275464	1524.95	-0.775632	0.234026	-3.3143	0.000918715	0.0133154
VSTM4	578.406	-0.815887	0.246175	-3.31426	0.000918875	0.0133154
RPS26	10639.1	-0.971659	0.293192	-3.31407	0.000919471	0.0133154
CTNS	443.484	0.909487	0.274489	3.31338	0.000921754	0.0133291
PPAN	3413.82	-0.759797	0.229317	-3.3133	0.000922027	0.0133291
C17orf113	35.5767	1.66794	0.503475	3.31286	0.000923474	0.0133383
COQ3	420.643	-1.1203	0.338218	-3.31236	0.000925116	0.0133504
FYTTD1	1048.57	-1.06119	0.320453	-3.31154	0.000927847	0.0133772
PARP6	941.238	0.858492	0.25926	3.31131	0.000928588	0.0133772
JPT2	7552.61	-0.961118	0.290294	-3.31084	0.000930168	0.0133883
NRBP2	492.341	1.23572	0.373538	3.30815	0.000939134	0.0134954
RC3H2	440.505	-0.919871	0.278065	-3.30812	0.000939244	0.0134954
VAMP2	781.661	1.22107	0.369143	3.30784	0.000940179	0.0134971
API5	2455.43	-0.757176	0.228934	-3.3074	0.000941672	0.0135068
SLC25A40	281.436	0.940467	0.284559	3.305	0.000949773	0.0136112
OSBPL8	183.009	-1.20584	0.365078	-3.30296	0.000956689	0.0136985
KCNJ4	40.7169	1.75081	0.530186	3.30225	0.000959139	0.0137217
CEP76	363.273	-0.924985	0.280256	-3.3005	0.000965125	0.0137954
PLD6	525.318	-0.806189	0.244473	-3.29766	0.000974925	0.0139234
LY6G6F-LY6G6D	18.7122	2.74351	0.832078	3.29717	0.000976627	0.0139357
PRORSD1P	106.035	1.29173	0.391918	3.29592	0.000980993	0.0139859
SUB1	1856.71	-0.766497	0.232626	-3.29498	0.00098428	0.0140207
ENSG00000288823	94.8137	1.15492	0.350548	3.29463	0.000985519	0.0140263
ANO8	329.428	1.0819	0.328493	3.29353	0.000989368	0.0140689
TBC1D17	618.179	0.92661	0.281512	3.29155	0.000996372	0.0141564
INTS13	770.402	-1.01819	0.309415	-3.29068	0.000999466	0.0141881
CASP3	494.935	-1.14332	0.347591	-3.28926	0.00100451	0.0142475
DNPH1	4597.17	0.838258	0.254894	3.28866	0.00100666	0.0142658
MT1H	4.08309	5.79014	1.76153	3.287	0.00101261	NA
PIGBOS1	211.628	-1.11771	0.340063	-3.28679	0.00101337	0.0143466
ZNF236	176.198	-1.65738	0.504288	-3.28659	0.0010141	0.0143466
MAP3K10	372.77	0.99824	0.303954	3.28418	0.00102278	0.0144571
GTF3A	3729.15	-1.22187	0.372191	-3.28289	0.00102747	0.0145009
SPRTN	239.771	-0.970462	0.295616	-3.28285	0.00102763	0.0145009
ENSG00000284024	979.169	-1.01939	0.310548	-3.28255	0.00102872	0.0145014
SEPTIN1	162.868	1.02308	0.311752	3.28172	0.00103176	0.0145014
SHF	44.9059	1.53051	0.466385	3.28165	0.00103202	0.0145014
PSME3	7188.17	-0.880447	0.268301	-3.28157	0.00103232	0.0145014
FAHD2CP	122.735	1.03199	0.314491	3.28148	0.00103265	0.0145014
PAFAH1B2	1224.34	-1.02248	0.311599	-3.2814	0.00103293	0.0145014
BCAT1	1079.04	-0.811096	0.247208	-3.28103	0.0010343	0.0145031
HNRNPAB	10521.6	-0.791243	0.241176	-3.28077	0.00103523	0.0145031
ENSG00000272655	265.248	-0.889519	0.271141	-3.28065	0.00103569	0.0145031
RHBDD2	1931.51	0.939956	0.286583	3.27988	0.00103852	0.0145305
TARDBP	5892.69	-0.730603	0.222874	-3.27809	0.0010451	0.0146102
ARL4A	1188.94	-0.931542	0.284293	-3.27669	0.0010503	0.0146705
MLLT11	576.878	-0.7719	0.235686	-3.27512	0.00105616	0.0147399
TNNI3	1842.03	1.05095	0.32102	3.27377	0.00106123	0.0147968
ZER1	1174.06	0.955192	0.29179	3.27356	0.00106203	0.0147968
MIR663AHG	9.61587	3.36339	1.02758	3.2731	0.00106375	0.0148083
LYAR	1403.85	-0.856998	0.261878	-3.27251	0.00106596	0.0148253
PBK	535.007	-0.981637	0.299984	-3.2723	0.00106676	0.0148253
ARL14EP	136.75	-1.07742	0.329368	-3.27117	0.00107103	0.0148722
OTULIN	500.586	-0.81191	0.24827	-3.27027	0.00107445	0.0149
ENSG00000273145	36.1347	1.68609	0.515597	3.27017	0.00107484	0.0149
NXF2	116.962	1.11259	0.340387	3.2686	0.0010808	0.014961
EFCAB12	49.616	1.66409	0.509123	3.26854	0.00108105	0.014961
ADAM8	235.187	1.2618	0.386109	3.26798	0.00108318	0.0149672
METTL4	231.811	-1.14077	0.349077	-3.26795	0.00108331	0.0149672
YRDC	1620.04	-0.840911	0.257375	-3.26726	0.00108593	0.0149909
SLIRP	441.256	-1.34603	0.412093	-3.26632	0.00108955	0.0150283
PDAP1	6185.93	-0.737264	0.22575	-3.26585	0.00109137	0.0150287
MPP1	11780	0.736721	0.225584	3.26584	0.0010914	0.0150287
MED6	644.106	-1.04715	0.320828	-3.26391	0.00109886	0.0151189
TOR1AIP2	789.135	-0.97036	0.297358	-3.26327	0.00110133	0.0151357
DRAM1	146.347	1.01743	0.311797	3.26313	0.00110191	0.0151357
GLRX2	461.967	-0.979889	0.300336	-3.26265	0.00110377	0.0151486
STAT2	1230.11	1.02543	0.314457	3.26096	0.00111036	0.0152265
ZBTB24	245.301	-0.909406	0.27902	-3.25929	0.00111691	0.0153036
ZNF252P-AS1	48.4201	1.65911	0.509148	3.2586	0.00111963	0.0153282
TAF13	363.382	-0.884092	0.271333	-3.25832	0.00112072	0.0153305
SLC25A46	366.142	-1.10384	0.338993	-3.25624	0.00112897	0.0154306
CA8	1127.61	-0.887235	0.2725	-3.25591	0.00113028	0.0154327
FAM21FP	83.5804	1.20226	0.369273	3.25573	0.00113099	0.0154327
POLR2F	2210.96	-1.03442	0.317842	-3.25453	0.00113581	0.0154856
CSTF3-DT	6.07341	4.77163	1.46637	3.25405	0.00113772	0.0154988
LRP1	93.223	1.52629	0.469238	3.25269	0.00114317	0.0155603
TBCCD1	415.595	-0.839336	0.258123	-3.25169	0.00114719	0.0156022
LAPTM5	15330.1	0.6951	0.213798	3.25121	0.00114917	0.0156048
FAM117A	2451.32	0.8616	0.265012	3.25118	0.00114927	0.0156048
PLA2G12A	1030.87	-0.839004	0.25812	-3.25045	0.00115224	0.0156323
EHD4	925.299	-0.784316	0.241497	-3.24773	0.00116329	0.0157693
TBC1D4	96.7328	-1.19241	0.367235	-3.24699	0.00116634	0.0157828
ABCA2	1070.39	1.41271	0.435094	3.24691	0.00116667	0.0157828
CPEB1	426.375	0.803247	0.247397	3.24679	0.00116715	0.0157828
NOP53	24885.4	0.987143	0.304167	3.2454	0.00117287	0.0158471
DLAT	2788.68	-0.698285	0.215336	-3.24278	0.0011837	0.0159805
SYF2	775.891	0.863711	0.266399	3.24217	0.00118623	0.0160016
NFKBIL1	1507.05	0.882402	0.272203	3.24171	0.00118814	0.0160092
RRP9	2594.27	-0.914189	0.282021	-3.24157	0.00118873	0.0160092
STON2	341.783	-1.12099	0.345978	-3.24006	0.00119504	0.016081
NEURL2	21.3121	2.23837	0.691096	3.23887	0.00120006	0.0161354
ENSG00000270012	91.4506	1.58762	0.49036	3.23766	0.00120513	0.0161904
CCDC18-AS1	148.633	1.10252	0.340563	3.23734	0.00120651	0.0161958
SCEL	6.38475	-5.63982	1.74285	-3.23597	0.00121228	0.0162601
ENSG00000267216	137.421	-1.10043	0.340204	-3.23462	0.00121804	0.0163241
CYP2T1P	73.016	1.35741	0.419771	3.23368	0.00122204	0.0163645
VASP	6097.93	-0.846034	0.261756	-3.23215	0.00122865	0.0164324
SLC26A1	123.432	1.13401	0.350866	3.23204	0.0012291	0.0164324
DNAAF3	1230.22	-0.783193	0.242399	-3.23101	0.00123352	0.0164782
JAKMIP3	9.80095	4.29185	1.32849	3.23062	0.00123521	0.0164873
BAG2	600.158	-1.01377	0.313936	-3.22924	0.00124121	0.0165541
UCK2	3139.57	-0.927227	0.287254	-3.2279	0.00124703	0.0166183
SIVA1	1432.7	-1.08224	0.335382	-3.22687	0.00125151	0.0166646
BAIAP3	97.079	1.92802	0.597557	3.2265	0.00125314	0.0166729
MADCAM1	11.631	2.75827	0.855497	3.22417	0.00126338	0.0167957
SELENOT	764.221	-1.06954	0.331795	-3.22349	0.00126639	0.0168222
VPS36	391.958	-0.9908	0.307676	-3.22027	0.0012807	0.0169985
PLVAP	42.5695	1.59267	0.494619	3.21999	0.00128194	0.0170014
LUZP1	1027.9	-0.757508	0.235334	-3.21887	0.00128698	0.0170459
CTU2	2965.46	-0.859864	0.267139	-3.21878	0.00128736	0.0170459
TMEM254	51.485	1.43295	0.445344	3.21764	0.00129252	0.0170969
LINC01234	511.814	0.801191	0.249013	3.21747	0.00129328	0.0170969
CNN1	225.122	0.908158	0.282329	3.21666	0.0012969	0.0171057
RRP1	4552.3	-0.748775	0.232783	-3.21662	0.0012971	0.0171057
HS2ST1	594.27	-0.85234	0.264982	-3.2166	0.00129718	0.0171057
HCG27	96.1494	1.18044	0.367005	3.2164	0.00129808	0.0171057
ALDH1A1	97.4877	1.82384	0.5673	3.21495	0.00130467	0.0171789
TMEM187	197.668	1.02695	0.319482	3.21442	0.0013071	0.0171971
H2AC6	3243.07	-0.946182	0.294465	-3.21323	0.00131252	0.0172548
GSDMB	119.756	1.77999	0.554069	3.21258	0.00131549	0.01728
FLT3LG	78.1197	1.2372	0.385146	3.2123	0.00131679	0.0172833
FBF1	452.425	1.01674	0.316577	3.21167	0.00131967	0.0173075
GPR176	69.5096	1.28037	0.398783	3.21069	0.00132418	0.0173409
HOMER1	172.134	-1.15392	0.359402	-3.21066	0.00132432	0.0173409
PCSK4	141.51	1.63327	0.508882	3.20953	0.00132951	0.0173951
MAP4K2	437.307	0.948688	0.29562	3.20915	0.00133129	0.0174046
WASH2P	796.937	0.887107	0.276482	3.20855	0.00133406	0.0174271
IMPACT	121.34	1.12695	0.351417	3.20687	0.0013419	0.0175156
PHYKPL	471.269	0.863136	0.269209	3.20619	0.00134505	0.0175385
HMGCL	907.744	0.925685	0.288732	3.20604	0.00134577	0.0175385
WBP1	541.523	0.809188	0.252539	3.20421	0.00135435	0.0176364
SDHAF3	354.301	-1.15236	0.359764	-3.2031	0.00135956	0.0176904
PROSER2-AS1	581.375	-1.06953	0.333957	-3.20259	0.00136197	0.0177078
ISG20L2	2562.85	-0.762107	0.237989	-3.20228	0.00136345	0.0177131
MRS2	1280.22	-0.950067	0.296878	-3.20019	0.00137337	0.017828
H4C14	586.358	-1.45076	0.453421	-3.1996	0.00137619	0.0178506
LETM1	4032.16	-0.783895	0.245048	-3.19894	0.00137932	0.0178771
GRINA	4497.5	1.07725	0.336862	3.19789	0.00138438	0.0179286
ALDH1B1	2123.7	-0.742756	0.23234	-3.19685	0.00138937	0.0179791
ENSG00000261487	29.2288	1.89315	0.592267	3.19645	0.00139131	0.0179808
RAB5IF	2503.36	-1.27588	0.399167	-3.19635	0.0013918	0.0179808
CRYM	61.4767	1.69539	0.530449	3.19615	0.00139276	0.0179808
FAM91A1	381.386	-0.962451	0.301165	-3.19576	0.00139465	0.0179831
H3C15	124.953	-1.80712	0.565492	-3.19566	0.00139511	0.0179831
MARCHF8	1234.72	0.772622	0.241831	3.19489	0.00139885	0.0180065
SNRPG	1777.43	-1.15583	0.361798	-3.19468	0.00139985	0.0180065
TMEM54	968.837	1.03079	0.322664	3.19461	0.00140019	0.0180065
ENSG00000269600	149.352	1.07088	0.335267	3.19412	0.0014026	0.0180234
PPIEL	18.8614	2.40126	0.75185	3.1938	0.00140414	0.0180292
KIF9	222.215	-0.874076	0.273833	-3.19201	0.00141287	0.0181272
RBP5	283.951	0.897794	0.281297	3.19162	0.00141476	0.0181374
MASP1	7.30645	4.58944	1.43825	3.19099	0.00141788	0.018152
KLHDC10	1948.51	-0.819333	0.25677	-3.19092	0.00141822	0.018152
H2AC11	96.7309	-1.49393	0.468212	-3.19072	0.00141919	0.018152
FAM27C	207.009	-0.94853	0.297367	-3.18976	0.00142391	0.0181983
YWHAG	5944.11	-0.749759	0.235103	-3.18906	0.00142736	0.0182212
PAICS	6486.91	-0.868663	0.272408	-3.18883	0.00142849	0.0182212
NDUFAF5	314.273	-1.20311	0.377321	-3.18857	0.0014298	0.0182212
NBR2	204.415	1.51137	0.474038	3.18829	0.00143117	0.0182212
NIFK	658.847	-1.12059	0.35147	-3.18828	0.00143121	0.0182212
EMC8	1196.69	-1.0004	0.313867	-3.18735	0.00143583	0.018266
NMNAT3	196.843	0.928026	0.291251	3.18634	0.00144085	0.0183158
ZNF714	267.621	0.965628	0.303076	3.18609	0.00144211	0.0183177
NUDT18	198.419	1.06991	0.335842	3.18575	0.00144378	0.0183248
GP6	529.845	-0.954207	0.299554	-3.18542	0.00144542	0.0183316
HHEX	2443.94	-0.712777	0.223926	-3.18309	0.00145712	0.0184575
TMEM256-PLSCR3	11.2511	2.84927	0.895154	3.183	0.00145758	0.0184575
MCPH1	433.105	-1.13092	0.355452	-3.18164	0.00146443	0.01853
YWHAB	4471.96	-0.798779	0.251191	-3.17997	0.00147292	0.0186232
MTFR1	652.684	-1.09274	0.343809	-3.17834	0.00148122	0.0187138
MED10	1256.14	-0.852168	0.268237	-3.17692	0.00148846	0.0187777
LINC01305	23.1118	2.10322	0.662074	3.17672	0.00148949	0.0187777
GMNN	2274.55	-0.868899	0.273524	-3.17669	0.00148968	0.0187777
PALS2	139.893	-1.05211	0.331241	-3.17626	0.00149185	0.0187828
MAN1B1	2210.84	0.757219	0.238427	3.17589	0.00149379	0.0187828
PFKM	1261.55	-0.78163	0.246121	-3.1758	0.00149426	0.0187828
PTMA	20506.4	-0.83247	0.262135	-3.17572	0.00149463	0.0187828
THEM6	815.884	0.815473	0.256821	3.17526	0.00149701	0.0187891
DBR1	367.989	-0.928836	0.292529	-3.17519	0.0014974	0.0187891
TIMM23	4676.92	-0.969505	0.305407	-3.17446	0.00150114	0.0188217
PLPPR2	1098.79	1.12199	0.353576	3.17325	0.0015074	0.0188859
ACAP1	303.27	0.95677	0.301765	3.17058	0.00152137	0.0190465
RAB6B	753.861	0.873173	0.275429	3.17022	0.00152321	0.019048
ENSG00000286685	5.2622	5.94098	1.87412	3.17001	0.00152435	0.019048
SPATA31C2	10.3662	-3.21317	1.01365	-3.16989	0.00152495	0.019048
DYNC1LI1	1980.97	-0.955499	0.301502	-3.16912	0.00152899	0.0190841
ENSG00000264666	38.6555	1.88829	0.595987	3.16834	0.00153314	0.0191107
TCN2	84.8865	1.22116	0.385432	3.16828	0.00153343	0.0191107
ANTXR1	46.4454	1.46796	0.463526	3.16694	0.00154052	0.0191846
MS4A4A	361.821	-1.05741	0.333946	-3.16642	0.00154328	0.0192045
HNRNPK	16235	-0.695743	0.219753	-3.16602	0.00154541	0.0192165
LYL1	8685.25	0.759704	0.239989	3.16558	0.00154774	0.019231
GCKR	14.1303	3.02817	0.956767	3.16501	0.0015508	0.0192456
POP1	722.642	-0.80911	0.255649	-3.16492	0.00155124	0.0192456
PINX1	713.698	-0.914062	0.288881	-3.16415	0.00155537	0.0192823
APOL4	617.893	-0.973612	0.307888	-3.16222	0.00156571	0.019396
KIF17	16.7634	2.6045	0.824245	3.15986	0.00157846	0.0195322
ABCD3	195.082	-1.20343	0.380883	-3.15959	0.0015799	0.0195322
TBX19	71.2304	1.21108	0.383311	3.15953	0.00158024	0.0195322
MAD2L1	1002.27	-1.1105	0.351645	-3.158	0.00158854	0.0196201
LPIN3	324.528	1.30111	0.412062	3.15756	0.00159096	0.0196353
RNGTT	314.671	-0.994781	0.315121	-3.15682	0.00159497	0.0196603
MARCHF2	124.199	1.23262	0.390486	3.15663	0.00159605	0.0196603
PTK7	464.432	0.780938	0.247403	3.15654	0.00159655	0.0196603
CCNB3	10.1898	-5.08379	1.61207	-3.15358	0.00161284	0.019846
ZNF202	263.153	-0.818425	0.259708	-3.15133	0.00162528	0.0199843
LYPLA1	1228.73	-1.1834	0.375552	-3.1511	0.00162659	0.0199856
MT-ND1	44852.2	1.49847	0.475715	3.14992	0.00163314	0.0200511
CCDC106	1645.69	0.822388	0.261153	3.14907	0.00163792	0.0200845
CCT2	9200.36	-0.908976	0.288655	-3.149	0.00163829	0.0200845
MIR4458HG	140.095	-1.06586	0.338599	-3.14787	0.00164467	0.0201295
GLUL	41459.7	-0.806727	0.256278	-3.14787	0.00164468	0.0201295
ZNF497	134.671	1.11415	0.35397	3.14759	0.00164625	0.0201295
PKNOX1	358.209	-1.17514	0.373357	-3.14748	0.00164683	0.0201295
CMC2	1566.26	-1.16252	0.369548	-3.1458	0.00165634	0.0202308
CACYBP	5893.33	-0.980077	0.311594	-3.14537	0.00165877	0.0202455
ZNF286A	101.589	-1.19746	0.380888	-3.14385	0.00166739	0.0203358
GTF2H2	488.977	-0.841398	0.267707	-3.14298	0.00167237	0.0203815
MALAT1	2011.21	1.37617	0.437908	3.14261	0.00167446	0.0203852
RASGEF1B	15.2819	2.39169	0.761079	3.1425	0.00167514	0.0203852
RNF213	2237.69	1.15818	0.368684	3.14139	0.00168149	0.0204335
LINC00665	139.385	1.01064	0.321745	3.14113	0.001683	0.0204335
RNF139-DT	148.392	1.29539	0.412432	3.14087	0.00168447	0.0204335
RFWD3	3856.91	-0.717393	0.228406	-3.14086	0.00168451	0.0204335
C16orf91	710.947	-0.938189	0.298717	-3.14073	0.00168528	0.0204335
ENSG00000271254	382.455	1.13339	0.361042	3.1392	0.00169408	0.0205251
IL11RA	76.9717	1.2252	0.390415	3.1382	0.00169988	0.0205671
NAA25	608.14	-1.10622	0.35252	-3.13804	0.00170079	0.0205671
EPB41L4A-AS1	573.173	0.92902	0.296059	3.13796	0.00170128	0.0205671
TBC1D31	301.829	-0.890458	0.283829	-3.13731	0.00170507	0.0205978
PRPF3	1612.48	-0.685681	0.218664	-3.13577	0.00171402	0.0206908
HNRNPA2B1	18194.8	-0.816244	0.26041	-3.13445	0.00172174	0.0207689
MUC4	32.9228	1.93864	0.618583	3.13399	0.00172446	0.0207865
SLC17A7	248.341	1.0753	0.343163	3.13348	0.00172747	0.0207965
TXNRD3	68.752	1.24348	0.396843	3.13342	0.0017278	0.0207965
SMARCD3	137.36	-0.953535	0.304361	-3.13291	0.00173081	0.0208176
GAA	124.213	1.03125	0.329226	3.13234	0.00173422	0.0208211
QRICH2	137.026	1.44924	0.462681	3.13226	0.00173466	0.0208211
PGAP3	300.393	0.973339	0.31075	3.13222	0.00173488	0.0208211
MPND	366.333	0.95737	0.305845	3.13025	0.00174658	0.0209463
APBB3	395.075	0.870676	0.278179	3.12991	0.00174859	0.0209552
OSGIN1	578.491	0.917687	0.29341	3.12766	0.00176202	0.0211009
PUS1	1814.35	-0.790996	0.252972	-3.12681	0.00176712	0.0211467
PIP5KL1	36.2574	1.8629	0.595843	3.1265	0.001769	0.0211538
RCOR2	195.659	-0.968549	0.309837	-3.126	0.00177203	0.0211747
C12orf76	459.363	0.7511	0.240309	3.12556	0.00177466	0.0211908
CNOT7	2038.88	-0.975231	0.312138	-3.12436	0.00178194	0.0212624
TMEM177	830.288	-0.88264	0.282621	-3.12305	0.0017899	0.021342
C8orf33	2822.06	-0.762339	0.244127	-3.12272	0.00179188	0.0213502
ACAA2	540.783	1.1276	0.361386	3.12022	0.00180716	0.0215168
RTL9	13.1172	2.46741	0.790842	3.11998	0.00180863	0.0215188
RAD23B	3711.67	-0.768919	0.246482	-3.11957	0.00181114	0.0215332
CCDC74A	259.833	-0.946368	0.303388	-3.11933	0.00181264	0.0215355
RAB38	27.5475	-1.80055	0.577476	-3.11796	0.00182105	0.0216199
ERICH2	113.007	1.03491	0.33197	3.11747	0.0018241	0.0216274
ASCC3	395.705	-1.00874	0.323596	-3.11729	0.00182519	0.0216274
RABEPK	2158.86	-1.02224	0.327933	-3.11723	0.00182561	0.0216274
VTA1	727.392	-1.0881	0.349094	-3.11693	0.00182747	0.0216341
SFXN1	2055.56	-0.918313	0.294646	-3.11666	0.0018291	0.0216378
GAB2	2858.46	0.929883	0.298404	3.11619	0.00183207	0.0216574
CRTAP	5644.18	0.883576	0.2836	3.11557	0.00183587	0.0216868
FAM126B	91.8394	-1.18813	0.381415	-3.11504	0.00183917	0.0217104
CYB5D1	266.752	-0.867154	0.278508	-3.11357	0.00184837	0.0217811
FBXO3	331.543	-0.8765	0.281511	-3.11355	0.00184851	0.0217811
POLR2L	1703.07	-0.809662	0.260053	-3.11345	0.00184912	0.0217811
PRMT3	522.363	-0.91951	0.295692	-3.10969	0.00187284	0.0220449
GRB2	4781	-0.836243	0.268957	-3.10921	0.00187589	0.0220651
GCSH	324.462	-1.10253	0.354648	-3.10879	0.00187853	0.0220804
DCAF16	1217.59	-0.678212	0.218205	-3.10814	0.00188267	0.0221133
DCTPP1	4999.11	-1.00796	0.324382	-3.10733	0.00188787	0.0221587
PRMT6	1079.05	-0.725125	0.233411	-3.10665	0.00189223	0.0221941
ENSG00000290146	942.423	-1.04862	0.337667	-3.10548	0.00189973	0.0222637
ASGR1	28.5531	1.67781	0.540333	3.10515	0.00190183	0.0222637
YPEL4	28.6222	1.76945	0.569891	3.10488	0.00190355	0.0222637
IKZF5	157.795	-1.50773	0.48565	-3.10456	0.00190563	0.0222637
ENSG00000285467	19.5025	1.96201	0.631982	3.10453	0.00190581	0.0222637
ENSG00000272106	309.085	0.954577	0.307485	3.10446	0.00190624	0.0222637
ALG10B	9.87365	-3.52714	1.1367	-3.10296	0.00191596	0.0223485
RBM15	523.067	-0.807066	0.260115	-3.10272	0.00191749	0.0223485
LINC00528	64.1704	1.29998	0.418982	3.10271	0.00191756	0.0223485
BRIX1	1588.77	-0.786026	0.253524	-3.1004	0.00193258	0.0224949
SATB2-AS1	110.759	-1.16141	0.374604	-3.10036	0.00193283	0.0224949
PAPOLA	1562.73	-0.757501	0.244396	-3.09948	0.00193861	0.0225462
INTS10	1267.86	-0.742025	0.23943	-3.09913	0.00194093	0.0225573
PAGE2	11.2046	2.86728	0.925359	3.09856	0.00194466	0.0225849
FEM1A	459.876	-0.921453	0.297513	-3.09719	0.00195367	0.0226735
TRMT6	448.344	-0.811232	0.262056	-3.09564	0.0019639	0.0227762
REXO4	2875.84	-0.745583	0.240935	-3.09454	0.00197121	0.022845
SUMF2	3661.68	0.791629	0.255956	3.09283	0.0019826	0.0229609
CEP68	311.572	0.774208	0.250355	3.09244	0.00198519	0.0229749
PDLIM5	1395.89	-0.798191	0.258133	-3.09217	0.001987	0.0229794
CD99L2	1777.33	0.805382	0.260476	3.09197	0.00198836	0.0229794
MINDY4	565.87	0.854026	0.27633	3.0906	0.0019975	0.0230689
ADPRH	75.7927	1.2102	0.391727	3.0894	0.00200559	0.0231444
MRPL13	523.356	-1.33457	0.432009	-3.08922	0.00200683	0.0231444
UBXN6	4932.43	0.801121	0.259433	3.08797	0.0020153	0.0232258
RASA4DP	5.7423	4.96512	1.6081	3.08758	0.00201794	0.02324
SRPK1	2439.59	-0.758197	0.245612	-3.08697	0.0020221	0.0232606
ENSG00000260793	30.8388	2.10205	0.680958	3.0869	0.00202254	0.0232606
ADPRM	84.6586	1.08435	0.35133	3.0864	0.00202595	0.0232837
JPT1	3982.7	-0.848562	0.275007	-3.0856	0.0020314	0.023306
UBE2V2	543.236	-0.851866	0.276079	-3.08558	0.00203153	0.023306
NAA20	997.03	-1.07871	0.349605	-3.0855	0.00203212	0.023306
CDKN2AIP	237.649	-0.956044	0.309961	-3.0844	0.0020396	0.0233603
C19orf54	793.863	1.06274	0.34456	3.08433	0.0020401	0.0233603
C2orf88	633.32	-1.02207	0.331439	-3.08374	0.00204414	0.0233603
MGST1	287.738	-1.00942	0.327365	-3.08345	0.00204616	0.0233603
RAB27A	1922.34	-0.807698	0.261956	-3.08333	0.00204696	0.0233603
ASAP3	1616.36	0.75567	0.245087	3.08327	0.00204741	0.0233603
EIF4A3	3941.77	-0.8211	0.266314	-3.08321	0.00204783	0.0233603
CDCA2	531.094	-0.78331	0.254086	-3.08285	0.00205026	0.0233603
PTPN7	4608.95	-0.748621	0.242837	-3.08281	0.00205055	0.0233603
ZNF446	236.261	1.09364	0.354764	3.08273	0.00205108	0.0233603
HSD11B1L	88.1178	1.09533	0.355337	3.08251	0.00205262	0.0233603
ASIC4	533.814	1.06243	0.344687	3.08231	0.00205402	0.0233603
RINL	210.49	1.03291	0.335127	3.08213	0.00205522	0.0233603
PRELID1	15159	-1.15861	0.376024	-3.08123	0.00206151	0.0234157
DCAF13	963.757	-0.789804	0.256359	-3.08085	0.00206409	0.0234289
CENPW	721.089	-0.839887	0.272753	-3.07929	0.00207495	0.023536
DBT	181.033	-1.0584	0.343874	-3.07786	0.0020849	0.0236272
ZNF431	124.842	1.16447	0.378382	3.0775	0.00208744	0.0236272
SCARF1	82.9328	1.53482	0.498725	3.07748	0.00208758	0.0236272
CSE1L	4300.91	-0.68708	0.223272	-3.07732	0.0020887	0.0236272
HTRA3	11.5979	2.86596	0.932263	3.0742	0.00211069	0.0238596
PANX2	296.805	1.2418	0.404088	3.07308	0.00211861	0.0239327
NUP43	1775.37	-0.731879	0.238196	-3.07259	0.00212211	0.023956
ECHDC1	482.499	-1.0373	0.33766	-3.07204	0.00212602	0.0239837
CCNC	598.679	-0.852409	0.277523	-3.07149	0.00212996	0.0240118
WFIKKN1	112.232	1.33573	0.434938	3.07107	0.0021329	0.0240285
WDR12	2055.12	-1.03196	0.336176	-3.06971	0.00214268	0.0241223
TSC22D3	127.922	1.06055	0.345528	3.06935	0.00214523	0.0241346
PTCD1	1029.72	-0.756509	0.246512	-3.06886	0.0021488	0.0241574
MT-ND6	5350.41	1.54947	0.504934	3.06866	0.00215018	0.0241574
MRPL3	3488.11	-0.997072	0.325088	-3.06708	0.00216159	0.0242691
MIS12	412.941	-0.921068	0.300392	-3.06623	0.0021678	0.0243223
NTRK1	1102.6	0.782283	0.25518	3.06561	0.00217225	0.0243557
UCHL5	936.329	-0.884386	0.288681	-3.06354	0.00218731	0.0244999
LINC02476	44.8797	1.34552	0.439218	3.06344	0.00218807	0.0244999
CLDN6	66.8464	1.20387	0.393306	3.0609	0.00220671	0.0246812
B3GNT4	71.2549	1.45693	0.475996	3.06079	0.00220751	0.0246812
ZNF576	514.142	-0.954199	0.311766	-3.06063	0.00220875	0.0246812
NDUFC1	1109.31	-0.974291	0.318412	-3.05985	0.00221451	0.0247289
NDUFAF2	762.563	-1.06404	0.347879	-3.05865	0.00222337	0.0248102
RMI2	791.878	0.6844	0.223773	3.05846	0.00222479	0.0248102
NFKBIE	475.3	-0.942153	0.308091	-3.05804	0.0022279	0.0248282
HDAC6	3397.43	0.74235	0.242773	3.0578	0.00222967	0.0248312
NTMT1	3392.61	-1.00978	0.330256	-3.05757	0.00223142	0.024834
ACADS	1105.75	0.844202	0.276133	3.05723	0.00223395	0.0248454
UBE2Q2P13	31.3336	1.71193	0.560185	3.05601	0.00224304	0.0249297
PLEKHA4	590.892	0.850867	0.278576	3.05434	0.00225557	0.0250521
HMGB1	5118.88	-0.947084	0.310109	-3.05403	0.00225786	0.0250607
ZFR	1362.96	-0.880975	0.288488	-3.05376	0.00225989	0.0250664
ISOC1	1829.18	-0.900759	0.295091	-3.05247	0.00226963	0.0251576
ADCK2	1104.86	0.843144	0.276235	3.05227	0.00227117	0.0251578
MSI2	662.136	-0.749138	0.245459	-3.05198	0.00227335	0.0251651
ARL5A	347.772	-0.898279	0.294408	-3.05114	0.00227977	0.0252193
GFM1	1734.24	-0.756129	0.247851	-3.05073	0.00228284	0.0252279
CST7	6.68577	4.249	1.39283	3.05063	0.0022836	0.0252279
RPP40	386.586	-1.07167	0.351316	-3.05043	0.00228514	0.0252281
MARVELD1	1059.17	1.00292	0.328844	3.04984	0.00228962	0.0252437
NUDT15	402.642	-1.12574	0.369139	-3.04964	0.00229119	0.0252437
LYPD5	9.40021	3.28787	1.07818	3.04946	0.00229256	0.0252437
GSPT1	5476.63	-0.661739	0.217003	-3.04944	0.00229266	0.0252437
CAPN3	12.5119	3.09018	1.01344	3.04919	0.00229458	0.025248
PCCA-DT	133.128	-1.04998	0.344406	-3.04867	0.00229856	0.025275
TTC27	1818.6	-0.700717	0.229877	-3.04822	0.00230199	0.0252959
PLP2	5287.24	0.765372	0.251149	3.04748	0.00230768	0.0253416
SAMHD1	477.391	-0.759514	0.249272	-3.04692	0.00231196	0.0253718
PTBP1	27246.1	-0.820076	0.269318	-3.04501	0.00232675	0.0255126
UTP23	143.596	-1.15154	0.378191	-3.04486	0.00232788	0.0255126
ADM2	370.62	1.17364	0.385515	3.04434	0.00233188	0.0255394
SGF29	1230.04	0.825605	0.271247	3.04374	0.00233661	0.0255743
VAV2	112.942	-1.06064	0.34855	-3.04301	0.00234223	0.0256189
LYN	2261.06	-0.705387	0.231889	-3.04192	0.00235075	0.0256952
CPT1B	59.9681	1.47837	0.486066	3.04149	0.00235409	0.0257146
WBP11	2909.79	-0.677088	0.222641	-3.04116	0.00235667	0.0257259
NFATC3	2223.24	-0.704751	0.231755	-3.04093	0.00235848	0.0257286
MLLT10	730.999	-0.715552	0.235324	-3.04071	0.0023602	0.0257304
ZNF331	33.2476	2.10893	0.693925	3.03914	0.00237257	0.0258482
SMPD1	634.581	0.897653	0.295436	3.0384	0.00237842	0.0258948
L3MBTL1	220.614	0.936429	0.308267	3.03772	0.00238376	0.0259359
ENSG00000272079	89.8417	1.12609	0.370916	3.03597	0.0023976	0.0260694
CIZ1	18252.8	0.821647	0.270795	3.0342	0.00241177	0.0262062
MFSD2A	13.3588	-2.40872	0.794083	-3.03333	0.0024187	0.0262344
GLI4	339.807	1.22598	0.404177	3.03328	0.00241913	0.0262344
CCT6B	17.3595	2.13759	0.704737	3.03317	0.00242001	0.0262344
TECPR1	587.039	0.983441	0.324247	3.033	0.00242135	0.0262344
MRPS23	2506.38	-1.03021	0.339679	-3.03288	0.00242229	0.0262344
FASTKD2	544.526	-0.798489	0.263344	-3.03211	0.00242851	0.0262845
HIGD1A	3848.78	-1.1212	0.369839	-3.0316	0.00243259	0.0263114
ERFE	145.619	1.39215	0.459369	3.03058	0.00244085	0.0263835
YPEL2	46.3044	1.6844	0.555936	3.02984	0.00244684	0.026431
LDLRAD2	32.6249	2.08494	0.68865	3.02758	0.00246523	0.0266122
TTLL1	44.3846	1.45257	0.479971	3.02638	0.00247502	0.0266952
FUBP1	2156.93	-0.785141	0.259444	-3.02624	0.00247614	0.0266952
RBM14-RBM4	506.519	-1.1373	0.375868	-3.02581	0.0024797	0.0267118
WASIR2	67.0821	1.12738	0.372606	3.02566	0.00248091	0.0267118
TMEM63B	1626	0.971759	0.321377	3.02373	0.00249676	0.026865
MYCBP	1074.55	-0.921347	0.304789	-3.0229	0.00250363	0.0269213
ACTR3	4921.2	-0.77297	0.25578	-3.02202	0.00251098	0.0269757
GALK2	530.145	-1.05045	0.347614	-3.0219	0.00251195	0.0269757
SP6	1069.54	0.802132	0.265461	3.02166	0.00251397	0.0269799
SERPINB5	10.8734	-4.71043	1.55902	-3.0214	0.0025161	0.0269841
SPAST	190.3	-1.02479	0.339197	-3.02122	0.00251762	0.0269841
PPIF	9438.12	-0.868385	0.287499	-3.02048	0.00252373	0.027032
ETS2	775.438	-0.676398	0.224034	-3.01917	0.00253466	0.0271201
LSM1	795.169	-0.893797	0.296047	-3.0191	0.00253523	0.0271201
XPO1	3745.19	-0.950179	0.314751	-3.01883	0.00253754	0.0271272
ATP8B1	11.0348	-2.54587	0.843544	-3.01807	0.00254392	0.0271339
HNRNPDL	4725.85	-0.799788	0.265003	-3.01803	0.0025442	0.0271339
ELF1	497.02	-0.824822	0.273301	-3.018	0.00254451	0.0271339
FNDC11	50.2137	1.56558	0.518753	3.01797	0.00254473	0.0271339
PRMT5	9878.93	-0.862376	0.285885	-3.01651	0.00255703	0.0272475
MYL4	2940.8	0.921167	0.30544	3.01587	0.00256241	0.0272873
ENSG00000288208	3.80813	5.37442	1.78211	3.01577	0.00256328	NA
CCT5	22689.2	-0.820856	0.27224	-3.01519	0.00256818	0.0272926
ERCC8	207.484	-1.094	0.36284	-3.0151	0.00256891	0.0272926
ZNF347	75.6961	-1.38336	0.458851	-3.01484	0.00257115	0.0272926
PYURF	886.365	-1.08101	0.358562	-3.01484	0.00257116	0.0272926
PIGY	886.365	-1.08101	0.358562	-3.01484	0.00257116	0.0272926
STAG1	134.575	-0.975625	0.323674	-3.01422	0.00257642	0.0273309
MRPL20	3074.16	-0.911909	0.302604	-3.01354	0.00258221	0.0273704
RBBP5	1346.22	-0.739535	0.245426	-3.01328	0.00258443	0.0273704
STXBP4	131.839	-1.27154	0.421994	-3.01317	0.00258538	0.0273704
SOCS3	419.5	-0.73288	0.243239	-3.013	0.00258677	0.0273704
NPIPA5	113.549	1.53901	0.51094	3.01212	0.0025943	0.0274326
PTCD2	308.478	-0.830709	0.275834	-3.01163	0.00259852	0.0274428
DNASE2	1849.75	0.725571	0.240924	3.01162	0.00259859	0.0274428
SERBP1	14410.5	-0.702064	0.233168	-3.01097	0.00260411	0.0274836
ENSG00000271109	136.409	0.953403	0.31671	3.01033	0.00260963	0.0275242
METTL16	935.361	-0.747348	0.248303	-3.00983	0.00261396	0.0275524
UTP6	2149.95	-0.751245	0.24966	-3.00908	0.00262042	0.0276029
CDS2	1098.38	-0.816919	0.271632	-3.00745	0.00263447	0.0277332
MTMR6	118.079	-1.28669	0.427873	-3.00717	0.00263691	0.0277412
POP4	1233.35	-0.861688	0.286635	-3.00622	0.00264519	0.0278106
FZD4	383.303	1.04627	0.348221	3.00461	0.00265921	0.0279403
MSH5	821.526	0.898688	0.299159	3.00405	0.00266413	0.0279742
GNB4	414.45	-0.854756	0.284565	-3.00373	0.00266693	0.0279859
LRRC8B	279.216	-0.954506	0.317871	-3.00281	0.00267501	0.0280399
NPM1	24840.2	-0.845828	0.281702	-3.00256	0.00267716	0.0280399
TOMM70	1519.21	-0.848656	0.282644	-3.00256	0.00267716	0.0280399
SRSF6	2601.6	-0.712392	0.237366	-3.00123	0.00268891	0.028145
DNAJB6	3457.86	-0.683256	0.227694	-3.00076	0.00269307	0.0281707
LCMT1-AS1	14.4976	-2.6799	0.89336	-2.9998	0.00270158	0.0282419
CALM2	6332.55	-0.814617	0.271649	-2.99878	0.0027106	0.0283184
MAPKAP1	2578.46	-0.951247	0.317427	-2.99674	0.00272881	0.0284906
ITGA6	55.5101	-2.43079	0.811534	-2.9953	0.00274177	0.0286078
NAA35	580.457	-0.728839	0.243345	-2.99509	0.00274366	0.0286095
SSBP1	4178.28	-0.973522	0.325198	-2.99362	0.00275685	0.0287289
RFESD	416.201	-0.964445	0.322263	-2.99273	0.00276495	0.0287952
ANKRD17	1753.9	-0.931437	0.311295	-2.99214	0.00277029	0.0288326
GTF2H2C	567.28	-1.04661	0.349826	-2.99179	0.00277351	0.028839
MARCHF9	342.331	0.77687	0.259676	2.99169	0.00277439	0.028839
TNS4	32.4851	-1.61465	0.539839	-2.99099	0.00278076	0.0288871
ZBED10P	3226.14	0.726431	0.242933	2.99025	0.00278745	0.0289306
MIEF1	3158.93	-0.698949	0.233751	-2.99014	0.00278845	0.0289306
SEPTIN2	3424.33	-0.772207	0.258273	-2.98988	0.00279086	0.0289374
XAGE1A	215.141	0.951082	0.318134	2.98956	0.00279376	0.0289494
MOB3B	429.27	-0.74265	0.248501	-2.98852	0.00280329	0.0290299
WDR35	143.451	-1.00434	0.336166	-2.98764	0.00281139	0.0290812
RPIA	538.744	-0.780591	0.261277	-2.9876	0.00281176	0.0290812
IDE	453.164	-0.956723	0.320262	-2.98732	0.00281439	0.0290903
VTI1A	446.557	-0.803389	0.269088	-2.98559	0.00283028	0.0292312
TXNL4A	1266.24	-0.96664	0.323783	-2.98546	0.00283157	0.0292312
MCFD2	3121.41	-0.77237	0.258815	-2.98425	0.00284271	0.029328
SUV39H2	429.628	-0.917568	0.307532	-2.98365	0.00284831	0.0293674
PKIB	191.371	-1.21432	0.407029	-2.98338	0.00285083	0.0293751
TSLP	14.5665	2.19666	0.73638	2.98306	0.00285384	0.0293878
LINC01124	38.0403	1.44216	0.483496	2.98278	0.00285646	0.0293964
TM7SF2	933.41	0.981381	0.329041	2.98255	0.00285862	0.0294004
C9orf163	43.2657	1.42123	0.476602	2.982	0.00286368	0.0294341
DDX47	1609.93	-0.868059	0.291135	-2.98164	0.00286711	0.0294511
COL18A1	3060.18	1.26868	0.425527	2.98143	0.00286907	0.029453
YBX1	56133.9	-0.991605	0.332682	-2.98064	0.00287649	0.0295107
HIGD2A	3419.87	0.75884	0.254606	2.98045	0.00287827	0.0295107
SOHLH1	18.8971	2.11667	0.710393	2.97957	0.00288653	0.029577
ENSG00000244055	16.9764	2.43075	0.815992	2.97889	0.0028929	0.029624
ARRDC1	1096.43	0.794164	0.266674	2.97804	0.002901	0.0296886
SPATA5	153.882	-0.956896	0.321363	-2.97762	0.00290498	0.0297109
OIP5-AS1	1961.68	-0.90132	0.302797	-2.97665	0.00291421	0.0297869
C1QBP	6746.04	-1.05115	0.353413	-2.97427	0.00293685	0.0299707
CCNB1	7775.31	-0.860079	0.289178	-2.97422	0.00293738	0.0299707
MTIF2	1029.66	-0.741678	0.249372	-2.97419	0.00293763	0.0299707
EIF3J	1691.91	-0.775883	0.260929	-2.97354	0.00294389	0.0300161
MCMBP	1345.75	-0.853135	0.287	-2.97259	0.00295295	0.0300899
NDUFAF1	875.442	-0.778769	0.26214	-2.97082	0.00297009	0.0302459
CUL3	630.571	-0.95533	0.321691	-2.96971	0.00298081	0.0303293
RIOX2	434.448	-0.875533	0.294833	-2.96959	0.00298195	0.0303293
NEAT1	4831.51	1.50511	0.507189	2.96754	0.0030019	0.0305076
COL5A1	11.4641	2.77233	0.934257	2.96741	0.00300317	0.0305076
AK2	16621.4	-0.86399	0.29122	-2.9668	0.00300921	0.0305305
CAB39	1007.85	-0.887432	0.299132	-2.96669	0.0030102	0.0305305
TIMM23B	278.835	-0.810005	0.27304	-2.96662	0.00301096	0.0305305
GGT1	203.629	1.19401	0.402558	2.96607	0.00301632	0.0305661
PCBP2	23087	0.740243	0.249702	2.96451	0.00303165	0.0307027
CPNE1	4114.78	0.714568	0.241129	2.96343	0.0030423	0.0307917
CLEC18B	50.1717	1.39609	0.471286	2.96229	0.0030536	0.0308871
IMP4	4569.82	-0.858942	0.289984	-2.96204	0.0030561	0.0308935
SKA3	461.4	-0.792061	0.267496	-2.96101	0.00306628	0.0309775
TRNP1	30.9299	-1.54482	0.521783	-2.96067	0.00306975	0.0309937
FAM104A	1104.36	-0.862943	0.2916	-2.95934	0.00308295	0.0311079
GLRX3	3364.39	-0.919827	0.310874	-2.95885	0.00308794	0.0311392
GAS6	624.596	0.752474	0.254346	2.95847	0.00309172	0.0311584
DARS2	1353.91	-0.643941	0.217702	-2.9579	0.00309743	0.0311941
ENDOV	103.09	1.12219	0.379409	2.95774	0.00309904	0.0311941
LENG9	60.0448	1.25535	0.424493	2.95728	0.00310366	0.0312216
FAM136A	2440.09	-0.761728	0.257985	-2.95261	0.003151	0.0316786
POLD4	989.191	0.707353	0.239624	2.95193	0.00315799	0.0317139
FARSB	2866.69	-0.774818	0.262482	-2.95189	0.00315835	0.0317139
ZNF207	4587.79	-0.654003	0.221613	-2.95111	0.00316638	0.0317597
ZNF117	35.4242	1.65616	0.561205	2.95107	0.00316675	0.0317597
NORAD	3620.38	-0.831335	0.281736	-2.95076	0.00316996	0.0317604
HNRNPLL	1482.36	-0.812934	0.27551	-2.95065	0.00317106	0.0317604
WDR73	698.581	-0.708967	0.240287	-2.9505	0.00317258	0.0317604
TRMT61A-DT	129.607	1.0333	0.35024	2.95025	0.00317514	0.0317667
GBAP1	77.7067	1.35547	0.459537	2.94964	0.00318148	0.0317782
SCN1B	86.54	1.24466	0.421971	2.94963	0.00318156	0.0317782
CNPY3	1432.98	0.718841	0.24371	2.94958	0.00318205	0.0317782
SURF2	760.924	-1.00138	0.339522	-2.94938	0.00318408	0.0317793
BYSL	4107.4	-0.788794	0.26767	-2.94689	0.00320988	0.0320175
TRMU	1147.99	-0.661193	0.224416	-2.94628	0.0032162	0.0320578
BCL6	110.57	1.2899	0.43783	2.94613	0.0032178	0.0320578
ARIH2	3080.08	-0.724729	0.246035	-2.94564	0.00322289	0.0320779
PIK3IP1	67.8616	1.15429	0.391915	2.94526	0.0032268	0.0320779
ENSG00000268119	230.354	0.885227	0.300565	2.94521	0.0032274	0.0320779
POLR1C	3042.15	-0.860037	0.292014	-2.94519	0.00322758	0.0320779
BEST1	158.145	0.923607	0.31364	2.9448	0.0032316	0.0320986
UBQLN1	2293.03	-0.713129	0.242199	-2.94439	0.00323595	0.0321225
MNX1	95.741	1.07244	0.364321	2.94368	0.00324338	0.0321665
ITCH	595.902	-0.843434	0.286546	-2.94345	0.00324576	0.0321665
LMNB1	3103.89	-0.965142	0.3279	-2.94341	0.00324622	0.0321665
AQP2	6.59762	4.05751	1.37876	2.94287	0.00325184	0.032203
NT5DC4	19.6357	2.06159	0.700887	2.94141	0.00326725	0.0323362
CD70	13.4246	2.33781	0.7949	2.94101	0.0032714	0.0323579
UMPS	1200.07	-0.84006	0.285936	-2.93793	0.00330409	0.0326618
S100A1	124.798	0.982299	0.334375	2.93772	0.0033064	0.0326644
MRPL16	2866.44	-0.774362	0.263609	-2.93754	0.00330831	0.0326644
ERMAP	1186.3	0.680871	0.231825	2.93701	0.00331397	0.0326823
C19orf44	203.418	-0.883189	0.300711	-2.937	0.00331407	0.0326823
ENSG00000286129	99.3103	-0.99837	0.340057	-2.9359	0.00332587	0.032779
ENSG00000288550	11.2784	3.49644	1.19124	2.93513	0.00333408	0.0328329
SNRPD3	1814.64	-0.688272	0.234504	-2.93502	0.00333531	0.0328329
DLEU1	568.716	-0.972433	0.33139	-2.93441	0.00334184	0.0328776
CKS2	1740.06	-1.08761	0.370735	-2.93367	0.00334981	0.0329365
RPL12	42871.2	0.892478	0.304268	2.9332	0.00335491	0.0329671
PRCP	1518.33	0.745347	0.254174	2.93243	0.00336324	0.0330065
ENSG00000257524	157.35	1.38985	0.473992	2.93221	0.00336557	0.0330065
RBM12	2775.17	-0.687942	0.234617	-2.9322	0.00336572	0.0330065
SPARC	196.328	0.975548	0.332715	2.93209	0.00336691	0.0330065
ZNF695	141.24	0.906083	0.309122	2.93116	0.00337703	0.0330822
UBXN11	862.143	0.821747	0.280363	2.93101	0.00337864	0.0330822
CDC14A	242.955	-1.00275	0.342252	-2.92987	0.00339108	0.0331844
PTP4A3	5023.18	-0.650963	0.222221	-2.92936	0.00339665	0.0332193
HNRNPR	4081.68	-0.792114	0.270476	-2.9286	0.00340497	0.0332716
AOPEP	128.045	-1.08697	0.37117	-2.9285	0.00340602	0.0332716
ZNF76	837.965	0.735523	0.251218	2.92783	0.00341341	0.0333241
MVP	117.072	1.17611	0.401791	2.92716	0.0034207	0.0333755
CNOT9	1444.42	-0.696713	0.238037	-2.92691	0.00342346	0.0333828
ARFIP1	199.849	-1.02194	0.349185	-2.92664	0.00342651	0.0333928
POLR3A	2554.67	-0.670818	0.229235	-2.92633	0.00342985	0.0334057
RPUSD2	1224.97	-0.745702	0.254861	-2.92591	0.00343445	0.0334308
ZNF737	7.91156	4.33194	1.48125	2.92452	0.00344987	0.0335612
CAMSAP3	83.5408	1.2902	0.441208	2.92426	0.00345281	0.03357
NFE2L1-DT	53.0848	1.48265	0.507084	2.92387	0.00345708	0.0335796
COA4	1882.64	-0.868096	0.296918	-2.92369	0.00345914	0.0335796
SPTSSA	497.899	-0.8974	0.306949	-2.92362	0.00345989	0.0335796
RRP36	1767.04	-0.811132	0.277501	-2.92299	0.00346688	0.0336277
RIOX1	373.946	-0.721933	0.247017	-2.9226	0.00347117	0.0336496
ZNF833P	3.68599	5.31127	1.81903	2.91984	0.00350209	NA
FAM114A1	136.223	0.940057	0.321964	2.91976	0.003503	0.0339223
H2AC13	179.74	-0.978502	0.335144	-2.91964	0.00350435	0.0339223
SPTBN4	90.0801	1.0429	0.35722	2.91949	0.0035061	0.0339223
RAB8A	1467.37	-0.672987	0.230541	-2.91917	0.0035097	0.0339223
PTPN11	1283.39	-0.957145	0.327902	-2.919	0.00351157	0.0339223
ENSG00000279033	9.26625	4.81203	1.64852	2.919	0.00351161	0.0339223
OTOP2	9.01906	3.1014	1.06276	2.91825	0.00351999	0.0339834
MTBP	101.324	-1.2341	0.423096	-2.91683	0.00353612	0.0341192
WDR48	921.241	-0.7364	0.252534	-2.91604	0.00354502	0.0341852
NAMPT	1056.93	-0.815853	0.279819	-2.91564	0.00354956	0.034209
CRTC1	393.405	1.31901	0.452594	2.91434	0.00356445	0.0343325
NUP35	511.869	-0.871593	0.299104	-2.91401	0.00356815	0.0343444
TAF4	502.049	-1.0501	0.36038	-2.91387	0.00356984	0.0343444
TFR2	4014.32	1.01405	0.348107	2.91303	0.00357937	0.0343987
GNG12	110.493	-1.106	0.379685	-2.91294	0.00358045	0.0343987
FER	46.7177	1.36344	0.468131	2.91252	0.00358527	0.0343987
ZNF329	76.4576	1.08471	0.372437	2.91248	0.00358573	0.0343987
BPNT1	1228.81	-0.955837	0.328188	-2.91246	0.00358589	0.0343987
PDF	582.832	-1.0299	0.353644	-2.91224	0.00358847	0.0344036
NUP155	2695.57	-0.633669	0.217689	-2.91088	0.0036041	0.0345334
MTMR12	837.116	-0.70137	0.241043	-2.90972	0.0036175	0.0346417
NIPSNAP1	1588.24	0.86787	0.29842	2.90821	0.00363501	0.0347892
TSFM	1559.49	-0.846316	0.291124	-2.90707	0.00364833	0.0348965
EWSR1	8252.09	-0.610031	0.209899	-2.90631	0.00365724	0.0349616
DRD4	12.5314	2.66413	0.916776	2.90598	0.00366101	0.0349773
ENSG00000244560	47.6858	1.74702	0.601435	2.90475	0.00367542	0.0350948
HMGB1P6	168.822	-1.21373	0.418089	-2.90303	0.0036957	0.0352402
FRS3	108.503	1.06355	0.366362	2.90299	0.00369615	0.0352402
MRPL42	761.188	-0.978366	0.337029	-2.90292	0.00369704	0.0352402
LINC00921	29.814	1.63838	0.564428	2.90273	0.00369922	0.0352406
C21orf62-AS1	14.1306	2.1538	0.742102	2.9023	0.00370431	0.0352688
TEF	150.884	-0.869384	0.299591	-2.90191	0.00370897	0.0352929
CES2	1592.67	0.667993	0.230217	2.90158	0.00371282	0.0353091
PUS7	621.735	-0.911224	0.314348	-2.89878	0.00374619	0.035606
MYO1C	1837.33	0.780095	0.269231	2.89749	0.00376161	0.035732
ARVCF	2788.01	0.645539	0.222855	2.89668	0.00377132	0.0358037
FAR1	245.818	-0.986894	0.340765	-2.89611	0.00377817	0.0358482
CATSPERG	8.28667	3.22136	1.11266	2.89519	0.00378928	0.0359329
NUP107	1931.28	-0.712919	0.24639	-2.89346	0.00381027	0.0361114
RILP	1932.78	0.870186	0.300805	2.89286	0.00381751	0.0361434
TATDN2P2	26.2875	-1.92225	0.664492	-2.89282	0.00381802	0.0361434
GDAP1L1	18.5126	2.118	0.732247	2.89247	0.00382225	0.0361561
C6orf52	35.7355	-1.44732	0.50042	-2.89222	0.00382531	0.0361561
RELB	78.7785	1.05282	0.364023	2.89217	0.00382593	0.0361561
ABCF2	4604.68	-0.811228	0.280603	-2.89101	0.00384004	0.0362583
GPRC5B	152.741	1.03088	0.356591	2.89092	0.00384112	0.0362583
GARIN5A	28.7129	1.80023	0.622759	2.89074	0.00384336	0.0362587
ATP23	245.918	-1.16712	0.403771	-2.89055	0.00384565	0.0362596
TNFRSF10A	653.124	-0.704223	0.243681	-2.88993	0.00385324	0.0363105
PRPF4	2689.98	-0.687622	0.238013	-2.88901	0.00386452	0.036396
GPC1	139.769	1.0425	0.360968	2.88806	0.0038762	0.0364852
CUL4A	1763.16	-0.672962	0.233057	-2.88754	0.00388272	0.0365258
PARP3	224.206	0.865164	0.299713	2.88665	0.00389371	0.0366049
OAZ2	1179.72	-0.792946	0.274714	-2.88644	0.00389624	0.0366049
POLE3	4591.84	-0.769857	0.266726	-2.88632	0.00389776	0.0366049
FAM86B1	117.008	1.01446	0.351519	2.88593	0.0039026	0.0366082
SZT2	940.715	0.961224	0.333078	2.88588	0.00390315	0.0366082
GBP2	45.9645	1.49057	0.516534	2.88571	0.00390526	0.0366082
WIPF3	375.972	1.31969	0.457339	2.88558	0.00390697	0.0366082
SHANK1	65.1702	-1.85579	0.643246	-2.88504	0.00391363	0.0366322
KIRREL3	7.16088	-3.01021	1.04342	-2.88496	0.00391465	0.0366322
ERI1	565.799	-0.876654	0.303883	-2.88484	0.00391618	0.0366322
FOXD2-AS1	1113.78	1.07706	0.373457	2.88403	0.00392621	0.0367053
PHF1	1758.47	0.761057	0.263936	2.88349	0.00393292	0.0367473
DSC3	7.98495	-5.37097	1.86291	-2.88311	0.00393769	0.036771
TBL1X	2181.7	-0.720578	0.250008	-2.88221	0.0039489	0.036855
RAP1GAP	2224.25	0.732657	0.254292	2.88117	0.00396207	0.0369421
ZNF639	408.667	-0.91775	0.31854	-2.88111	0.00396271	0.0369421
CTTNBP2NL	48.5954	-1.34407	0.466542	-2.88093	0.00396506	0.0369432
ZNF573	8.86061	-4.10569	1.42529	-2.88061	0.00396909	0.0369599
CD82	362.344	0.923902	0.320768	2.88028	0.00397322	0.0369776
TDRP	21.3929	-3.39153	1.17788	-2.87936	0.00398482	0.03706
NUP133	2451.16	-0.677433	0.235283	-2.87922	0.00398656	0.03706
ENSG00000262050	45.6759	1.32542	0.460402	2.87884	0.00399147	0.0370707
ANTXR2	2153.09	-0.708782	0.246209	-2.87878	0.00399219	0.0370707
MAN2A2	6715.29	1.01427	0.352547	2.87697	0.00401509	0.0372624
LCP2	1180.91	-0.752838	0.26178	-2.87584	0.00402954	0.0373701
CFAP410	418.659	0.724505	0.25194	2.87571	0.00403121	0.0373701
PPP6R3	673.491	-0.894591	0.31118	-2.87483	0.00404239	0.0374501
ENSG00000288007	14.1814	2.27993	0.793113	2.87465	0.00404472	0.0374501
ENSG00000269514	38.0718	1.68341	0.585633	2.8745	0.00404664	0.0374501
ENSG00000264112	79.0868	1.73744	0.604586	2.87377	0.00405611	0.0375167
ATG9B	72.7707	1.14834	0.399661	2.8733	0.0040621	0.0375512
ENOPH1	758.108	-0.787501	0.274147	-2.87256	0.00407166	0.0376185
STRA6	17.1634	2.27462	0.791979	2.87207	0.00407788	0.037655
PRDX4	3226.92	-1.00353	0.349504	-2.87129	0.00408801	0.0376953
DTD2	160.119	-1.01167	0.352348	-2.87123	0.00408874	0.0376953
PLEKHH1	210.881	1.18712	0.413457	2.87121	0.00408909	0.0376953
EXOSC9	1313.49	-0.792388	0.276072	-2.87022	0.00410183	0.0377916
GAMT	2368.5	0.880193	0.306776	2.86917	0.00411553	0.0378919
H2AC16	22.5258	-2.05169	0.715114	-2.86903	0.00411729	0.0378919
MEIOB	1026.5	-1.04113	0.362987	-2.86824	0.00412764	0.037966
OGFOD1	2568.32	-0.72428	0.252575	-2.86759	0.00413614	0.038023
CDH3	10.4561	-4.17082	1.45456	-2.86741	0.00413844	0.0380231
CRLS1	870.03	-0.993447	0.346534	-2.86681	0.00414636	0.0380746
ADAP1	115.602	1.08239	0.377665	2.86601	0.00415677	0.0381491
DOCK2	1475.75	0.768484	0.268209	2.86525	0.00416681	0.03822
RDH11	1229.08	-0.77225	0.269565	-2.86481	0.00417265	0.0382524
ENSG00000289997	6.68028	3.68369	1.28597	2.86453	0.00417628	0.0382644
GSTM3	222.428	0.951868	0.332384	2.86376	0.00418647	0.0383034
CPSF6	2368.5	-0.715637	0.249899	-2.8637	0.00418724	0.0383034
ATG3	1055.62	-0.84263	0.294262	-2.86354	0.00418939	0.0383034
ORC4	450.897	-0.938845	0.327865	-2.86351	0.0041898	0.0383034
TIMM10	1596.36	-0.997919	0.34855	-2.86306	0.00419573	0.0383128
STARD7	3998.96	-0.672089	0.234769	-2.86277	0.00419961	0.0383128
BRWD1	444.853	-0.924945	0.323101	-2.86271	0.00420035	0.0383128
ENSG00000167774	131.535	-1.0764	0.376011	-2.86267	0.00420083	0.0383128
ENSG00000289754	13.9576	2.52227	0.881127	2.86255	0.00420241	0.0383128
TMEM70	880.685	-0.969027	0.338584	-2.862	0.00420978	0.0383589
ELFN1	54.1609	1.27608	0.445941	2.86155	0.00421579	0.0383828
TRMO	238.661	-0.982096	0.343216	-2.86145	0.00421705	0.0383828
PHF20	861.277	-0.849617	0.296979	-2.86087	0.00422483	0.0384325
C19orf38	9.60872	2.86854	1.00286	2.86035	0.00423169	0.0384738
UBP1	2245.29	-0.729935	0.255242	-2.85978	0.00423939	0.0385225
SCNN1A	17.0337	-2.89236	1.01147	-2.85956	0.00424226	0.0385275
CRBN	486.917	-0.971098	0.339639	-2.85921	0.00424703	0.0385324
ITIH5	37.9704	1.71543	0.599994	2.85908	0.00424875	0.0385324
LRRC23	81.0787	1.08435	0.379277	2.85898	0.00425004	0.0385324
VPS37D	74.8214	1.17433	0.410773	2.85883	0.00425213	0.0385324
SLC5A6	5649.21	-0.792745	0.277318	-2.85861	0.00425497	0.0385371
ACVRL1	11.1304	2.66993	0.934647	2.85662	0.00428178	0.0387587
TRPS1	67.0437	-1.26523	0.443032	-2.85584	0.00429234	0.0388161
ENSG00000274265	85.436	1.16252	0.407073	2.8558	0.00429282	0.0388161
MYEOV	3748.93	-0.688152	0.241057	-2.85472	0.00430741	0.0389268
PIGW	557.008	-0.744915	0.261033	-2.85372	0.00432102	0.0390284
SACM1L	887.68	-0.715026	0.25059	-2.85336	0.0043259	0.0390511
FIG4	159.469	0.83457	0.292554	2.8527	0.00433493	0.0391113
CSPG5	106.22	0.976967	0.342493	2.85251	0.00433748	0.039113
KCTD5	1963.65	-0.750017	0.262997	-2.8518	0.00434721	0.0391667
IRF1	415.481	0.87468	0.306719	2.85173	0.00434817	0.0391667
ASAH1	1602.99	0.714994	0.250773	2.85116	0.00435599	0.0392158
IPPK	401.889	-0.834727	0.292788	-2.85096	0.00435875	0.0392193
SET	10715.8	-0.691531	0.242596	-2.85054	0.00436452	0.0392499
PCGF1	448.028	0.81415	0.285798	2.84869	0.0043899	0.0394566
CSRNP1	1537.68	-0.748996	0.26298	-2.84811	0.00439797	0.0395032
SPTA1	1384.03	1.23899	0.435042	2.84797	0.00439986	0.0395032
DR1	1281.55	-0.752055	0.264113	-2.84748	0.00440675	0.0395436
CENPF	150.662	1.12974	0.396797	2.84715	0.00441124	0.0395624
LRGUK	3.92881	5.48193	1.92689	2.84495	0.00444178	NA
LAPTM4B	7089.2	-0.755261	0.26549	-2.84478	0.00444423	0.0398367
ZDHHC19	37.1396	1.47135	0.517298	2.84429	0.00445099	0.0398756
SUGT1P4-STRA6LP-CCDC180	107.051	1.43052	0.503051	2.84369	0.00445941	0.0399295
R3HDM4	5243.33	0.698131	0.24552	2.84347	0.00446246	0.0399352
ABHD17B	187.237	-0.958213	0.337045	-2.84298	0.00446937	0.039963
PDCD4-AS1	38.1147	1.43201	0.503712	2.84291	0.0044704	0.039963
MYH3	9.59159	2.84374	1.00042	2.84255	0.00447546	0.0399866
PTPN23-DT	98.426	1.01773	0.358099	2.84204	0.00448261	0.0400288
ADIRF	10.3924	-4.86017	1.71023	-2.84183	0.00448557	0.0400336
SFRP5	15.2142	2.06875	0.728173	2.84102	0.00449697	0.0400975
KLF1	7504.06	0.724377	0.254975	2.84098	0.00449757	0.0400975
TP53INP1	117.662	1.19843	0.421872	2.84074	0.00450084	0.040105
LARP1B	445.571	-0.792824	0.279165	-2.83999	0.00451154	0.0401787
LINC00885	174.646	0.874452	0.307982	2.8393	0.0045213	0.0402439
MRPL46	955.807	-0.961325	0.33863	-2.83886	0.00452745	0.040277
ENSG00000262202	9.05511	-2.97344	1.04769	-2.83809	0.00453841	0.0403528
SPIN1	485.813	-0.745856	0.262866	-2.8374	0.00454824	0.0404185
RIOK1	929.137	-0.72248	0.254654	-2.83711	0.00455239	0.0404336
SNHG4	2075.89	-0.660027	0.232677	-2.83667	0.0045587	0.040468
LINGO3	50.5185	1.46541	0.516776	2.83568	0.00457286	0.0405718
LRRC59	19262.7	-0.723423	0.255301	-2.83361	0.00460261	0.0407982
PCED1B	78.5099	1.19797	0.42278	2.83356	0.0046033	0.0407982
MED31	155.687	-1.03136	0.36408	-2.83277	0.00461464	0.0408768
STIP1	19320.8	-0.69689	0.24603	-2.83254	0.00461803	0.0408849
PA2G4	20640.1	-0.663532	0.234301	-2.83197	0.00462623	0.04093
SQSTM1	10478	0.68355	0.24138	2.83184	0.00462807	0.04093
STOX1	30.2387	1.49055	0.526461	2.83127	0.00463637	0.0409815
CACFD1	97.11	1.0883	0.384471	2.83065	0.00464541	0.0410394
ATP7A	294.184	-1.15096	0.406729	-2.8298	0.00465778	0.0411267
DHX9	8339.38	-0.602981	0.21313	-2.82917	0.00466694	0.0411856
PATZ1	726.265	0.749273	0.264935	2.82814	0.00468199	0.0412964
VIPR2	16.3444	2.11171	0.746739	2.82791	0.00468526	0.0413032
FAM229A	322.004	1.22165	0.432025	2.82773	0.00468789	0.0413044
CD74	49.7089	1.49257	0.527915	2.82729	0.0046944	0.0413397
MCM10	1017.15	-0.741173	0.262254	-2.82617	0.00471087	0.0414627
ZFAND3	1629.69	0.685614	0.242621	2.82586	0.00471531	0.0414633
DNM1L	1145.08	-0.706635	0.250064	-2.82582	0.00471595	0.0414633
CCRL2	114.222	0.999911	0.353927	2.82519	0.00472527	0.0415231
SPATA5L1	455.146	-0.70263	0.248742	-2.82473	0.00473207	0.0415465
TLCD2	38.7382	1.4073	0.498219	2.82467	0.00473296	0.0415465
UBE2K	2126.44	-0.671527	0.237795	-2.82398	0.00474312	0.0416137
GSR	2839.68	-0.701888	0.248679	-2.82247	0.00476549	0.0417775
YTHDF2	3100.53	-0.599656	0.212466	-2.82237	0.00476705	0.0417775
ATP6V0E2	1597.81	0.649748	0.230227	2.82221	0.00476938	0.0417775
NKX6-3	153.011	-0.884608	0.3135	-2.82172	0.00477674	0.0418199
ENSG00000170846	1141.31	-0.627604	0.222479	-2.82096	0.00478803	0.0418966
ENSG00000289029	3.36236	5.19408	1.84136	2.82078	0.00479078	NA
LINC02021	12.3144	2.30213	0.816397	2.81987	0.00480437	0.0420173
GOLGA4-AS1	57.5349	1.18223	0.419277	2.81969	0.00480707	0.0420187
SF3A3	9367.85	-0.723326	0.256569	-2.81922	0.004814	0.042057
EXTL3	1894.59	-0.744197	0.264096	-2.81791	0.00483375	0.0421957
GNL3L	2155.69	-0.723429	0.256733	-2.81783	0.00483497	0.0421957
ABHD8	625.072	0.791163	0.280853	2.81701	0.00484737	0.0422816
CRK	699.626	-0.819967	0.291118	-2.81661	0.00485334	0.0422962
ELOC	1882.92	-0.922754	0.327618	-2.81656	0.00485416	0.0422962
PRPS2	948.824	-0.772356	0.274334	-2.81538	0.0048719	0.0424284
NDFIP1	2101.33	-0.951644	0.33831	-2.81293	0.0049092	0.0427307
ABCA7	3126.53	1.30895	0.465447	2.81224	0.00491983	0.0427618
UTP4	5490.07	-0.718591	0.255553	-2.81191	0.0049249	0.0427618
TRMT10B	196.485	-0.833952	0.296584	-2.81186	0.00492564	0.0427618
OSCAR	15.9269	3.10984	1.10601	2.81176	0.00492717	0.0427618
GTF2E2	827.878	-0.872268	0.310236	-2.81163	0.00492912	0.0427618
EIF1AD	1287.99	-0.648549	0.230676	-2.81151	0.00493088	0.0427618
PCMT1	7125.45	-0.880951	0.313368	-2.81124	0.00493515	0.0427618
NDUFAB1	2793.02	-0.791996	0.281729	-2.8112	0.00493571	0.0427618
TEX22	17.0188	2.32098	0.82568	2.811	0.00493885	0.0427618
TRG-AS1	211.391	-0.844782	0.300536	-2.81092	0.00494007	0.0427618
SERF1A	100.277	-1.43424	0.51027	-2.81075	0.00494261	0.0427618
APOL3	31.7523	1.57979	0.56207	2.81067	0.00494379	0.0427618
LINC02384	4.42032	4.36324	1.5527	2.81011	0.00495253	NA
TRIB3	7635.76	0.668808	0.238014	2.80995	0.00495489	0.0428208
LGR6	16.0293	2.51637	0.895538	2.80989	0.0049558	0.0428208
PLEKHG4	1381.31	0.987541	0.351581	2.80886	0.00497172	0.0429359
ENSG00000269825	52.7171	-1.32873	0.473086	-2.80865	0.00497503	0.0429421
UFSP2	456.796	0.754053	0.268513	2.80825	0.00498111	0.0429616
AGPS	1026.05	-0.659742	0.234948	-2.80803	0.00498455	0.0429616
ADCK5	338.704	0.944592	0.336394	2.808	0.00498508	0.0429616
SELENOM	211.648	0.828507	0.295223	2.80638	0.0050102	0.0431556
ENSG00000260077	49.3787	1.33755	0.476744	2.80559	0.00502248	0.0432388
U2SURP	680.74	-0.934175	0.333059	-2.80483	0.00503426	0.0433032
MOCS2	363.302	-1.16517	0.415469	-2.80448	0.00503976	0.0433032
YTHDF3	608.408	-0.773964	0.275977	-2.80445	0.00504033	0.0433032
PPHLN1	1337.4	-0.671679	0.239506	-2.80444	0.00504043	0.0433032
DLK1	14451.2	0.715118	0.255023	2.80413	0.00504521	0.0433078
RPL3	102616	0.832205	0.296785	2.80407	0.0050462	0.0433078
SDF2L1	11252.9	-0.8515	0.303755	-2.80325	0.00505912	0.0433961
CCDC144NL-AS1	643.785	-0.671141	0.239452	-2.80282	0.00506573	0.0434303
CLEC18C	12.1062	2.51542	0.897694	2.80209	0.00507723	0.0435064
HRC	581.916	0.905687	0.323252	2.8018	0.00508189	0.0435237
ATG5	363.069	-1.01467	0.362177	-2.80159	0.00508517	0.0435292
TMPO	3415.49	-0.785516	0.280401	-2.8014	0.00508807	0.0435315
FMO2	8.40085	-4.42728	1.58082	-2.80063	0.00510037	0.0436142
CPNE3	737.662	-0.793247	0.283359	-2.79945	0.00511903	0.0437359
CUL1	2765.61	-0.702741	0.251043	-2.79929	0.00512158	0.0437359
TWNK	1638.25	-0.694385	0.248074	-2.7991	0.0051245	0.0437359
SNRPB	16364.1	-0.763481	0.272764	-2.79906	0.00512518	0.0437359
EML2-AS1	34.4653	1.43594	0.513211	2.79796	0.00514271	0.0438629
RAB5B	1911.67	0.633638	0.226498	2.79755	0.00514922	0.0438958
UBE2L3	19736.7	-0.624952	0.223548	-2.7956	0.00518033	0.0441098
ENSG00000280571	286.374	-0.943443	0.33749	-2.79547	0.00518237	0.0441098
PALM3	443.564	-0.775245	0.277326	-2.79543	0.00518315	0.0441098
C3orf18	94.7864	1.11078	0.397373	2.79531	0.005185	0.0441098
FAM216A	583.638	-0.860486	0.307878	-2.79489	0.00519172	0.0441443
RPL26L1	707.957	-1.00483	0.359603	-2.79426	0.00520184	0.0442076
HOMEZ	757.311	0.661886	0.236888	2.79409	0.00520465	0.0442088
ENSG00000280893	82.4515	-1.37851	0.493777	-2.79176	0.00524227	0.0445055
ENO2	1057.5	0.687046	0.246126	2.79144	0.00524735	0.0445258
PLEKHB2	3383.08	-0.654015	0.234338	-2.7909	0.00525618	0.0445672
FAM86EP	111.34	-1.10994	0.397727	-2.7907	0.00525942	0.0445672
SKIV2L	3056.23	0.669721	0.239993	2.79059	0.00526122	0.0445672
MT-CYB	45807.8	1.16703	0.418219	2.79048	0.00526302	0.0445672
LYSMD2	171.01	-0.955299	0.342407	-2.78995	0.0052716	0.044617
BCCIP	958.861	-0.871819	0.312533	-2.78952	0.00527856	0.0446531
HCG20	7.85288	3.28646	1.17845	2.78881	0.00529023	0.0447175
MRM3	1115.87	-0.792845	0.284304	-2.78873	0.00529158	0.0447175
CCDC57	469.286	0.811513	0.291086	2.78788	0.00530536	0.044772
RFX2	388.833	-1.08366	0.388704	-2.78788	0.00530549	0.044772
CHAC2	93.2711	-1.23732	0.443829	-2.78784	0.00530615	0.044772
CHST12	1004.36	0.666211	0.239003	2.78746	0.00531237	0.0447806
DBNDD1	507.196	0.955776	0.342886	2.78744	0.00531258	0.0447806
NMU	2950.96	-0.940448	0.337451	-2.78692	0.00532115	0.0448299
SLCO4A1	849.365	-0.712143	0.255576	-2.78642	0.00532939	0.0448765
C11orf80	354.538	0.861113	0.309086	2.786	0.00533624	0.0449019
RNF224	6.04577	4.15667	1.49203	2.78591	0.00533784	0.0449019
LSM10	1774.15	-0.862961	0.309856	-2.78503	0.0053522	0.0449998
IFIT1	15.5736	-3.40596	1.22332	-2.7842	0.00536596	0.0450926
SPCS2	4475.52	-0.656072	0.235702	-2.78348	0.00537796	0.0451705
NOL12	801.482	-0.747868	0.268709	-2.78319	0.00538279	0.0451881
RPS6KB1	253.098	-0.83345	0.299521	-2.78261	0.00539238	0.0452456
TCEAL4	79.6718	0.982824	0.353385	2.78117	0.00541634	0.0454237
SGTB	105.611	-0.933101	0.335588	-2.7805	0.00542756	0.0454722
PRSS23-AS1	14.4254	2.82057	1.01441	2.78049	0.00542763	0.0454722
LINC00861	25.6814	1.74336	0.627103	2.78002	0.00543561	0.045516
HMGB1P5	482.852	-0.871298	0.313553	-2.77879	0.0054562	0.0456653
MAGEA2B	1081.62	-1.02961	0.370557	-2.77855	0.00546014	0.0456752
ATP6AP1L	47.0179	1.49336	0.53753	2.77818	0.00546638	0.0457042
TPM3P9	213.876	-0.755255	0.272053	-2.77613	0.00550096	0.0459702
COX11	427.146	-0.837944	0.301901	-2.77556	0.00551074	0.0460286
C9orf78	4229.69	-0.681066	0.245529	-2.77387	0.00553935	0.0462442
FBXO45	791.806	-0.928452	0.334753	-2.77354	0.00554492	0.0462674
DIS3	291.214	-0.877578	0.316448	-2.77322	0.00555053	0.0462908
HCCS	2054.53	-0.819309	0.295594	-2.77174	0.00557579	0.0463995
BEND3	218.601	-0.956951	0.345265	-2.77164	0.00557747	0.0463995
CSDE1	11001.1	-0.682935	0.246407	-2.77157	0.00557864	0.0463995
HDHD5	755.022	-0.819487	0.295679	-2.77155	0.00557909	0.0463995
TMEM25	134.498	0.922999	0.333034	2.77149	0.00558008	0.0463995
CSPG4	68.908	1.30872	0.472211	2.77147	0.0055804	0.0463995
CBR1	626.195	-0.844247	0.3047	-2.77075	0.00559268	0.0464749
MT-CO1	215653	1.09177	0.394077	2.77045	0.00559789	0.0464749
MYH7B	9.41498	3.12195	1.12687	2.77045	0.0055979	0.0464749
[truncated: 52,497 more rows]

## Sheet: K562_AICARvVEH
Gene	baseMean	log2FoldChange	lfcSE	stat	pvalue	padj
TCN1	745.613	4.5144	0.364876	12.3724	3.68458e-35	6.48081e-31
CPXM1	444.691	4.91157	0.451593	10.8761	1.49827e-27	1.31766e-23
VCX3B	150.323	4.52603	0.490229	9.23247	2.6447e-20	1.55059e-16
DUSP21	186.64	3.76548	0.455976	8.25807	1.48045e-16	5.48172e-13
SP6	3131.21	2.81372	0.340977	8.25195	1.55828e-16	5.48172e-13
DNAJB2	601.313	2.77747	0.338442	8.20664	2.27473e-16	6.66837e-13
GJA4	95.0015	4.9859	0.610231	8.17052	3.07067e-16	7.71571e-13
LINC00520	157.207	3.65488	0.452091	8.0844	6.2473e-16	1.37355e-12
ENSG00000287315	253.886	3.05603	0.392179	7.79243	6.57304e-15	1.28459e-11
LINC02154	58.5504	5.44283	0.720424	7.55504	4.18746e-14	7.36532e-11
VCX	205.669	3.01386	0.406697	7.41058	1.2575e-13	2.01075e-10
VCX3A	507.607	2.91805	0.396307	7.3631	1.79681e-13	2.63368e-10
TRIM67	290.541	3.10932	0.427219	7.27805	3.38692e-13	4.58251e-10
FPR3	49.8184	4.72973	0.655991	7.21006	5.59254e-13	7.02622e-10
TUFT1	300.091	2.63302	0.366923	7.17594	7.18114e-13	8.42061e-10
AMHR2	919.332	2.56144	0.357567	7.16353	7.86238e-13	8.64321e-10
TNXB	6575.87	2.6505	0.371945	7.12606	1.03281e-12	1.06859e-09
FAXDC2	1732.89	2.32427	0.327393	7.09933	1.2536e-12	1.22497e-09
KRT79	81.5785	3.70472	0.526963	7.03034	2.06036e-12	1.90735e-09
ADGRB2	187.691	3.26854	0.468659	6.97423	3.07548e-12	2.70473e-09
SLC4A1	330.449	2.50128	0.361374	6.92158	4.46634e-12	3.74088e-09
BTG2	1644.5	2.114	0.30783	6.86743	6.53706e-12	5.22638e-09
ITIH5	120.219	3.64244	0.531374	6.85476	7.14314e-12	5.46264e-09
LY6G6F	51.4714	5.71111	0.841211	6.78916	1.12791e-11	8.26616e-09
ACP5	132.536	3.2714	0.483532	6.76563	1.32727e-11	9.33812e-09
IL1RL1	125.507	4.08511	0.609784	6.69927	2.09459e-11	1.41699e-08
IL18RAP	166.239	3.03875	0.454182	6.69062	2.22233e-11	1.44773e-08
YPEL3	206.886	2.92507	0.444611	6.57896	4.73749e-11	2.97599e-08
ENSG00000269896	52.5559	5.91232	0.905609	6.52856	6.64054e-11	4.0276e-08
ALAS2	1964.16	2.53582	0.388935	6.51991	7.03476e-11	4.12448e-08
C1orf116	540.68	2.34102	0.360426	6.49513	8.2962e-11	4.61361e-08
KIT	110.009	3.09946	0.477326	6.49337	8.39363e-11	4.61361e-08
SNPH	1768.74	2.20423	0.340006	6.48291	8.99704e-11	4.79542e-08
FOSL2	447.56	2.28951	0.355014	6.44906	1.12546e-10	5.82229e-08
RTN4R	1019.74	2.77056	0.431583	6.41951	1.3671e-10	6.87028e-08
NR4A1	616.902	2.91704	0.455023	6.41075	1.44802e-10	7.0748e-08
COL6A1	154.262	2.74256	0.431596	6.35446	2.0916e-10	9.94299e-08
ITGB1BP2	60.5691	3.61059	0.571343	6.31948	2.62449e-10	1.21479e-07
SMPD3	96.3117	2.84547	0.45122	6.30618	2.86013e-10	1.28992e-07
NXF2B	34.3444	8.5692	1.36674	6.26979	3.6153e-10	1.58974e-07
WNT9A	59.2581	3.31612	0.532893	6.22286	4.88174e-10	2.09427e-07
TUBA1A	3072.3	2.41634	0.388704	6.2164	5.08704e-10	2.13038e-07
TNS1	174.42	2.47016	0.398696	6.19559	5.80673e-10	2.37522e-07
RAB26	163.207	2.46887	0.399079	6.18642	6.15442e-10	2.46023e-07
TXNIP	6766.26	1.86561	0.30259	6.16547	7.0275e-10	2.74682e-07
INPP1	436.853	2.46542	0.400407	6.15728	7.40033e-10	2.82966e-07
ACVRL1	41.6086	5.10239	0.831646	6.13529	8.50036e-10	3.18112e-07
ENSG00000260710	33.0097	5.02178	0.822241	6.10743	1.01246e-09	3.69649e-07
EFCAB12	112.297	3.09452	0.506906	6.10472	1.02978e-09	3.69649e-07
EPB42	178.944	2.52752	0.41537	6.085	1.16492e-09	4.09797e-07
ISG20	152.442	3.10748	0.512746	6.06047	1.35723e-09	4.68086e-07
OGDHL	165.303	2.46542	0.408047	6.04201	1.5221e-09	5.14849e-07
PRDM11	191.181	2.47719	0.411376	6.02171	1.72587e-09	5.72763e-07
DLK2	79.1096	3.24809	0.539768	6.01756	1.77061e-09	5.76726e-07
SLC7A8	3012.95	2.63559	0.43901	6.00348	1.93138e-09	6.17655e-07
ABHD4	845.652	2.13621	0.358183	5.96402	2.46102e-09	7.72981e-07
BAIAP3	278.535	3.51519	0.590183	5.95611	2.58314e-09	7.97102e-07
PNRC1	250.462	2.24553	0.37734	5.95094	2.66607e-09	8.08509e-07
FIBCD1	52.3281	3.74239	0.631143	5.92956	3.03756e-09	9.05553e-07
HS1BP3	936.851	2.1459	0.363811	5.89839	3.67071e-09	1.07607e-06
ARRDC4	525.131	2.37083	0.40276	5.88647	3.94541e-09	1.13763e-06
BFSP1	102.026	2.53611	0.432883	5.85866	4.66604e-09	1.32373e-06
CMKLR1	41.9742	3.75474	0.642317	5.84562	5.04698e-09	1.40907e-06
LBH	627.755	1.95305	0.335011	5.82982	5.54874e-09	1.52495e-06
ZNF425	217.441	2.28056	0.393595	5.79418	6.86561e-09	1.85783e-06
PDE4DIP	1968.93	-1.78527	0.308984	-5.77786	7.56587e-09	2.0163e-06
ENSG00000269600	270.009	2.19521	0.386418	5.68091	1.33978e-08	3.51722e-06
WDR4	2100.54	-1.747	0.308357	-5.6655	1.46592e-08	3.79179e-06
REN	154.082	2.43872	0.433022	5.63185	1.78286e-08	4.54473e-06
AQP1	414.786	1.93427	0.343925	5.62409	1.86486e-08	4.68586e-06
SLC6A19	186.435	2.41363	0.431079	5.59904	2.15542e-08	5.33968e-06
DENND1C	33.5413	3.82916	0.684568	5.59355	2.22479e-08	5.43499e-06
MIR663AHG	26.2055	4.94004	0.900391	5.48655	4.09856e-08	9.87528e-06
MAPK13	77.509	2.6917	0.491382	5.47781	4.3062e-08	1.02354e-05
HEYL	89.1293	2.53361	0.462968	5.47255	4.43605e-08	1.04034e-05
ZNF672	5031.04	1.86704	0.341341	5.46971	4.50778e-08	1.04325e-05
VWA5A	465.531	2.00789	0.368285	5.45199	4.98084e-08	1.13777e-05
CD300A	64.5209	2.72747	0.50122	5.44166	5.27858e-08	1.17125e-05
FBXO32	49.8161	3.26134	0.599431	5.44073	5.30626e-08	1.17125e-05
FOXO6	67.9955	3.06735	0.563848	5.44003	5.32718e-08	1.17125e-05
PPIC	269.984	2.05927	0.378994	5.43351	5.52566e-08	1.19989e-05
ENSG00000255931	27.5039	4.68895	0.871709	5.37903	7.48898e-08	1.60639e-05
MAGEA11	28.3609	4.2818	0.797552	5.36868	7.93159e-08	1.68083e-05
ENSG00000287167	26.4908	7.20327	1.34596	5.35176	8.71026e-08	1.82387e-05
RRAGD	22.2616	4.43415	0.839937	5.27914	1.29791e-07	2.68575e-05
LINC02193	404.884	1.84541	0.350388	5.26676	1.3885e-07	2.8398e-05
CCR5AS	48.8509	2.87916	0.548833	5.24596	1.55471e-07	3.1432e-05
ALOX12	81.8308	2.48903	0.474855	5.24166	1.59139e-07	3.18078e-05
ID1	1990.3	-1.91017	0.365078	-5.23222	1.67488e-07	3.31006e-05
ARHGEF16	105.37	2.56476	0.49155	5.2177	1.81156e-07	3.49253e-05
LY6G6F-LY6G6D	38.1458	3.88652	0.744933	5.21727	1.81581e-07	3.49253e-05
LDHD	34.9672	3.66051	0.701765	5.21615	1.82678e-07	3.49253e-05
MIB2	1304.22	2.0765	0.398454	5.21139	1.8743e-07	3.54485e-05
UBE2L6	868.207	2.03836	0.392362	5.19511	2.04604e-07	3.82848e-05
SLC45A3	490.17	1.85825	0.357836	5.19304	2.06893e-07	3.83057e-05
PRG2	734.144	2.19906	0.423692	5.19023	2.10038e-07	3.8483e-05
TRANK1	404.508	1.99627	0.386159	5.16956	2.34642e-07	4.25476e-05
DPEP2	78.2106	2.40633	0.465656	5.16761	2.37112e-07	4.25568e-05
SLCO2B1	1521.03	1.91562	0.371404	5.15777	2.49902e-07	4.43993e-05
HECW2-AS1	50.5287	3.5909	0.698624	5.13997	2.74785e-07	4.8332e-05
ACRBP	60.9757	2.73292	0.532525	5.13201	2.86666e-07	4.99225e-05
TSPAN33	71.3382	2.53772	0.495515	5.12137	3.03318e-07	5.23046e-05
ENSG00000287626	138.336	2.55357	0.499302	5.11429	3.14931e-07	5.37798e-05
ENSG00000232884	183.297	2.24417	0.439182	5.10988	3.22364e-07	5.45198e-05
TUBB1	174.718	2.0559	0.403283	5.09792	3.43399e-07	5.75243e-05
ITGA2B	2367.94	2.14167	0.420682	5.09095	3.56273e-07	5.91178e-05
GBP4	51.8298	3.17271	0.624117	5.08352	3.70499e-07	6.08787e-05
ENSG00000228463	603.705	1.83985	0.362044	5.08183	3.73808e-07	6.08787e-05
VWA7	206.576	2.80057	0.551963	5.07383	3.8988e-07	6.29138e-05
CYP3A5	88.6175	2.65298	0.523374	5.069	3.99914e-07	6.39463e-05
ATP6V0E2-AS1	110.274	2.05989	0.407603	5.05365	4.33435e-07	6.86819e-05
SCIN	219.882	2.57262	0.510422	5.04017	4.65117e-07	7.30441e-05
ITGB3	335.526	1.75806	0.349914	5.02426	5.05378e-07	7.86646e-05
SLC22A18	359.434	2.15159	0.428616	5.01986	5.17084e-07	7.9559e-05
MAFA	89.512	2.4195	0.482095	5.01872	5.20171e-07	7.9559e-05
LINC00656	76.4814	2.40195	0.482274	4.98047	6.34284e-07	9.61761e-05
RBMXL3	24.3025	4.33675	0.872093	4.9728	6.59919e-07	9.92079e-05
ERV3-1	396.121	1.97463	0.398168	4.95928	7.07555e-07	0.000105468
BHLHE40	3779.3	1.61643	0.326144	4.95619	7.18871e-07	0.000106254
ENSG00000260604	143.484	2.97663	0.602017	4.94443	7.63668e-07	0.000111011
TIMP3	119.722	2.08759	0.42221	4.94443	7.63681e-07	0.000111011
PTPRN	312.275	2.38778	0.484292	4.93045	8.2042e-07	0.000118282
ACOT11	68.1282	2.54716	0.51684	4.92834	8.29299e-07	0.00011859
MYH14	66.0997	2.62614	0.533393	4.92346	8.50275e-07	0.000120609
GDF15	3796.46	1.70602	0.346869	4.91834	8.72808e-07	0.000122815
INHA	62.0782	2.60126	0.53084	4.90027	9.57052e-07	0.000133229
LINC00891	179.171	2.14647	0.43817	4.89872	9.6465e-07	0.000133229
ADPRH	116.865	2.06942	0.422527	4.89772	9.69547e-07	0.000133229
HOXC12	20.025	5.29932	1.08256	4.89516	9.82235e-07	0.000133927
LINC00638	96.487	2.11944	0.4334	4.89027	1.007e-06	0.000136247
CDHR1	159.106	2.22354	0.456383	4.8721	1.1042e-06	0.000147438
LIPC	42.548	3.33568	0.684708	4.87169	1.10648e-06	0.000147438
PTPRF	646.041	1.71494	0.353378	4.85298	1.2162e-06	0.00016084
SPDYC	905.409	1.88901	0.389498	4.84986	1.23548e-06	0.000162171
GBGT1	1164.82	1.88135	0.3881	4.84759	1.24968e-06	0.00016282
ENSG00000282021	90.7336	2.36957	0.490178	4.8341	1.33751e-06	0.000172981
CBWD3	281.006	-2.37094	0.492426	-4.81481	1.47336e-06	0.00018916
CALCOCO1	759.69	1.74857	0.36338	4.81197	1.4945e-06	0.000190484
ENSG00000283765	12.6947	-7.1041	1.47971	-4.80101	1.57866e-06	0.000198342
TUBB4A	592.425	2.27568	0.474001	4.80101	1.57871e-06	0.000198342
C11orf96	146.139	2.59897	0.542257	4.79288	1.64407e-06	0.000205089
OR51B4	176.785	1.92364	0.401637	4.78949	1.67205e-06	0.00020711
PCK1	21.5459	4.04739	0.846594	4.78079	1.7461e-06	0.00021477
SLAMF7	22.1716	3.96544	0.832642	4.76248	1.91224e-06	0.000233418
RELB	151.506	2.14759	0.451059	4.76122	1.92424e-06	0.000233418
NEU4	38.9292	3.71859	0.781719	4.75694	1.96547e-06	0.000236786
SHC2	102.219	2.20986	0.464984	4.75255	2.00864e-06	0.00024034
NKD2	23.1971	3.79079	0.798199	4.74917	2.04251e-06	0.000242741
AKAP4	22.807	4.67075	0.986009	4.73703	2.16878e-06	0.000256018
LINC00431	175.465	2.05714	0.434396	4.73562	2.18386e-06	0.00025608
ENSG00000288758	48.9399	2.4997	0.529131	4.72416	2.31066e-06	0.000269154
ENSG00000288869	18.9327	4.47084	0.948048	4.71584	2.4072e-06	0.000275294
MS4A3	883.474	1.99626	0.423322	4.71569	2.40893e-06	0.000275294
HDC	38.3022	2.75879	0.585083	4.71522	2.41452e-06	0.000275294
TRA2B	5622.87	-1.54393	0.327504	-4.71425	2.42598e-06	0.000275294
MELTF	399.282	1.87581	0.399068	4.70049	2.59543e-06	0.000292635
ACSM3	5129.48	1.59028	0.338489	4.69816	2.62513e-06	0.000292896
ZIK1	37.1563	3.52319	0.750247	4.69604	2.65248e-06	0.000292896
NUTM2D	504.912	1.65842	0.35322	4.69515	2.66405e-06	0.000292896
ENSG00000288208	11.8121	7.00621	1.49223	4.69513	2.66435e-06	0.000292896
SRSF2	8480.7	-1.41502	0.301516	-4.69303	2.69186e-06	0.000294081
SOHLH1	34.7948	3.15552	0.672713	4.69074	2.72224e-06	0.000295565
RIN1	139.544	2.2231	0.474156	4.68853	2.75174e-06	0.000296935
SQSTM1	15657.9	1.60714	0.342912	4.68674	2.77593e-06	0.000297719
NEU1	6419.98	1.65064	0.352378	4.68427	2.80955e-06	0.000299498
CCRL2	169.679	1.85313	0.395962	4.68008	2.86762e-06	0.000303614
ZNF232-AS1	317.502	-1.92741	0.412033	-4.6778	2.89971e-06	0.000303614
POLR3G	252.91	-2.03126	0.434236	-4.67778	2.89994e-06	0.000303614
H1-4	104.256	-2.81882	0.602984	-4.67479	2.94255e-06	0.000304884
ZNF554	140.589	1.86549	0.399077	4.6745	2.94674e-06	0.000304884
ENSG00000255508	99.7054	-2.39968	0.514327	-4.66568	3.07602e-06	0.000316399
SLC30A3	210.407	2.18309	0.469222	4.65256	3.27832e-06	0.000335247
NPHS1	15.3688	6.28771	1.35312	4.64681	3.37102e-06	0.000342733
ALG14	151.243	-2.5643	0.552839	-4.63842	3.51076e-06	0.000354889
LINC00654	21.8585	4.03509	0.87261	4.62416	3.76124e-06	0.000378037
PRDM9	96.5888	2.14128	0.463218	4.62263	3.78912e-06	0.000378303
OPRL1	62.1508	2.38255	0.515518	4.62166	3.80691e-06	0.000378303
CCR7	44.5937	2.82384	0.613904	4.59982	4.22864e-06	0.000417635
TDRG1	95.2929	2.54695	0.553834	4.59876	4.25019e-06	0.000417635
RHPN1	125.424	2.16005	0.470158	4.59431	4.34174e-06	0.000424261
ACSL6	68.4594	2.18608	0.476892	4.584	4.56163e-06	0.000443285
CREB3L3	20.8025	4.21748	0.920797	4.58025	4.64425e-06	0.000448663
MYO1A	20.2699	4.32697	0.944923	4.57918	4.66799e-06	0.000448663
CD226	41.1259	3.18066	0.696409	4.56724	4.942e-06	0.000472417
ENSG00000285130	31.182	-3.39971	0.745201	-4.56214	5.06359e-06	0.000481424
GRIK1	22.1355	3.70159	0.81186	4.5594	5.13e-06	0.000485116
FES	111.484	2.22344	0.488853	4.54828	5.40856e-06	0.000508723
SPRR2D	20.9664	3.90976	0.862793	4.53151	5.85623e-06	0.0005479
NWD1	11.6563	6.81576	1.50565	4.52678	5.98882e-06	0.000557341
KCNN1	240.78	1.86473	0.412206	4.52377	6.07474e-06	0.000562361
C1QL4	88.2141	2.29179	0.506771	4.52234	6.11598e-06	0.000563214
ABCC3	68.2735	2.44869	0.542679	4.51222	6.41532e-06	0.000587703
DNASE1L1	490.063	1.6482	0.366237	4.50037	6.78364e-06	0.000618225
MAP3K15	17.2157	5.79562	1.28917	4.4956	6.93728e-06	0.00062386
LEPR	290.184	-1.72188	0.383051	-4.49516	6.95162e-06	0.00062386
ATG16L2	151.926	2.3657	0.526277	4.49516	6.95187e-06	0.00062386
PAK6	147.431	1.97591	0.439735	4.49341	7.00909e-06	0.000625801
C1RL	150.816	1.74192	0.388141	4.48785	7.19458e-06	0.000639119
ZNF671	109.212	1.93875	0.432589	4.48173	7.40389e-06	0.000654407
UCA1	2945.09	1.6848	0.376132	4.47929	7.4893e-06	0.000658646
FCGRT	214.396	1.92045	0.42897	4.47688	7.57421e-06	0.0006628
ENSG00000289621	94.1325	2.38196	0.534686	4.45488	8.39388e-06	0.000725156
OR2AT4	103.572	2.45681	0.55151	4.4547	8.40088e-06	0.000725156
LINC00861	75.6052	3.19002	0.716141	4.45446	8.41048e-06	0.000725156
INSRR	25.8636	3.37787	0.758679	4.45231	8.4953e-06	0.000728896
POLR1G	861.394	-1.42735	0.320677	-4.45104	8.54555e-06	0.000729649
LINC02525	121.5	2.18213	0.490984	4.4444	8.81384e-06	0.000748921
MAGOHB	292.283	-1.73098	0.389589	-4.44309	8.86753e-06	0.000749861
HNRNPDL	3991.28	-1.53371	0.346221	-4.42986	9.42956e-06	0.000789582
COL1A2	20.0317	-3.98486	0.89967	-4.42924	9.45656e-06	0.000789582
PDGFB	519.667	1.71801	0.388009	4.42776	9.52149e-06	0.000789582
CD37	708.618	1.92702	0.435213	4.42776	9.52169e-06	0.000789582
F2RL3	1060.81	-1.44953	0.32744	-4.42685	9.56171e-06	0.000789582
TLCD5	127.019	1.97311	0.445819	4.42581	9.60827e-06	0.000789719
PHYH	254.315	1.59382	0.360444	4.42183	9.78706e-06	0.000799087
MFGE8	5545.66	1.69631	0.383672	4.42125	9.81311e-06	0.000799087
SDR42E1	24.2253	3.797	0.86096	4.41019	1.0328e-05	0.00083714
ENSG00000277738	113.775	1.84583	0.41883	4.40711	1.04759e-05	0.00084523
DUSP3	904.454	1.41548	0.322394	4.39054	1.13072e-05	0.000904235
PSAT1	3567.48	-1.49324	0.340109	-4.39048	1.131e-05	0.000904235
TMEM125	20.1278	4.18338	0.953924	4.38544	1.15749e-05	0.000921228
ASIC3	79.9935	2.28475	0.522327	4.37417	1.21895e-05	0.000965768
ZNF165	53.0126	2.38906	0.546308	4.37311	1.22491e-05	0.000966137
SLC2A1-DT	78.3165	1.94227	0.446127	4.35363	1.33904e-05	0.00105144
LOXL4	46.4287	2.5118	0.580286	4.32855	1.50097e-05	0.00117336
ITGA7	100.762	2.40761	0.557623	4.31763	1.57715e-05	0.00122746
ENSG00000273590	290.97	-1.69244	0.392792	-4.30873	1.64194e-05	0.00126965
LGALS3BP	983.574	1.69661	0.393808	4.30821	1.6458e-05	0.00126965
FDXR	4883.05	1.61866	0.375846	4.30672	1.65696e-05	0.00127268
ANKRD35	21.2515	3.63591	0.845511	4.30025	1.70605e-05	0.00130469
BCL6	188.413	2.30874	0.538274	4.28916	1.79348e-05	0.00136561
LINC02021	22.8205	3.16848	0.738953	4.2878	1.80453e-05	0.0013681
C17orf113	49.2711	2.25853	0.527004	4.28561	1.82243e-05	0.00137574
CASZ1	433.95	1.86439	0.435544	4.28059	1.86401e-05	0.00140111
TANC1	44.0922	2.34264	0.548188	4.27342	1.92501e-05	0.00143506
G0S2	84.0497	1.94422	0.454964	4.27336	1.92549e-05	0.00143506
PRSS2	603.313	1.70809	0.399827	4.27207	1.93666e-05	0.00143729
OPTN	519.444	1.82982	0.428751	4.26778	1.97426e-05	0.00145904
OBSCN	2617.53	1.92384	0.451479	4.26119	2.03341e-05	0.00149647
RNASEH1	1302.94	-1.41317	0.333076	-4.24278	2.20772e-05	0.00161798
ENSG00000284722	74.2676	2.14564	0.505919	4.24108	2.22447e-05	0.00162349
CNKSR3	905.4	-1.32988	0.314516	-4.22833	2.35427e-05	0.00171113
ENSG00000188897	34.8997	3.22261	0.763025	4.22347	2.40573e-05	0.00173783
CBWD1	333.055	-1.5999	0.378855	-4.223	2.41077e-05	0.00173783
PDE4DIPP2	139.098	-2.4787	0.587947	-4.21585	2.48837e-05	0.00178645
CT47A12	414.837	1.55026	0.367861	4.21427	2.50592e-05	0.00179094
SKP2	1031.31	-1.69095	0.401323	-4.21345	2.51499e-05	0.00179094
GEM	19.8556	3.36426	0.799091	4.2101	2.55253e-05	0.00181034
TTYH2	271.326	1.52988	0.363549	4.20818	2.57435e-05	0.00181519
LINC02964	89.6825	3.29744	0.783671	4.20769	2.58e-05	0.00181519
ENSG00000287050	15.5395	4.85434	1.15402	4.20646	2.59397e-05	0.00181774
WIPF1	371.207	1.66721	0.396665	4.20305	2.63337e-05	0.00183803
DHODH	370.845	-1.44599	0.345333	-4.18723	2.82377e-05	0.00195695
RBM3	3493.43	-1.43545	0.342831	-4.18705	2.826e-05	0.00195695
ENSG00000287804	100.932	1.74295	0.416526	4.18448	2.85819e-05	0.00197148
QSOX1	3143.95	1.55135	0.371081	4.18063	2.90704e-05	0.00199734
FBXO4	264.043	-1.717	0.411769	-4.16981	3.0486e-05	0.00208645
NUTM2A	168.258	1.75239	0.420533	4.16706	3.08556e-05	0.00210356
BCYRN1	1268.29	-2.02895	0.487148	-4.16496	3.11403e-05	0.00211477
BSG-AS1	213.211	1.68105	0.404086	4.16013	3.18067e-05	0.00215172
MYOM1	43.9076	2.32234	0.559523	4.15057	3.31651e-05	0.00223502
ENSG00000288053	36.9152	3.00378	0.723971	4.14904	3.33872e-05	0.00223763
ADRA2C	44.58	2.56015	0.617117	4.14855	3.34582e-05	0.00223763
LINC02577	475.428	1.60829	0.388021	4.14485	3.40032e-05	0.00226547
NQO2	2923.49	-1.6105	0.388744	-4.14282	3.43056e-05	0.00227699
H2AC8	703.668	1.87912	0.454437	4.13504	3.54888e-05	0.00234482
ENSG00000287263	317.143	1.65071	0.399266	4.13436	3.55942e-05	0.00234482
NOP56	7031.42	-1.27098	0.308137	-4.12473	3.71167e-05	0.00243599
H1-5	24.6627	-3.50114	0.850878	-4.11473	3.87625e-05	0.00253455
ENSG00000289526	27.0412	2.72645	0.662839	4.1133	3.9005e-05	0.00254096
APOL3	48.1084	2.3274	0.566905	4.10545	4.03527e-05	0.00261905
PVT1	2271.97	1.50404	0.366527	4.1035	4.06942e-05	0.00262327
FNDC5	51.7949	2.23367	0.544385	4.10311	4.07627e-05	0.00262327
BNIP3P41	19.8256	4.10689	1.00106	4.10253	4.08651e-05	0.00262327
SBDSP1	334.791	-1.68115	0.410437	-4.09599	4.20375e-05	0.00268872
CD44	1444.73	1.5084	0.368691	4.09124	4.29073e-05	0.00273441
ARHGEF6	464.647	1.70536	0.417038	4.08923	4.32809e-05	0.00274826
ENSG00000273314	74.4258	-1.84978	0.452915	-4.08417	4.42342e-05	0.00279869
PALM	653.203	1.80882	0.443511	4.07841	4.53453e-05	0.00285871
HBEGF	79.0707	1.78753	0.438396	4.07744	4.55346e-05	0.00286039
TNXA	16.6744	3.92571	0.963635	4.07386	4.62411e-05	0.00289443
ANTXR1	67.5723	1.94063	0.47756	4.06364	4.83133e-05	0.00301341
SSBP2	499.296	-1.46948	0.362109	-4.05812	4.94693e-05	0.00307461
BRWD1	396.926	-1.72088	0.424155	-4.05719	4.9667e-05	0.00307603
ENSG00000261884	134.071	-1.8746	0.463043	-4.04842	5.15637e-05	0.00318229
SELENOM	320.289	1.70698	0.421826	4.04665	5.19548e-05	0.00318999
XACT	45.4174	-3.62132	0.89504	-4.04598	5.21037e-05	0.00318999
NOTCH4	126.954	1.64029	0.405469	4.04541	5.22325e-05	0.00318999
CUBN	18.6637	3.60938	0.892972	4.04198	5.30016e-05	0.00322576
CGB2	15.111	3.90367	0.967302	4.03562	5.44576e-05	0.00330294
BMF	115.811	1.8808	0.46636	4.03294	5.50822e-05	0.00332134
LETMD1	2427.66	1.27263	0.315577	4.0327	5.51385e-05	0.00332134
TGFB1I1	42.0023	2.31873	0.57522	4.03103	5.55336e-05	0.00332968
HES1	389.055	1.46177	0.362676	4.03051	5.56556e-05	0.00332968
NPL	505.443	1.36668	0.339359	4.02725	5.64318e-05	0.00335158
LINC00885	80.8671	-1.94801	0.48373	-4.02706	5.64775e-05	0.00335158
CYRIA	115.078	1.82498	0.453232	4.02658	5.65933e-05	0.00335158
TMEM51	85.8015	1.79026	0.444836	4.02455	5.70842e-05	0.00336931
ENSG00000215861	749.155	-1.55495	0.3865	-4.02317	5.74195e-05	0.00337776
CEACAM6	44.8706	3.44415	0.856405	4.02163	5.77964e-05	0.0033886
ODAD1	51.6049	2.07151	0.51614	4.01346	5.98342e-05	0.00349597
ZNF331	44.2622	2.79289	0.696011	4.01271	6.00252e-05	0.00349597
CAPN5	71.8546	2.16532	0.540066	4.00935	6.08858e-05	0.00353439
IL6R	42.0372	2.51159	0.626662	4.00788	6.12664e-05	0.00354478
OTP	21.6737	3.40009	0.848575	4.00682	6.15407e-05	0.00354898
IGFL2-AS1	87.1712	1.82615	0.45593	4.00532	6.1933e-05	0.00355993
TMEM158	3580.39	1.66887	0.418057	3.99196	6.55289e-05	0.00375436
CHST3	197.945	1.67622	0.419999	3.99101	6.57927e-05	0.00375642
PTCD2	271.358	-1.47032	0.368475	-3.99029	6.5992e-05	0.00375642
IRF7	277.145	1.56296	0.392335	3.98373	6.78416e-05	0.00384924
INSR	56.4141	2.60974	0.656111	3.97758	6.96197e-05	0.00393743
ZNF581	1516.63	1.61087	0.405458	3.97295	7.09873e-05	0.00398929
PIGBOS1	189.862	-1.76697	0.444751	-3.97294	7.09902e-05	0.00398929
LRRC4B	2110.62	1.7561	0.442376	3.96971	7.19611e-05	0.00403097
VPS37D	112.941	1.97065	0.496595	3.96833	7.23774e-05	0.00404142
NPAS1	140.269	1.83916	0.464296	3.96118	7.45815e-05	0.00415131
ROBO2	92.2972	-1.81071	0.45778	-3.95542	7.64003e-05	0.00423913
KCTD17	52.1071	2.57197	0.650604	3.95321	7.71107e-05	0.00426509
SSC4D	91.6388	1.92646	0.487724	3.9499	7.81847e-05	0.00431094
ZBTB12	275.656	-1.47406	0.373306	-3.94865	7.85944e-05	0.00431999
ABHD8	907.284	1.56309	0.395929	3.94789	7.88419e-05	0.00432009
TRPV4	36.0856	2.51769	0.638489	3.9432	8.0402e-05	0.0043919
UBA7	116.601	1.88739	0.479784	3.93383	8.36028e-05	0.0045526
COQ10A	444.183	1.39738	0.355504	3.93071	8.46963e-05	0.00459791
NTRK1	1495.53	1.446	0.368031	3.92903	8.52905e-05	0.00461592
MRC2	679.128	1.35674	0.345886	3.9225	8.76361e-05	0.00472832
BBS2	285.025	1.35342	0.345399	3.91843	8.91291e-05	0.00479416
RHCE	719.444	1.54023	0.393353	3.91564	9.01655e-05	0.00483513
CD9	242.745	1.5417	0.393921	3.91374	9.08765e-05	0.00485844
NRIP3	1087.07	1.34945	0.344998	3.91147	9.17351e-05	0.00488948
EZHIP	12.5177	4.59456	1.17511	3.90988	9.23417e-05	0.00490694
ADAM8	298.075	1.80357	0.461391	3.90899	9.26818e-05	0.00491018
CREB5	20.5223	3.0365	0.777112	3.90741	9.32897e-05	0.00492755
TP53INP2	834.649	1.98977	0.509584	3.90469	9.43458e-05	0.00496841
OSGIN1	855.525	1.71979	0.440762	3.90186	9.54578e-05	0.00500715
CEND1	61.111	1.96441	0.503518	3.90137	9.56508e-05	0.00500715
PLIN5	50.1245	2.57713	0.660732	3.90041	9.60289e-05	0.00501203
SOCS2	1889.6	-1.30181	0.334179	-3.89554	9.79808e-05	0.00509877
PPM1F-AS1	678.428	1.32192	0.339978	3.88824	0.000100974	0.00523905
DAZAP1	7219.4	-1.18742	0.30549	-3.88695	0.000101512	0.00524561
STXBP4	156.027	-2.15435	0.554315	-3.88651	0.000101697	0.00524561
RHD	1261.48	1.37903	0.355041	3.88415	0.000102689	0.00525751
PLAAT4	49.0951	2.37013	0.61022	3.88406	0.000102726	0.00525751
SOD3	21.8874	3.35615	0.864133	3.88383	0.000102825	0.00525751
ENSG00000289423	7.17284	6.2895	1.62065	3.88086	0.000104087	0.00530665
TSC22D1	770.491	1.33295	0.344075	3.87402	0.000107055	0.00544216
KIAA1522	3138.05	1.49041	0.38481	3.8731	0.000107462	0.0054471
WIPF3	548.869	2.0391	0.526667	3.8717	0.000108078	0.0054626
CERS1	152.916	1.57265	0.406425	3.86949	0.000109065	0.0054967
ZFP90	65.6492	2.16971	0.560914	3.86817	0.000109655	0.00551064
ACAA2P1	8.62454	5.928	1.53601	3.85934	0.000113695	0.0056958
NUTM2B	132.574	1.62063	0.419993	3.85871	0.000113987	0.0056958
NPDC1	243.704	1.95379	0.506666	3.85616	0.000115181	0.00573914
SRSF1	8140.4	-1.42648	0.370214	-3.85312	0.000116624	0.00579463
RLN3	52.5583	2.12503	0.552443	3.84662	0.000119761	0.00592499
ZNF837	115.719	1.69232	0.439988	3.84629	0.000119921	0.00592499
LARP4B	1451.35	-1.40373	0.365437	-3.84124	0.000122413	0.00603117
GADD45B	165.656	1.604	0.417658	3.84046	0.000122803	0.00603346
LINC02972	21.4703	2.72506	0.710619	3.83478	0.000125678	0.0061575
ALDOC	2746.78	1.38743	0.361989	3.83279	0.000126697	0.00618324
LINC00470	211.42	-1.53822	0.401375	-3.83239	0.000126906	0.00618324
TAMALIN	47.7113	2.21949	0.579363	3.83092	0.000127665	0.00620303
TRBC1	76.0658	1.83255	0.47877	3.82761	0.000129394	0.00626975
SERINC2	246.633	1.71541	0.448252	3.82687	0.000129781	0.00627119
TFRC	8954.24	-1.60309	0.419898	-3.81779	0.000134651	0.00648871
TMEM86A	42.8447	2.11054	0.553336	3.8142	0.000136623	0.00656576
EXOG	544.439	-2.13605	0.560357	-3.81194	0.00013788	0.00660812
ENSG00000266709	102.581	-1.64345	0.431312	-3.81036	0.000138765	0.00663244
RASAL1	11.0495	5.7851	1.51985	3.80635	0.00014103	0.00672243
ENSG00000289548	83.4613	2.03464	0.534814	3.8044	0.00014215	0.00675749
EEF1A2	4700.51	1.55275	0.408693	3.79931	0.0001451	0.00687915
COA1	2066.01	-1.52574	0.401867	-3.79664	0.000146673	0.00693504
PARP10	197.475	1.90526	0.502008	3.79527	0.000147481	0.00695452
DGAT1	2728.91	1.38185	0.364372	3.79241	0.000149193	0.00701646
ODC1	19665.1	-1.33827	0.352946	-3.79171	0.000149612	0.0070174
HPN	13.8281	3.93329	1.03904	3.78549	0.000153404	0.00717612
RFLNB	386.556	1.30278	0.344272	3.78415	0.000154235	0.00718304
THAP8	79.0184	1.76655	0.466854	3.78393	0.000154369	0.00718304
NHLRC4	144.865	1.57601	0.416759	3.78159	0.000155831	0.00723196
DDIT4	6831.87	-1.22458	0.324134	-3.778	0.000158092	0.00731756
PLA2G3	93.9175	1.75228	0.464267	3.77429	0.000160466	0.00739116
MEIS3	62.6558	2.08791	0.553293	3.7736	0.000160908	0.00739116
PTPRU	287.855	1.74567	0.462608	3.77355	0.000160942	0.00739116
YPEL4	41.1174	2.3498	0.62303	3.77157	0.000162221	0.00743036
SYNPO	58.59	2.05838	0.545856	3.77093	0.000162641	0.00743036
PNMA6A	297.161	1.54914	0.410916	3.76995	0.000163279	0.00744018
DCAF4	416.279	-1.3027	0.345719	-3.76809	0.000164502	0.00747656
CYP4F2	5.92859	6.33454	1.68191	3.76627	0.000165706	0.00751188
CLTCL1	798.985	1.30978	0.348044	3.76328	0.000167702	0.00758282
ADCY6	618.887	1.49538	0.397618	3.76084	0.000169344	0.00763389
SCG3	182.797	-1.63399	0.434536	-3.76031	0.0001697	0.00763389
FAM27C	159.634	-1.6088	0.428397	-3.7554	0.000173062	0.00776529
PNO1	1084.36	-1.48398	0.395834	-3.74899	0.000177547	0.00794627
HEMGN	793.57	1.63397	0.435931	3.74824	0.000178079	0.00794984
PCAT14	34.1928	3.00663	0.802323	3.7474	0.000178677	0.00795632
SLAMF9	7.20985	6.11179	1.63335	3.74187	0.000182655	0.00811295
NUTM2E	236.613	1.38468	0.37074	3.73492	0.000187779	0.00831949
LRRC25	14.8906	4.00184	1.07269	3.73067	0.00019097	0.00843963
TPBG	51.2234	1.85538	0.499725	3.71281	0.000204969	0.00903558
ASGR1	38.1699	2.27451	0.612967	3.71066	0.00020672	0.00908998
ZFYVE1	646.688	1.32551	0.357313	3.70967	0.000207531	0.00910288
HLA-E	3500.32	1.27123	0.342928	3.70699	0.000209735	0.00917667
MRTO4	6415.95	-1.39782	0.377163	-3.70615	0.000210436	0.00918451
BTG1	1124.51	1.26926	0.34255	3.70533	0.000211112	0.00919123
OSBPL3	846.607	-1.41587	0.382223	-3.70432	0.000211961	0.00920539
SYT13	28.8445	2.3059	0.623655	3.69739	0.000217825	0.00943676
ZNF280D	212.819	1.63554	0.442442	3.69663	0.000218484	0.00944205
ENSG00000286448	14.4464	3.48136	0.942457	3.69392	0.000220822	0.00951969
CD276	558.621	1.41392	0.384028	3.68182	0.000231579	0.00993506
HSFX2	6.50616	6.14632	1.66953	3.68147	0.00023189	0.00993506
EPHX2	1686.87	1.24565	0.338383	3.68119	0.000232151	0.00993506
PLPP7	72.06	1.92237	0.522921	3.67621	0.000236721	0.0101018
RGS20	91.1156	1.6834	0.457982	3.6757	0.000237197	0.0101018
GBP2	71.357	2.07253	0.564699	3.67015	0.000242412	0.0102947
CDR2L	1269.73	1.54479	0.420965	3.66964	0.000242897	0.0102947
TDH-AS1	68.0677	2.02422	0.551737	3.66881	0.000243684	0.0103033
IL21R	20.6648	3.11318	0.848808	3.6677	0.000244738	0.0103206
H2AW	5395.03	1.4668	0.399984	3.66715	0.000245268	0.0103206
LTK	250.548	1.61445	0.440518	3.66488	0.000247452	0.0103877
DMTN	1790.41	1.38779	0.378759	3.66404	0.000248265	0.010397
SLC25A13	2115.2	-1.14075	0.311419	-3.66308	0.000249199	0.0104113
RCN3	436.38	1.47494	0.40276	3.66208	0.000250172	0.0104272
HAPLN2	63.8907	1.98452	0.542141	3.66053	0.000251694	0.0104658
GJC1	13.8739	3.56062	0.974429	3.65406	0.000258123	0.0107079
OSER1-DT	80.6129	1.72869	0.473505	3.65085	0.000261377	0.0108173
ENSG00000272079	117.554	1.66463	0.456098	3.64973	0.000262513	0.0108283
SLFN14	92.3072	1.95601	0.535985	3.64938	0.000262873	0.0108283
SRSF7	5580.92	-1.2552	0.344315	-3.64549	0.000266878	0.0109676
ITGAE	199.657	-1.57841	0.433599	-3.64026	0.000272361	0.0111668
ANXA4	217.225	1.48256	0.40749	3.63827	0.000274476	0.0112273
EPHB3	8.03898	5.25139	1.44363	3.63762	0.000275169	0.0112296
PIGZ	62.35	1.8996	0.522508	3.63554	0.000277396	0.0112942
ANKRD33B	156.847	1.44286	0.397107	3.63342	0.000279689	0.0113562
LRRC29	56.5835	2.04663	0.563354	3.63294	0.000280209	0.0113562
USP18	48.6258	2.26948	0.625154	3.63026	0.000283132	0.0114352
MXD4	1848.8	1.24547	0.343106	3.62997	0.000283457	0.0114352
ZNF362	92.7033	2.19957	0.606107	3.62901	0.000284509	0.0114513
HEPACAM2	40.7308	2.10371	0.580181	3.62595	0.0002879	0.0115614
FZD7	120.755	1.579	0.435763	3.62354	0.000290602	0.0116194
GLIDR	34.5188	2.25034	0.621102	3.62314	0.000291048	0.0116194
TMEM54	1165.68	1.43978	0.397411	3.62289	0.000291326	0.0116194
FN3K	3594.15	1.59571	0.441062	3.61788	0.000297026	0.0118035
ENSG00000288534	288.756	-1.65947	0.458715	-3.61765	0.000297286	0.0118035
ENSG00000261889	39.9835	-2.28643	0.632147	-3.61692	0.000298128	0.0118049
FAM131C	20.4351	2.86421	0.791992	3.61646	0.000298662	0.0118049
NATD1	486.64	1.41395	0.391111	3.6152	0.000300111	0.0118355
SEMA7A	607.771	1.26351	0.349887	3.61119	0.000304791	0.0119932
LINC00973	6.13027	6.06201	1.68045	3.60736	0.000309328	0.0121307
ITGB7	73.5102	1.86877	0.518085	3.60708	0.000309664	0.0121307
LRRC32	36.5688	2.35285	0.65242	3.60634	0.000310549	0.0121383
LINC00528	77.8567	1.67958	0.466724	3.59866	0.000319866	0.0124748
NPC2	782.597	1.35076	0.375467	3.59754	0.000321239	0.0125006
PABIR3	156.189	1.57361	0.438213	3.59098	0.000329441	0.0127915
TRIM29	117.93	2.19786	0.612567	3.58795	0.000333291	0.0129124
PCNPP3	14.0251	3.66801	1.02255	3.58712	0.000334351	0.0129251
TNRC6A	654.946	-1.64704	0.459611	-3.58356	0.000338943	0.0130558
ENSG00000179066	12.0669	3.87141	1.08039	3.58335	0.000339217	0.0130558
PPOX	988.917	1.24845	0.348687	3.58044	0.000343015	0.0131055
PLAAT3	147.516	1.48287	0.414169	3.58036	0.000343125	0.0131055
RNASEH1-DT	192.857	-1.72025	0.480497	-3.58014	0.000343407	0.0131055
ENSG00000278948	171.772	1.80524	0.504245	3.58008	0.000343488	0.0131055
ENSG00000273419	5.99596	6.03024	1.68494	3.57891	0.000345029	0.0131357
TNNI3	2287.81	1.48152	0.414083	3.57783	0.000346458	0.0131617
ESCO1	57.9214	2.17742	0.608914	3.5759	0.000349023	0.0132218
PECAM1	552.436	-1.29564	0.362365	-3.57551	0.000349544	0.0132218
RHBDF1	263.393	1.7169	0.4809	3.57018	0.000356738	0.0134649
ENSG00000261055	20.7322	2.91972	0.817995	3.56936	0.00035785	0.013478
CSTA	26.6044	3.61594	1.01502	3.56243	0.000367443	0.0138097
MGAT3	1238.85	1.1667	0.327678	3.56051	0.000370139	0.0138814
FBXO9	1086.09	-1.40714	0.395465	-3.55818	0.000373434	0.0139662
DDX60L	25.2929	2.74527	0.771624	3.55778	0.000374008	0.0139662
GSN	642.828	1.26108	0.35451	3.55723	0.000374782	0.0139662
OLFM2	43.5537	1.9644	0.552761	3.55379	0.000379725	0.0141205
TSEN15	1642.76	-1.38894	0.391002	-3.55227	0.000381926	0.0141724
DLEU1	560.385	-1.35778	0.382448	-3.55023	0.000384893	0.0142362
CDH24	682.622	1.38669	0.390619	3.54998	0.000385265	0.0142362
FAM86EP	96.83	-1.73871	0.490504	-3.54475	0.000392989	0.0144692
MMP23B	29.7805	2.56148	0.722657	3.54453	0.000393319	0.0144692
CRTC1	527.008	1.89065	0.533474	3.54404	0.00039404	0.0144692
SENP3-EIF4A1	132.237	-1.47118	0.415287	-3.54255	0.000396273	0.0145209
LINC00662	250.068	-1.41144	0.399117	-3.53641	0.000405599	0.0148162
SLC10A4	414.296	-1.2423	0.351315	-3.53614	0.000406015	0.0148162
ACSF2	193.753	1.45083	0.410575	3.53364	0.000409878	0.0149262
MAN2B2	851.857	1.44927	0.410574	3.52985	0.000415797	0.0151104
CCDC144NL-AS1	597.838	-1.224	0.346832	-3.52909	0.000416996	0.0151228
TIMM23B	246.63	-1.30839	0.370857	-3.52803	0.000418668	0.0151522
MASP1	9.79245	5.12643	1.45376	3.52633	0.000421359	0.0152182
MVP	145.247	1.5344	0.435404	3.52408	0.000424958	0.0153168
DANCR	3817.01	-1.21728	0.345506	-3.52319	0.000426387	0.0153368
TRMT44	285.901	-1.25124	0.355312	-3.52153	0.00042907	0.0153644
NRF1	786.261	-1.17267	0.33307	-3.5208	0.000430253	0.0153644
SPON2	75.201	1.72606	0.490256	3.52072	0.000430371	0.0153644
GAS2L1P2	5.93502	5.91094	1.67898	3.52055	0.000430647	0.0153644
SGK1	225.407	1.29916	0.369134	3.51949	0.000432376	0.0153949
DGCR6	122.892	1.81836	0.5172	3.51577	0.000438484	0.0155808
TPRG1L	741.727	1.21289	0.345209	3.51349	0.000442268	0.0156821
YPEL5	389.605	1.40097	0.398825	3.51274	0.000443513	0.0156821
CA1	51.7897	1.76624	0.502853	3.51244	0.000444009	0.0156821
DNAJC4	924.846	1.32041	0.376208	3.5098	0.00044845	0.0158072
PPP1R16B	1397.13	1.14104	0.325184	3.5089	0.000449962	0.0158288
WDR3	2115.3	-1.1374	0.324764	-3.50225	0.000461348	0.0161969
PAEP	10.8918	4.25019	1.21391	3.50124	0.000463105	0.0162262
STPG3-AS1	11.8486	3.7886	1.08436	3.49385	0.000476109	0.0166487
DFFB	271.525	-1.28708	0.368604	-3.49177	0.000479832	0.0167456
ENSG00000289432	10.9193	4.9256	1.41128	3.49016	0.000482731	0.0168134
SBF2-AS1	49.4647	2.05004	0.587551	3.48913	0.000484597	0.016845
AZIN2	37.3521	3.13396	0.898356	3.48855	0.000485643	0.0168481
PANX2	373.885	1.68977	0.484882	3.48491	0.000492308	0.0170457
RHOB	186.447	1.28765	0.369682	3.48311	0.000495617	0.0171265
BRCA2	22.5487	2.71305	0.779141	3.4821	0.000497504	0.0171581
SREBF2-AS1	38.4114	2.16641	0.622302	3.48128	0.000499025	0.0171768
ERMAP	1447.68	1.09788	0.315529	3.47949	0.000502361	0.0172474
NAGK	411.769	1.24494	0.357831	3.47913	0.000503036	0.0172474
DDAH2	1660.47	1.23755	0.355773	3.47847	0.000504283	0.0172565
KLHL22	1178.51	1.27301	0.366414	3.47424	0.000512304	0.0174969
HS3ST3A1	357.083	-1.24954	0.359944	-3.47149	0.000517576	0.0176427
C19orf38	13.7479	3.43296	0.989823	3.46826	0.000523839	0.0178217
ZNF503	17.3009	3.0585	0.882676	3.46504	0.00053016	0.0179614
OR2C3	9.0573	5.13359	1.48197	3.46403	0.000532138	0.0179614
ACE	91.5295	1.66202	0.479871	3.46348	0.000533227	0.0179614
RRAGB	201.528	1.26569	0.365535	3.46256	0.00053507	0.0179614
HYAL1	320.647	1.3276	0.38342	3.46251	0.000535161	0.0179614
H2AC20	27.1733	-2.95658	0.8539	-3.46245	0.000535287	0.0179614
PBXIP1	495.293	1.34499	0.388483	3.46217	0.000535847	0.0179614
ECM1	1658.48	1.4824	0.428187	3.46203	0.000536115	0.0179614
BCAM	138.929	1.65686	0.479045	3.45869	0.000542819	0.0181514
CCDC22	1915.95	1.31627	0.380637	3.45807	0.000544058	0.0181518
MRRF	772.749	-1.16444	0.336812	-3.45723	0.000545753	0.0181518
CRYM	72.9153	1.98292	0.573571	3.45715	0.000545926	0.0181518
COL6A5	69.7779	-1.95722	0.566673	-3.45388	0.000552576	0.0183382
TFB1M	351.072	-1.33583	0.387114	-3.45075	0.00055903	0.0185175
TCEA3	12.2846	4.00683	1.16146	3.44983	0.000560941	0.0185458
SOHLH2	406.166	-1.24064	0.359783	-3.44829	0.000564142	0.0186167
LMOD1	30.0332	2.16694	0.62949	3.44237	0.000576636	0.0189934
PINK1	1171.91	1.23195	0.358166	3.43961	0.000582555	0.0191238
AQP10	105.004	1.52531	0.443487	3.43935	0.000583111	0.0191238
RENBP	1290.81	1.25707	0.365573	3.43862	0.000584682	0.0191238
NPC1L1	11.0702	3.61652	1.05177	3.4385	0.000584944	0.0191238
CRYL1	144.326	1.3504	0.39281	3.43778	0.000586496	0.0191389
PCED1A	288.938	1.32471	0.385439	3.43688	0.000588452	0.0191672
NIPAL1	16.0026	3.52288	1.02543	3.43552	0.000591425	0.0192284
IMMP1L	137.477	-1.51579	0.441436	-3.43378	0.000595229	0.0192971
C11orf21	305.909	1.21942	0.355147	3.43355	0.000595732	0.0192971
MAGI1	292.111	-1.59093	0.463547	-3.43208	0.000598978	0.0193666
FOXA1	82.7458	1.56069	0.455221	3.42844	0.000607071	0.0195922
MAP4K3-DT	66.0536	-1.79419	0.52373	-3.42578	0.000613026	0.0197482
POLN	5.91543	5.71174	1.66779	3.42473	0.000615405	0.0197886
NXN	55.8003	2.35958	0.689201	3.42365	0.000617856	0.0198312
LINC01088	146.543	1.44492	0.422198	3.42236	0.0006208	0.0198894
LINC02806	5.35054	5.86394	1.71537	3.41848	0.000629728	0.0201387
COL6A2	35.9305	2.08201	0.60961	3.41531	0.000637092	0.0203054
ANKRD9	725.249	1.54046	0.451054	3.41524	0.000637251	0.0203054
PTBP2	83.9074	-1.83897	0.538644	-3.41408	0.000639981	0.0203556
GAA	126.068	1.37025	0.401526	3.41261	0.000643446	0.0204122
TIMM8B	1742.98	-1.43857	0.421578	-3.41234	0.000644083	0.0204122
KLF10	681.874	1.10562	0.324277	3.4095	0.000650831	0.0205618
RPIA	489.914	-1.18919	0.348801	-3.40937	0.000651142	0.0205618
UFSP1	107.448	-1.50617	0.442102	-3.40683	0.000657226	0.0207167
PTPN6	367.079	1.25296	0.367949	3.40527	0.000660993	0.0207982
LINC00957	19.5186	2.65814	0.781101	3.40308	0.00066632	0.0209284
SAMD11	47.6595	2.15454	0.633571	3.40062	0.00067232	0.0210792
CD68	1656.68	1.28453	0.378131	3.39705	0.000681174	0.0213188
DHX9	7701.41	-1.02685	0.302346	-3.39629	0.000683063	0.0213358
TAF4	451.584	-1.44867	0.426599	-3.39586	0.000684144	0.0213358
KRT15	73.0204	2.21066	0.6511	3.39527	0.000685609	0.0213437
ENSG00000258790	227.082	-1.27632	0.376289	-3.39186	0.000694188	0.0215726
ADGRE1	4.94046	6.03048	1.77819	3.39137	0.000695452	0.0215737
NAF1	566.522	-1.10756	0.327243	-3.38451	0.000713063	0.0220765
HAS1	37.0226	2.10322	0.621504	3.38408	0.000714171	0.0220765
SPATA20	233.665	1.45669	0.43059	3.383	0.000716996	0.022125
RTL6	336.106	1.20106	0.355198	3.38139	0.000721208	0.022216
DTD2	151.697	-1.72775	0.511756	-3.37613	0.000735132	0.022585
FOXN3	28.9249	2.15801	0.639258	3.37581	0.000735988	0.022585
GPSM1	1047.44	1.30973	0.388021	3.37542	0.00073704	0.022585
TENT5C	495.873	1.26183	0.374003	3.37384	0.000741276	0.0226433
HPS1	3414.93	1.13182	0.335478	3.37375	0.000741516	0.0226433
ENSG00000272655	261.522	-1.34517	0.399126	-3.37029	0.000750896	0.02289
ZNF541	11.097	3.93576	1.16819	3.36913	0.000754071	0.0229076
PLLP	76.5924	1.57165	0.466488	3.36912	0.000754079	0.0229076
ERFE	169.109	1.69995	0.504836	3.36732	0.000759024	0.0230181
ENSG00000284976	707.238	1.39654	0.414798	3.3668	0.000760455	0.0230218
ERBB2	188.92	1.2192	0.362197	3.36614	0.000762284	0.0230375
TUBB2A	6166.4	1.20685	0.358595	3.36549	0.00076407	0.0230519
UXT-AS1	61.1524	1.75919	0.522972	3.36383	0.000768689	0.0231515
RPS10P7	26.9517	2.34103	0.696395	3.36164	0.000774816	0.0232961
PCYOX1L	321.55	1.28703	0.383675	3.35448	0.000795144	0.0238665
GFM1	1567.83	-1.05261	0.314267	-3.34943	0.000809786	0.0242646
EZH2	3598.16	-1.06204	0.317472	-3.34531	0.000821901	0.02457
FNDC4	171.424	1.38027	0.412635	3.34502	0.000822771	0.02457
SLC17A7	294.868	1.46199	0.437165	3.34427	0.000825007	0.024595
RSPH3	259.185	1.30031	0.388928	3.34331	0.000827852	0.024638
FDXACB1	88.5146	-1.50395	0.450273	-3.34009	0.000837523	0.0248838
TESK2	96.7582	1.38586	0.415161	3.33812	0.000843482	0.0250186
SAMD4A-AS1	155.039	1.30767	0.391909	3.33665	0.000847938	0.0250671
ENSG00000266086	250.821	1.6983	0.508984	3.33664	0.000847967	0.0250671
CXorf49	5.47192	5.89798	1.76873	3.33459	0.000854255	0.0252105
WWC3	39.3643	2.0462	0.613728	3.33406	0.000855896	0.0252167
SRSF6	2368.24	-1.17887	0.353775	-3.33225	0.000861458	0.0253381
AOPEP	129.701	-1.44607	0.434278	-3.32982	0.000869017	0.0254893
KDELR3	727.946	1.36433	0.40975	3.32967	0.000869498	0.0254893
P2RX6	100.431	1.6178	0.486095	3.32815	0.000874249	0.025586
HES4	420.143	1.46743	0.441004	3.32748	0.000876346	0.0256047
MS4A4A	340.031	-1.34184	0.403798	-3.32306	0.000890373	0.0259296
RBBP9	43.1672	-1.88629	0.567639	-3.32304	0.000890415	0.0259296
BCAS1	46.6934	1.8699	0.562995	3.32134	0.000895879	0.0260457
EPAS1	1289.8	1.13308	0.341215	3.32071	0.000897888	0.0260554
ARHGAP25	568.611	1.11607	0.336135	3.32031	0.000899177	0.0260554
RAB27A	1647.21	-1.12918	0.340253	-3.31865	0.000904539	0.0261676
NIPA2	2218.89	-1.07161	0.32304	-3.31726	0.000909064	0.0262233
GPC1	175.18	1.50404	0.453415	3.31714	0.000909444	0.0262233
ZNF774	65.8825	1.62174	0.48909	3.31583	0.000913712	0.0263032
ENSG00000287222	107.997	-1.50727	0.454776	-3.31431	0.000918685	0.0264032
ENSG00000288894	5.02155	5.77194	1.74176	3.31385	0.000920194	0.0264034
TRBV30	5.19464	5.83035	1.7599	3.31289	0.000923376	0.0264516
WT1	893.241	-1.13195	0.341781	-3.31191	0.000926611	0.0265011
URB2	1485.31	-1.02267	0.308907	-3.3106	0.000930952	0.026582
LINC01271	6.19376	5.37888	1.6258	3.30845	0.000938152	0.0267442
CAMSAP3	100.686	1.67498	0.506777	3.30516	0.000949213	0.0269797
CTSV	20.0874	2.5275	0.764731	3.30508	0.00094948	0.0269797
CLN8-AS1	141.001	-1.43593	0.434912	-3.30165	0.000961182	0.0272681
ZNF775	1053.68	1.16952	0.354416	3.29984	0.000967404	0.0273566
MIR17HG	219.998	-2.31801	0.702463	-3.29984	0.000967411	0.0273566
EBNA1BP2	4270.81	-1.15487	0.350061	-3.29905	0.000970132	0.0273895
LMNB1	2974.61	-1.29944	0.394311	-3.29546	0.000982602	0.0276971
TAC3	35.6405	2.00347	0.608233	3.29391	0.000988032	0.0278056
MYO7A	21.6377	2.34646	0.712956	3.29116	0.000997743	0.0279995
WFIKKN1	141.567	1.65834	0.503894	3.29106	0.000998106	0.0279995
NR6A1	1413.72	-1.25618	0.382113	-3.28746	0.00101095	0.0283145
PRSS8	312.718	1.39568	0.424679	3.28644	0.00101462	0.0283722
KCNIP2-AS1	28.0997	2.1102	0.642395	3.2849	0.00102018	0.0284826
PYGL	556.506	1.08012	0.329225	3.28081	0.00103508	0.0288527
PACSIN1	127.598	1.51151	0.460793	3.28024	0.00103718	0.0288655
LTV1	896.833	-1.32167	0.403016	-3.27943	0.00104016	0.0289026
APOBEC3B	1340.94	1.10203	0.336276	3.27717	0.00104854	0.0290896
PDK2	118.072	1.60009	0.488512	3.27543	0.001055	0.0292227
MINDY4	636.779	1.11317	0.340096	3.27311	0.0010637	0.0294173
RAC2	4233.45	1.3012	0.397732	3.27154	0.00106963	0.0295349
FKBP9P1	28.9251	2.07811	0.63549	3.27009	0.00107512	0.0296401
NAT8L	1700.33	1.41853	0.434221	3.26683	0.00108759	0.0299369
CLEC18B	52.9396	1.67793	0.513853	3.26539	0.00109314	0.0300427
CLDN6	88.798	1.55514	0.476359	3.26463	0.00109606	0.030076
MVD	9562.66	1.18853	0.364166	3.26371	0.00109963	0.0301267
UCK2	3146.47	-1.15244	0.353299	-3.26194	0.00110654	0.0302437
CD82	421.857	1.26505	0.38786	3.26161	0.00110783	0.0302437
GUSBP1	126.891	-1.50257	0.460729	-3.26129	0.00110906	0.0302437
CEP68	361.231	1.08522	0.333123	3.25772	0.00112311	0.030505
ARHGAP23	86.7068	1.46582	0.449954	3.2577	0.00112318	0.030505
NPTXR	687.353	1.55045	0.475957	3.25754	0.00112384	0.030505
DCUN1D5	2185.37	-1.30014	0.399476	-3.25461	0.00113549	0.0307737
SLC20A2	777.191	-1.10233	0.338826	-3.25338	0.00114039	0.0308589
SYNCRIP	4380.33	-1.09518	0.336728	-3.2524	0.00114434	0.0309183
TUBGCP5	322.996	-1.25435	0.386017	-3.24946	0.00115624	0.0311599
ANPEP	218.915	1.64313	0.505685	3.24932	0.00115683	0.0311599
MOCS1	352.821	1.25516	0.386509	3.24742	0.00116458	0.0313067
MINDY1	376.084	1.20129	0.369956	3.24711	0.00116584	0.0313067
SAT1	965.005	1.17245	0.361173	3.24622	0.00116947	0.0313564
KLF4	20.7011	2.42585	0.747733	3.24428	0.00117748	0.0315232
CUL9	594.238	1.40934	0.434739	3.24181	0.00118774	0.0317495
SIGLEC6	18.6821	2.66857	0.823527	3.24042	0.00119355	0.0318356
TP53INP1	161.145	1.8162	0.560525	3.24017	0.00119458	0.0318356
ZNF211	238.001	1.22257	0.377496	3.23864	0.00120102	0.0319588
HSPA14	652.587	-1.30765	0.404078	-3.23612	0.00121166	0.0321797
MECOM	163.73	-1.34595	0.415953	-3.23581	0.00121298	0.0321797
COL7A1	63.3277	2.54281	0.786024	3.23503	0.00121631	0.0322193
ENSG00000267216	131.754	-1.30128	0.402373	-3.23401	0.00122065	0.0322856
HELZ2	1107.13	1.42377	0.440319	3.2335	0.00122283	0.0322949
DENND6B	158.384	1.44645	0.447464	3.23256	0.00122687	0.0323528
MRPS17	646.633	-1.22737	0.380046	-3.22953	0.00123996	0.0326065
ENO2	1289.32	1.13923	0.352833	3.22881	0.00124305	0.0326065
SLC39A4	1319.84	-1.24763	0.386409	-3.22876	0.00124326	0.0326065
VAT1	8528.89	1.15735	0.358523	3.22809	0.00124618	0.0326065
ENSG00000283599	25.9676	2.28472	0.707765	3.22807	0.00124627	0.0326065
SETD4	355.638	-1.19451	0.37012	-3.22737	0.00124935	0.0326065
HHLA3	277.739	1.36759	0.423751	3.22734	0.00124946	0.0326065
SNHG4	1805.98	-1.12537	0.348925	-3.22525	0.00125864	0.0327521
ZNF93	61.2407	1.57328	0.487847	3.22494	0.00126001	0.0327521
HCLS1	3060.38	1.044	0.323742	3.2248	0.00126063	0.0327521
HOMER3	399.995	1.29184	0.400729	3.22372	0.00126537	0.0327897
SRSF3	12511.6	-1.09828	0.340699	-3.22362	0.0012658	0.0327897
PKHD1L1	14	5.01087	1.5551	3.22222	0.00127199	0.0329016
HRAS	1183.12	-1.18786	0.368874	-3.22024	0.00128084	0.0330818
ODF3L2	13.1717	2.98869	0.928458	3.21898	0.00128646	0.0331783
CDKN1A	2053.48	1.05452	0.327657	3.21838	0.00128916	0.0331843
KLC3	87.1358	1.51328	0.470246	3.21806	0.00129059	0.0331843
ANKRD33	10.6627	3.91071	1.21539	3.21767	0.00129236	0.0331843
ADAP1	152.272	1.48529	0.461756	3.21662	0.00129712	0.0332375
C4A	252.276	1.15485	0.359052	3.21638	0.00129821	0.0332375
HMGCL	1024.11	1.19327	0.371226	3.2144	0.00130716	0.0334017
P4HA2	1240.49	1.05469	0.328143	3.21413	0.00130842	0.0334017
IMMP2L	312.937	-1.33573	0.415739	-3.21289	0.00131405	0.0334969
FAM234A	3621.17	1.32193	0.411534	3.21219	0.00131725	0.0335299
UTP15	469.539	-1.11255	0.346502	-3.2108	0.00132366	0.0336443
ADCY10P1	10.3396	3.84888	1.19906	3.2099	0.0013278	0.0337008
ENSG00000275613	9.48169	3.85275	1.20081	3.20845	0.0013345	0.0338222
UTP20	649.562	-1.56823	0.488987	-3.20711	0.00134076	0.0339318
TIMP4	8.74126	4.09674	1.27782	3.20603	0.00134578	0.03401
ENSG00000280339	5.16115	5.80823	1.81228	3.20492	0.00135098	0.0340924
GTF2IP12	119.548	-1.71233	0.53479	-3.20187	0.00136541	0.0343581
TMEM165	1343.66	-1.1848	0.370034	-3.20186	0.00136542	0.0343581
TMEM91	198.229	1.28189	0.400491	3.20079	0.00137052	0.0344371
ABCA17P	22.4747	-2.32389	0.726392	-3.19922	0.00137801	0.0345129
SEPTIN7P11	84.262	-1.47341	0.460586	-3.19899	0.00137911	0.0345129
CTSL	2587.21	1.05157	0.328725	3.19892	0.00137942	0.0345129
GRB10	2963.44	-0.96968	0.303652	-3.19339	0.00140613	0.0351313
ENSG00000289029	4.6904	5.67523	1.77809	3.19175	0.00141415	0.0352815
STRA6	22.2891	2.57272	0.806175	3.19127	0.00141648	0.0352896
IGBP1	2281.06	1.10189	0.345355	3.19059	0.00141982	0.0353228
NINJ2-AS1	158.121	1.243	0.389639	3.19013	0.0014221	0.035326
CTSD	8200.8	1.32191	0.414468	3.18941	0.00142564	0.035326
ATP6V1FNB	70.1055	1.55213	0.486661	3.18934	0.00142598	0.035326
NSUN2	4443.19	-1.02349	0.321132	-3.18713	0.00143693	0.0355472
ENSG00000198106	10.6599	3.98506	1.25115	3.18513	0.0014469	0.0357438
KRT4	21.9947	3.34313	1.04991	3.18421	0.0014515	0.0358035
FSD1	84.7397	1.39139	0.437018	3.18383	0.00145339	0.0358035
C2	31.6954	2.20459	0.69274	3.18242	0.0014605	0.0359284
TNFRSF14	66.6554	1.63812	0.515066	3.18041	0.00147067	0.0361278
APLNR	106.225	1.45276	0.456865	3.17984	0.00147357	0.0361486
BORCS8-MEF2B	83.7159	1.51567	0.476876	3.17834	0.00148121	0.0362856
SNTA1	1549.05	-1.23876	0.390146	-3.17512	0.00149775	0.0366397
SCFD2	914.211	-1.06414	0.335332	-3.1734	0.00150666	0.0368064
NLRX1	253.095	1.34694	0.424573	3.17245	0.00151158	0.0368754
RHBDL1	73.1956	1.53978	0.485756	3.16986	0.00152511	0.0371415
KLF2	30.3875	2.3341	0.736413	3.16956	0.00152671	0.0371415
HBP1	551.658	1.12817	0.356236	3.16691	0.0015407	0.03743
SNHG15	974.675	-1.02011	0.322286	-3.16522	0.00154964	0.0375954
LINC01610	282.148	1.07945	0.341086	3.16474	0.0015522	0.0376055
NOP16	2613.38	-1.1943	0.377442	-3.1642	0.00155508	0.0376236
LGR6	19.7569	2.87581	0.909056	3.16352	0.00155875	0.0376606
C3orf86	380.079	1.28536	0.406371	3.16303	0.00156136	0.0376719
GASAL1	19.4773	2.43787	0.7718	3.15868	0.00158483	0.0381858
DNAL4	273.776	1.14574	0.363155	3.15495	0.00160524	0.0386247
CISD1	566.803	-1.25725	0.398636	-3.15387	0.0016112	0.0387151
TPP1	3626.21	1.483	0.47035	3.15296	0.00161622	0.0387308
MPZL1	1750.67	-1.00406	0.318451	-3.15296	0.00161626	0.0387308
ACSS2	5053.41	1.03445	0.328499	3.14903	0.00163816	0.0391755
TSC22D3	127.981	1.3138	0.417234	3.14883	0.00163927	0.0391755
CENPX	3947.41	-1.16034	0.368713	-3.147	0.00164956	0.0393678
ENSG00000265282	4.58659	5.65031	1.79846	3.14176	0.00167938	0.0400252
GRIN3B	13.7248	3.19886	1.01844	3.14095	0.00168403	0.0400817
SLC39A13	407.94	1.14592	0.364885	3.14051	0.00168653	0.0400871
BTBD2	1590.87	1.24724	0.397206	3.14004	0.00168923	0.0400971
CEBPE	23.7931	2.34274	0.746807	3.13701	0.00170678	0.0404589
ENSG00000268069	59.704	1.87369	0.597661	3.13503	0.00171835	0.0406784
ENSG00000231856	59.253	1.51184	0.482323	3.1345	0.00172145	0.0406971
SNN	218.382	1.10407	0.352299	3.13391	0.00172496	0.0407252
MACC1	110.207	2.19888	0.702431	3.13038	0.00174578	0.0411615
PDCD4-AS1	44.9817	1.75249	0.559907	3.12996	0.00174829	0.0411656
DOC2A	33.5294	2.08554	0.666554	3.12884	0.00175499	0.0412682
C1orf56	97.1253	1.32401	0.423228	3.12836	0.00175785	0.04128
LINC02780	440.371	1.37573	0.439867	3.1276	0.00176237	0.0413311
NBEAL1	102.162	-1.53232	0.490223	-3.12575	0.0017735	0.041406
CLCN7	5798.11	1.20786	0.386515	3.125	0.00177803	0.041406
FAM86C1P	212.35	-1.25749	0.402422	-3.12481	0.00177921	0.041406
RRP1	4325.12	-1.07321	0.343467	-3.12462	0.00178033	0.041406
ATP10D	12.2843	2.91648	0.933394	3.1246	0.0017805	0.041406
NDUFAF2	722.931	-1.2959	0.414746	-3.12455	0.00178078	0.041406
ARPC5L	2107.52	-1.02959	0.329539	-3.12434	0.00178204	0.041406
GCKR	12.7917	3.19684	1.02388	3.12229	0.00179452	0.0416409
ZBTB46	198.319	-1.12318	0.359831	-3.1214	0.00179991	0.0416549
OR10Z1	6.51094	-5.14924	1.64977	-3.12119	0.0018012	0.0416549
ENSG00000289514	78.8731	-1.37918	0.4419	-3.12102	0.00180223	0.0416549
S100A16	223.611	1.48561	0.476181	3.11984	0.0018095	0.0417681
PAQR7	493.778	1.10442	0.35428	3.11735	0.00182482	0.0420665
PCYT1B	24.218	2.23629	0.717458	3.11697	0.00182722	0.0420668
RNF19B	955.521	0.993044	0.318697	3.11595	0.0018335	0.0421562
N4BP3	854.418	1.06444	0.341683	3.1153	0.00183759	0.0421949
TM4SF19-DYNLT2B	12.2147	3.65321	1.17467	3.10998	0.00187102	0.0429066
POLR3H	2062.09	-1.16176	0.373697	-3.10883	0.0018783	0.0430175
NXPH4	369.031	1.56957	0.50503	3.10787	0.00188442	0.0430258
KAZALD1	132.097	-1.32473	0.426279	-3.10767	0.00188568	0.0430258
PPP1R13L	188.676	1.56134	0.502422	3.10762	0.001886	0.0430258
PTK7	523.126	1.01666	0.327233	3.10683	0.00189106	0.0430505
ZNF667-AS1	12.4228	2.91094	0.937105	3.10631	0.00189437	0.0430505
NPAP1	4.52201	5.61916	1.80895	3.1063	0.00189443	0.0430505
TANC2	242.488	1.50892	0.485923	3.10527	0.00190107	0.0431396
MADCAM1	12.5017	2.88299	0.92852	3.10493	0.00190325	0.0431396
ARC	120.169	1.51111	0.486794	3.10421	0.00190789	0.043189
RPUSD4	1275.84	-1.1524	0.371474	-3.10223	0.0019207	0.0434003
IRF2BP2	1587.79	1.11175	0.358399	3.102	0.00192216	0.0434003
ABCB11	18.1079	3.3102	1.06788	3.09979	0.00193656	0.0436695
ENSG00000167774	123.556	-1.36363	0.44016	-3.09803	0.0019481	0.0438734
ZNF350	48.1404	1.71529	0.553852	3.09702	0.00195475	0.0439144
LMF1	69.0087	1.82211	0.588369	3.09688	0.00195567	0.0439144
CGA	4.73583	5.64051	1.82172	3.09625	0.00195985	0.0439144
ENSG00000236393	16.9272	2.87425	0.928302	3.09624	0.00195991	0.0439144
TSPYL2	667.323	1.19834	0.38716	3.09522	0.00196667	0.04401
LINC01881	91.1956	1.48301	0.479516	3.09272	0.00198333	0.044295
IL9R	36.7956	1.75417	0.567271	3.0923	0.00198615	0.044295
C4B	155.164	1.25334	0.405328	3.09217	0.00198697	0.044295
VASH1	76.375	1.35759	0.439111	3.09168	0.00199026	0.0443122
ENSG00000273175	108.866	-1.67914	0.54366	-3.08859	0.00201108	0.0447193
ERRFI1	104.983	1.51211	0.489698	3.08785	0.00201611	0.0447744
ENSG00000233461	79.5874	-1.67465	0.542642	-3.08611	0.00202796	0.0449551
TREML2	64.9462	1.48439	0.481023	3.0859	0.00202936	0.0449551
RGS2	43.0231	1.67128	0.54168	3.08537	0.00203301	0.0449795
SERPINB7	8.66735	3.98694	1.29263	3.08436	0.0020399	0.0450752
PTS	201.942	-1.43753	0.466205	-3.08348	0.00204594	0.0451519
RABGGTB	895.697	-1.09402	0.354997	-3.08179	0.00205763	0.0453528
FAM131A	428.964	1.05559	0.342688	3.08032	0.00206778	0.0454647
DGAT2	167.623	1.38289	0.448945	3.08031	0.00206787	0.0454647
SEH1L	1970.65	-1.15242	0.374233	-3.07941	0.00207409	0.0455445
DLEU2	42.2286	-1.71194	0.556307	-3.07733	0.00208862	0.0458065
PRR9	13.2261	2.7858	0.905461	3.07666	0.00209331	0.0458071
CSTF3-DT	5.36388	4.88423	1.58774	3.07622	0.00209646	0.0458071
RFPL4B	43.6069	1.91938	0.623941	3.07622	0.00209647	0.0458071
DDX31	756.474	-0.973432	0.316704	-3.07363	0.00211468	0.0461478
LMNTD2-AS1	43.3023	2.16618	0.70497	3.07273	0.00212109	0.0462302
VKORC1L1	1854.31	-1.11959	0.364409	-3.07235	0.00212378	0.0462316
SKA2	350.775	-1.19699	0.389686	-3.07167	0.00212865	0.0462804
DGCR11	170.87	-1.16492	0.379627	-3.06858	0.00215075	0.0467032
MSANTD3-TMEFF1	12.0931	-3.25999	1.06261	-3.06792	0.00215556	0.0467421
H2BC11	782.919	-1.11883	0.364816	-3.06683	0.00216345	0.0467421
TMEM191C	111.156	1.42951	0.466127	3.06678	0.00216377	0.0467421
SHFL	321.469	1.23536	0.402843	3.0666	0.0021651	0.0467421
ENSG00000288882	28.8737	1.91602	0.624824	3.0665	0.00216583	0.0467421
CD40	50.1635	1.75807	0.573876	3.0635	0.00218767	0.0471555
LINC01772	32.5828	1.83289	0.598543	3.06225	0.0021968	0.0471922
PEX6	2393.56	1.16289	0.379842	3.06151	0.00220226	0.0471922
TUBB3	2030.49	1.11724	0.364932	3.0615	0.00220232	0.0471922
FTCD	13.2793	2.89394	0.945358	3.06121	0.00220445	0.0471922
CUL7	1830.91	1.17685	0.384444	3.06118	0.0022047	0.0471922
PI16	23.3736	2.23322	0.729623	3.06078	0.00220759	0.0471922
THADA	798.542	-1.01739	0.332465	-3.06016	0.00221222	0.0471922
NUFIP1	232.555	-1.07817	0.352328	-3.06013	0.00221242	0.0471922
FLT4	19.9453	2.36259	0.772098	3.05996	0.00221368	0.0471922
SCARF2	37.1603	1.8993	0.620765	3.05962	0.0022162	0.0471922
CDKAL1	441.18	-1.21118	0.396245	-3.05664	0.00223834	0.0475844
TMCO4	68.5304	1.43378	0.469126	3.05628	0.00224105	0.0475844
ENSG00000230454	23.5046	2.43141	0.795606	3.05605	0.00224274	0.0475844
SOX5	123.626	-1.35246	0.442665	-3.05527	0.0022486	0.0476514
KEL	1288.21	1.09347	0.357975	3.0546	0.0022536	0.0476997
WDR54	296.473	1.38466	0.453662	3.05219	0.0022718	0.0480115
TBC1D2B	824.739	1.06071	0.347556	3.05193	0.00227378	0.0480115
C8orf33	2652.86	-0.989362	0.324513	-3.04876	0.00229788	0.0484603
PLIN4	26.6741	2.05491	0.674091	3.04841	0.00230055	0.0484603
RASGRP4	183.526	1.55018	0.508864	3.04636	0.00231628	0.0487333
IQCN	17.6854	2.44756	0.803552	3.04592	0.00231968	0.0487466
KCTD19	4.51429	6.25068	2.05298	3.04468	0.00232929	0.0488901
ENSG00000230074	233.596	1.15985	0.381093	3.0435	0.00233845	0.0490238
FGD3	34.2634	1.95176	0.641581	3.04212	0.00234922	0.049191
CCNG2	78.1177	1.73609	0.57163	3.03709	0.00238877	0.0499049
TFB2M	1029.91	-1.13283	0.373002	-3.03706	0.00238899	0.0499049
FOXC2	4.28396	5.54394	1.8257	3.03661	0.00239253	0.0499196
HK2	882.04	-1.28521	0.423327	-3.03599	0.00239751	0.0499642
ENSG00000288783	18.6311	2.66066	0.876627	3.03511	0.00240447	0.05005
FOXA2	56.312	-1.55858	0.51364	-3.03438	0.00241029	0.0501118
EGFL7	1724.18	-1.20763	0.398227	-3.03252	0.00242517	0.0503617
SLC25A32	433.98	-1.26217	0.416753	-3.02859	0.00245698	0.0509514
ENSG00000285822	62.969	-1.67478	0.553043	-3.0283	0.00245936	0.0509514
EMSY	233.813	-1.14604	0.37852	-3.0277	0.00246424	0.0509803
TMEM185A	240.795	1.16912	0.386178	3.02741	0.00246656	0.0509803
TRIM6	181.875	1.4506	0.479351	3.02617	0.00247671	0.05113
DUSP5	202.404	1.16379	0.384825	3.02421	0.0024928	0.0514019
PHLDA1	354.842	1.08731	0.359674	3.02304	0.00250249	0.0515414
LSM6	669.656	-1.2376	0.40961	-3.02142	0.0025159	0.051757
ALG6	244.846	-1.14523	0.379183	-3.02026	0.00252559	0.0518956
ENSG00000231881	41.1172	2.10415	0.696765	3.01988	0.00252877	0.0519002
POLR2D	2584.14	-0.974851	0.323128	-3.01692	0.00255358	0.0523483
TOMM5	3633.66	-1.28842	0.427371	-3.01475	0.0025719	0.0526626
ENSG00000289688	13.4432	3.07934	1.02195	3.0132	0.00258506	0.0528705
UHRF1	1805.35	-1.4423	0.478857	-3.01196	0.00259565	0.0530255
PDAP1	5777.47	-0.937113	0.311218	-3.01112	0.00260289	0.0531117
ADIPOQ-AS1	4.48413	5.61231	1.86454	3.01002	0.00261226	0.053226
ARAP3	898.79	1.26053	0.418816	3.00976	0.00261455	0.053226
ENSG00000284431	51.3427	1.56348	0.519607	3.00897	0.00262135	0.0533028
GATA2-AS1	684.557	-1.01976	0.338966	-3.00845	0.00262585	0.0533162
ENSG00000233968	253.146	-1.26781	0.421454	-3.00819	0.00262807	0.0533162
ENSG00000235288	8.04263	5.40667	1.79818	3.00674	0.00264062	0.053509
DUSP8	399.974	1.54444	0.513953	3.00501	0.00265571	0.053753
SATB2-AS1	101.856	-1.37723	0.458464	-3.004	0.00266452	0.0538692
DNAJA3	4899.32	-1.02476	0.341205	-3.00335	0.00267025	0.053923
IQCD	21.8221	2.07364	0.690575	3.00278	0.00267529	0.0539629
WDR77	3264.73	-0.9952	0.331755	-2.99981	0.0027015	0.0544291
ANP32A	4241.38	-0.904979	0.302134	-2.99529	0.00274182	0.0551783
LTO1	394.065	-1.09464	0.365503	-2.99489	0.00274547	0.0551886
ENSG00000261553	47.1026	-1.68593	0.563148	-2.99376	0.00275567	0.0553304
BTD	196.395	-1.23518	0.413168	-2.98954	0.00279401	0.0560304
CLEC18C	13.4082	2.7844	0.931482	2.98922	0.0027969	0.0560304
RIOX1	347.36	-1.02344	0.342518	-2.98799	0.00280823	0.0561354
ADGRB3	28.2419	-1.96515	0.657691	-2.98795	0.00280853	0.0561354
H6PD	383.194	1.23397	0.413352	2.98529	0.00283312	0.0565627
TIMP1	8261.81	1.21448	0.407016	2.98387	0.00284626	0.0567606
CEP76	358.502	-1.10235	0.369577	-2.98274	0.00285684	0.0569071
STC2	450.81	-1.09154	0.366313	-2.97982	0.00288421	0.0573873
ENSG00000289447	16.1788	2.47423	0.83082	2.97806	0.00290083	0.0576527
ENSG00000287064	42.5683	1.62546	0.54602	2.97692	0.00291161	0.0578018
ENSG00000189229	98.2622	-1.31156	0.440933	-2.9745	0.00293464	0.0581414
CD79B	5.95771	4.83134	1.62429	2.97443	0.00293533	0.0581414
HNRNPA2B1	17194.8	-1.02875	0.34591	-2.97405	0.00293899	0.0581484
ZSCAN18	27.8969	1.8469	0.621155	2.97334	0.00294578	0.0582172
MIR3150BHG	11.0594	3.0352	1.02118	2.97226	0.00295619	0.0583573
ENSG00000285793	31.984	1.77399	0.596956	2.97172	0.00296135	0.0583937
CAPG	1036.22	1.20094	0.404209	2.97109	0.00296741	0.0584477
HDDC3	747.084	-1.14116	0.384245	-2.96987	0.00297923	0.0586149
PBX1	101.342	1.43312	0.482848	2.96806	0.00299683	0.0588953
KCNJ15	13.1987	3.12668	1.05379	2.96708	0.00300641	0.0590176
SDCBP2-AS1	79.6968	1.33633	0.450965	2.96327	0.00304386	0.0596861
ACTG1P25	11.8615	2.72714	0.920733	2.96192	0.00305724	0.0598235
FJX1	95.0895	-1.25574	0.423966	-2.96188	0.00305767	0.0598235
GSDME	63.2218	1.43261	0.483922	2.96042	0.00307217	0.0600405
ADK	979.623	-1.12905	0.381439	-2.95997	0.00307665	0.0600612
TNC	11.8365	3.20928	1.08479	2.95844	0.00309204	0.0602948
ACSL5	43.7193	1.58225	0.535186	2.95644	0.00311208	0.0606184
NOSTRIN	205.111	1.40257	0.474763	2.95424	0.00313438	0.0609853
NMU	2827.13	-1.15296	0.390371	-2.95351	0.00314178	0.0610617
FAM225A	69.31	1.45754	0.493582	2.95299	0.0031471	0.0610976
TMEM19	411.669	-1.20722	0.408973	-2.95184	0.00315886	0.0611951
LINC01814	13.7114	3.07881	1.04302	2.95182	0.00315908	0.0611951
FAM171A2	391.212	1.26057	0.427166	2.951	0.00316747	0.06129
TEF	121.852	-1.26194	0.42777	-2.95004	0.00317737	0.0614141
TFCP2L1	48.635	1.57776	0.535044	2.94883	0.00318975	0.0614549
FBXW4	521.64	1.13731	0.385708	2.94863	0.00319184	0.0614549
CRACR2B	1180.78	1.15151	0.390608	2.94799	0.00319848	0.0614549
ENSG00000272977	51.6094	1.6938	0.574602	2.94778	0.00320062	0.0614549
GTF3A	3688.1	-1.25071	0.424298	-2.94771	0.0032014	0.0614549
UCN	17.4869	2.68522	0.911075	2.94731	0.00320556	0.0614549
ANAPC15	723.723	-1.15041	0.390344	-2.94716	0.00320708	0.0614549
MSX1	206.866	1.1032	0.374368	2.94685	0.00321033	0.0614549
CTSB	8582	1.05368	0.357568	2.94679	0.00321093	0.0614549
COL5A1	10.8582	2.97484	1.00988	2.94574	0.00322188	0.0615975
GUSBP3	12.6762	3.86601	1.3129	2.94462	0.00323349	0.0617522
ADGRD1	381.458	1.04186	0.354011	2.94301	0.00325036	0.061952
PERP	152.557	1.84197	0.625988	2.94251	0.00325567	0.061952
UBBP4	714.158	-1.09798	0.373171	-2.94231	0.00325778	0.061952
PPFIA4	29.6658	1.89521	0.644131	2.94228	0.00325804	0.061952
CBWD5	244.189	-1.18959	0.404908	-2.93792	0.00330425	0.0627058
TSC22D2	551.132	-1.22546	0.417126	-2.93787	0.00330481	0.0627058
LINC00200	693.488	-0.964478	0.328355	-2.9373	0.00331085	0.0627269
ENSG00000266976	12357.3	-1.03197	0.351357	-2.93709	0.00331311	0.0627269
PI4K2A	2233.13	0.961626	0.327445	2.93676	0.00331662	0.0627269
TTC41P	10.6467	-2.86069	0.974414	-2.9358	0.00332685	0.0628036
LEF1	349.75	-1.06585	0.363078	-2.9356	0.00332899	0.0628036
TENT5B	181.076	1.22058	0.415816	2.93538	0.00333139	0.0628036
SERPIND1	15.1614	2.61711	0.892199	2.93332	0.00335359	0.0631544
PALD1	31.8583	1.75226	0.597563	2.93235	0.00336406	0.0631654
PAGE2	11.3956	2.88302	0.983186	2.93232	0.0033644	0.0631654
CSRP1	2737.89	1.11156	0.379078	2.93227	0.00336494	0.0631654
RGL2	1466.99	0.998224	0.340469	2.93191	0.00336883	0.063171
SELPLG	449.497	1.07424	0.366532	2.93082	0.00338064	0.0633249
TMEM187	220.305	1.24431	0.424616	2.93043	0.00338494	0.0633379
CSRP1-AS1	12.4808	2.96574	1.01255	2.92899	0.00340069	0.0635652
PATZ1	839.08	1.05464	0.360317	2.92698	0.00342275	0.0639095
PRMT3	484.421	-1.18443	0.404969	-2.92474	0.00344745	0.0643024
ENSG00000287860	50.4508	1.50346	0.51428	2.92342	0.00346205	0.0644695
SAG	23.3777	2.44538	0.836559	2.92314	0.00346516	0.0644695
ENOPH1	715.482	-1.08284	0.370489	-2.92273	0.00346982	0.0644695
FOS	101.096	1.24166	0.424847	2.92261	0.00347107	0.0644695
ZNF780A	90.6974	-1.3221	0.452645	-2.92083	0.00349102	0.0647349
NARS2	1022.92	-1.01668	0.348098	-2.92068	0.00349272	0.0647349
C1orf167	22.2507	-3.09562	1.06008	-2.92018	0.00349826	0.0647694
AK6	279.854	-1.12132	0.384177	-2.91875	0.00351438	0.0649421
SRMS	10.7723	3.12578	1.07095	2.9187	0.00351497	0.0649421
EEF2	230421	0.971106	0.332877	2.91731	0.00353059	0.0651271
ENSG00000267248	54.3386	1.42521	0.488563	2.91716	0.00353239	0.0651271
LDHA	21737.8	-0.971642	0.333271	-2.91547	0.00355153	0.0654113
LINC01305	23.7591	2.18896	0.751061	2.91449	0.00356274	0.0655492
RTN4IP1	549.364	-1.07579	0.369297	-2.91306	0.003579	0.0657796
TUBB2B	834.858	1.05292	0.361503	2.91262	0.00358411	0.0658048
C20orf202	9.24106	3.3346	1.1457	2.91054	0.00360799	0.0661742
LINC00910	24.5134	1.93515	0.664951	2.91021	0.00361181	0.0661751
CNTNAP1	121.053	1.21332	0.417051	2.9093	0.00362244	0.0662337
HSPA1A	41379.5	0.993348	0.34144	2.90929	0.00362254	0.0662337
ENSG00000257512	57.0559	1.64449	0.565492	2.90806	0.00363677	0.0663945
SLC27A5	619.897	-1.30944	0.45034	-2.90766	0.00364145	0.0663945
MCPH1-AS1	43.5772	1.94768	0.669868	2.90756	0.00364266	0.0663945
HMCN1	51.7846	1.78154	0.613185	2.90539	0.00366792	0.0667357
ERMARD	261.992	-1.05242	0.362242	-2.9053	0.00366896	0.0667357
ENSG00000240219	3.9737	5.43541	1.87137	2.90451	0.00367828	0.066836
THEM6	942.913	1.13039	0.389432	2.90267	0.00369992	0.0671318
MS4A2	9.32542	3.87083	1.33363	2.90248	0.00370219	0.0671318
LTF	11.5514	4.47146	1.54075	2.90213	0.00370629	0.0671369
TMEM256-PLSCR3	11.0097	2.84662	0.981387	2.90061	0.00372436	0.0673477
MTFR2	551.167	-1.01448	0.349825	-2.89996	0.00373216	0.0673477
MELTF-AS1	30.3396	1.84771	0.637161	2.89991	0.00373265	0.0673477
ENSG00000268790	204.883	-1.28262	0.44231	-2.89981	0.00373388	0.0673477
RNF122	35.659	1.62314	0.559791	2.89954	0.00373707	0.0673477
HNRNPH1	4948.2	-1.2749	0.439926	-2.89799	0.00375561	0.0676124
CAPN3	12.4659	2.8725	0.991465	2.89723	0.0037647	0.0677069
RGS4	46.4415	-2.39757	0.82777	-2.89642	0.00377443	0.0678126
ENSG00000288864	17.7294	-3.20877	1.10806	-2.89584	0.0037814	0.0678683
UROS	1052.09	1.04692	0.361644	2.89489	0.00379289	0.0680052
APTR	126.251	-1.22976	0.424924	-2.89406	0.00380293	0.0680825
ENSG00000288683	89.0738	-1.39282	0.481295	-2.8939	0.00380494	0.0680825
LRGUK	5.30647	5.44571	1.88204	2.89352	0.00380947	0.0680943
LINC01004	129.132	1.29209	0.446675	2.89269	0.00381962	0.0682064
ENSG00000264668	8.29978	3.859	1.33458	2.89155	0.00383346	0.0683386
SCART1	109.057	1.73641	0.600535	2.89144	0.00383479	0.0683386
PLA2G12A	1079.25	-1.19522	0.413453	-2.89082	0.0038424	0.0684049
RNLS	5.06431	5.00482	1.73159	2.8903	0.00384869	0.0684476
CASP7	121.374	1.6628	0.575454	2.88955	0.00385795	0.0685429
MSTO1	1028.82	-0.925232	0.320532	-2.88655	0.00389496	0.0691165
LAMB3	330.157	1.77835	0.616137	2.88629	0.0038981	0.0691165
PRKCZ	93.4178	1.44829	0.50201	2.88498	0.00391442	0.0693361
ABCA12	4.53022	5.31901	1.84435	2.88395	0.00392717	0.0694526
C6orf52	35.0299	-1.6472	0.571187	-2.88382	0.00392889	0.0694526
LSG1	1764.85	-0.893895	0.310016	-2.88339	0.00393424	0.0694773
GDF1	26.1574	2.19502	0.76142	2.8828	0.00394164	0.069538
SMIM29	1126.3	1.09066	0.378497	2.88156	0.00395713	0.0697414
FAM53A	42.1119	1.52624	0.530112	2.87909	0.00398822	0.070219
DLGAP3	35.2034	1.68503	0.585342	2.87872	0.00399292	0.0702274
GPT2	552.277	-1.02062	0.354579	-2.8784	0.00399703	0.0702274
KDM8	230.961	-1.21062	0.420631	-2.87811	0.00400068	0.0702274
ANKRD20A19P	21.8814	2.47654	0.860752	2.87719	0.0040124	0.0703585
NIP7	2418.21	-1.0111	0.351495	-2.87658	0.00402008	0.0703585
LINC00921	32.2294	1.78773	0.621479	2.87658	0.00402014	0.0703585
LINC02554	5.2744	4.93002	1.7142	2.87598	0.0040277	0.0703854
VPS9D1-AS1	382.895	-1.26211	0.438867	-2.87583	0.00402968	0.0703854
GUCA1B	41.3542	1.72152	0.599079	2.87361	0.00405816	0.0707898
CICP19	3.83501	5.38329	1.8735	2.87339	0.00406089	0.0707898
CELA2A	4.33225	5.18968	1.80642	2.8729	0.00406719	0.0708294
MICAL1	554.598	1.04085	0.362365	2.87237	0.00407407	0.0708791
CSNK2A2	3100.29	0.976045	0.339988	2.87082	0.00409406	0.0711565
ENSG00000256915	3.55117	5.71781	1.99385	2.86773	0.00413432	NA
KCP	65.1326	1.41834	0.494851	2.8662	0.00415432	0.0721274
RPL6P27	183.004	-1.33566	0.466049	-2.86591	0.00415812	0.0721274
PRSS23-AS1	13.9191	2.54963	0.890064	2.86455	0.00417601	0.0723663
OSBP2	1301.13	0.945285	0.330156	2.86315	0.00419456	0.0726163
RINL	228.57	1.13121	0.395246	2.86204	0.00420925	0.0726909
ISG15	961.693	1.31042	0.457874	2.86198	0.00421005	0.0726909
NXF4	4.16937	5.32579	1.86094	2.86189	0.00421127	0.0726909
NUDT17	177.441	1.18664	0.414687	2.86154	0.00421583	0.0726983
VEGFA	3146.27	1.10216	0.385332	2.86028	0.00423271	0.0729178
ENSG00000227681	92.4259	1.30763	0.457447	2.85853	0.00425605	0.0730833
TCL6	3.99374	5.59637	1.95782	2.85848	0.00425681	0.0730833
SH2D2A	1124.05	1.15789	0.405074	2.85847	0.00425695	0.0730833
HEATR1	2889.85	-1.08625	0.38003	-2.85832	0.00425893	0.0730833
CTNS	452.04	1.07066	0.374653	2.85775	0.0042666	0.0731435
NUP88	1540.72	-0.997109	0.34899	-2.85713	0.00427491	0.0732146
DDX39A	8073.65	-0.983782	0.344396	-2.85654	0.00428287	0.0732583
CT47B1	7.65801	3.9128	1.36987	2.85632	0.00428579	0.0732583
PLPPR2	1230.67	1.29124	0.452194	2.85551	0.0042968	0.0733751
GGT7	900.861	1.0057	0.352268	2.85494	0.00430453	0.0734358
KCNMA1	13.0058	2.49738	0.874914	2.85443	0.00431136	0.0734811
ADAM15	3291.64	1.05416	0.369361	2.854	0.00431722	0.0735098
VCX2	3.84098	5.39136	1.89038	2.852	0.00434446	0.0739021
FAM229A	353.789	1.37459	0.482048	2.85156	0.00435048	0.0739329
KHDC1L	8.99999	3.39055	1.19002	2.84917	0.0043834	0.0743578
SCN9A	52.0545	-1.4651	0.514229	-2.84913	0.00438394	0.0743578
SESN3	86.8033	1.50334	0.528267	2.8458	0.00442997	0.0750662
DCST2	3.67868	5.48894	1.93018	2.84374	0.00445869	0.0754802
RIOX2	384.412	-1.15208	0.405518	-2.84101	0.00449709	0.076057
KCNK5	3614.42	-1.00572	0.354357	-2.83815	0.00453758	0.0766681
RAD51B	70.1391	-1.70328	0.600241	-2.83766	0.00454458	0.0767126
ARHGAP4	2505.69	1.09905	0.38746	2.83654	0.0045605	0.0769077
SMN1	883.594	-0.956728	0.33737	-2.83584	0.00457054	0.0770031
SMIM45	12.9227	2.87754	1.01492	2.83523	0.00457932	0.0770772
PRMT6	1028.46	-0.933143	0.329282	-2.83388	0.00459871	0.0773102
EIF5	3569.31	-1.03773	0.366215	-2.83365	0.00460196	0.0773102
SP9	15.3498	2.41474	0.852428	2.83278	0.00461456	0.0773979
SMAD7	74.749	1.3106	0.462673	2.83268	0.00461598	0.0773979
CDH26	7.02083	3.70044	1.30704	2.83116	0.00463794	0.0776921
RASA4B	166.807	1.11382	0.393458	2.83084	0.00464255	0.0776954
ENSG00000282024	91.0652	1.92215	0.679187	2.83007	0.00465374	0.0777761
AQP11	34.6476	1.6319	0.576664	2.8299	0.00465622	0.0777761
VIM	25739.7	1.01745	0.359611	2.82931	0.00466482	0.0778458
C2orf16	113.146	1.35479	0.479103	2.82776	0.00468746	0.0781495
PTGS1	281.16	1.14876	0.406414	2.82657	0.00470497	0.0783671
LRP2	4.15143	4.88888	1.7299	2.8261	0.00471182	0.078407
CTSF	386.045	1.05459	0.373384	2.82442	0.00473665	0.0787457
SLC38A3	12.8835	2.77961	0.984377	2.82372	0.00474694	0.0788423
MT-RNR2	140844	1.08068	0.38276	2.8234	0.00475173	0.0788474
LYN	2106.11	-0.906638	0.321358	-2.82127	0.00478333	0.079297
CEACAM5	10.8896	3.42679	1.21484	2.82077	0.00479079	0.0793457
DNAJC27-AS1	3.55421	5.57719	1.97762	2.82015	0.00480011	NA
AEN	2290.17	-0.884018	0.313717	-2.81789	0.00483411	0.0799318
KLF15	57.1884	-1.38294	0.490786	-2.81781	0.00483527	0.0799318
DIPK1A	45.2923	-1.5151	0.537991	-2.81622	0.00485922	0.080212
TMCC1-DT	71.7097	1.35026	0.479534	2.81577	0.00486608	0.080212
SNURF	8.68765	-4.16395	1.47912	-2.81516	0.00487537	0.080212
KRT10	2093.9	-1.01747	0.361432	-2.81511	0.00487609	0.080212
HTR1D	13.2665	2.48341	0.882182	2.81507	0.00487664	0.080212
CFAP70	44.0074	2.05172	0.728907	2.81478	0.004881	0.080212
ARHGEF39	277.446	-1.04347	0.370737	-2.81458	0.00488413	0.080212
NOL12	743.625	-1.07845	0.383349	-2.81323	0.00490462	0.0804733
RRP9	2485.32	-1.10013	0.391169	-2.81243	0.00491688	0.0805838
LINC01300	51.6215	1.62305	0.57715	2.81219	0.00492052	0.0805838
MCEMP1	9.25425	3.24866	1.1554	2.81171	0.00492783	0.080585
LINC00847	454.25	0.960003	0.341445	2.81159	0.00492975	0.080585
PUS7	629.449	-1.28003	0.455391	-2.81084	0.00494131	0.0806988
STAR	3861.37	-1.0105	0.359626	-2.80986	0.00495625	0.0808678
NEMP2	68.9634	1.54203	0.548852	2.80956	0.00496092	0.080869
ENSG00000255375	3.62143	5.40847	1.92516	2.80935	0.00496411	NA
DHX33	802.199	-1.11033	0.395564	-2.80694	0.00500142	0.0814536
ENSG00000265399	3.97676	5.43295	1.9359	2.80642	0.00500949	0.0815097
TLE6	17.4778	2.22468	0.793097	2.80506	0.00503078	0.0817805
FRMD1	7.00507	3.81701	1.36158	2.80337	0.00505722	0.0820901
ENSG00000285886	28.0182	1.96127	0.699645	2.80324	0.00505917	0.0820901
OXNAD1	785.962	-0.987925	0.352617	-2.80169	0.00508349	0.0823551
TRAC	24.7129	2.00171	0.714485	2.80161	0.00508486	0.0823551
GP1BA	28.2784	1.80514	0.644542	2.80066	0.00509983	0.0825216
SLC16A9	36.9518	-1.74419	0.623485	-2.79749	0.00515013	0.0832588
IL23A	91.4003	1.25578	0.448963	2.79706	0.00515704	0.083294
ENSG00000253227	5.12232	4.87115	1.74229	2.79582	0.00517675	0.0834306
ESPN	159.209	1.62923	0.582755	2.79574	0.0051781	0.0834306
FAM53B	1217.76	0.94088	0.336553	2.79564	0.00517973	0.0834306
NUDT14	361.26	1.11939	0.400519	2.79484	0.00519256	0.0835608
MRPL20	2963.23	-1.05562	0.37786	-2.79367	0.00521134	0.0837863
CACNA1F	8.19055	3.1715	1.13565	2.79268	0.00522739	0.0839176
FAM131B-AS2	166.249	1.08705	0.389266	2.79257	0.00522905	0.0839176
BOLA2B	269.837	-1.12563	0.403369	-2.79058	0.00526138	0.0843596
HCN2	230.501	1.42267	0.51028	2.78802	0.00530315	0.0849518
ENSG00000274642	14.7834	-2.36902	0.849889	-2.78744	0.00531258	0.0850255
POLR1B	1760.69	-0.94698	0.339789	-2.78696	0.00532048	0.0850745
EIF4A1	25848.8	-1.00501	0.36067	-2.78651	0.00532788	0.0851154
EXOSC3	1881.6	-0.951506	0.341675	-2.78483	0.00535559	0.0854804
APC2	70.3273	-1.47926	0.531409	-2.78365	0.00537512	0.0857144
NECTIN1	96.8804	1.71125	0.615011	2.78247	0.00539471	0.0859489
RAPH1	40.3176	-1.99174	0.716016	-2.7817	0.00540743	0.0860736
PEBP1	3873.19	-0.954495	0.343244	-2.78081	0.00542239	0.0862337
GRN	4281.77	1.11719	0.401835	2.78022	0.00543215	0.0862451
LIPG	40.1034	1.71505	0.616885	2.78018	0.00543292	0.0862451
MFNG	12.1784	2.69852	0.970792	2.77971	0.0054408	0.0862924
PROSER2-AS1	581.024	-1.10752	0.398523	-2.77908	0.00545135	0.0863818
LINC00689	403.499	0.94604	0.340767	2.77621	0.00549968	0.0870692
SIVA1	1369.78	-1.11307	0.401033	-2.7755	0.00551168	0.0871462
SLC48A1	1313.73	1.06105	0.382314	2.77534	0.00551446	0.0871462
BOK	368.196	1.10754	0.399172	2.77459	0.00552715	0.0872547
PWP1	2124.67	-0.963371	0.347242	-2.77435	0.00553124	0.0872547
STOX1	32.8014	1.69285	0.610298	2.77381	0.00554035	0.0873201
SORT1	2523.96	-0.873802	0.315106	-2.77304	0.00555355	0.0874498
PLA2G4C	8.07658	4.00213	1.44489	2.76985	0.00560813	0.0882302
CDCA7	861.947	-0.951032	0.343578	-2.76802	0.00563972	0.0885645
ACTL8	60.3877	1.35488	0.489514	2.7678	0.00564364	0.0885645
SLC35F2	1005.32	-0.990741	0.357959	-2.76775	0.00564448	0.0885645
FZD4	426.096	1.26762	0.458205	2.7665	0.00566617	0.0888256
IKZF5	159.961	-1.42132	0.513893	-2.76579	0.00567843	0.0889146
SMIM24	34.0776	1.89961	0.686873	2.76559	0.00568196	0.0889146
NAGLU	281.577	-1.02802	0.371769	-2.76522	0.00568852	0.0889381
ATG9B	91.1481	1.30786	0.473058	2.76468	0.00569783	0.0890046
RNASE1	193.968	1.09956	0.397941	2.76313	0.00572499	0.0892823
IGKC	4.50588	-5.60703	2.02926	-2.76309	0.00572576	0.0892823
APLP1	207.611	1.16228	0.420837	2.76183	0.00574789	0.0895142
COL14A1	35.0896	1.95417	0.707679	2.76138	0.00575581	0.0895142
MAN2A2	6469.27	1.1193	0.405409	2.76091	0.00576399	0.0895142
DNAAF8	9.1175	-3.03917	1.10091	-2.76058	0.0057698	0.0895142
ENSG00000249639	19.2257	2.007	0.727035	2.76052	0.00577087	0.0895142
LRRTM1	17.96	2.06508	0.748079	2.76051	0.00577117	0.0895142
BCKDHB	54.78	-1.4186	0.513969	-2.76008	0.00577864	0.0895511
MIR4458HG	131.796	-1.22668	0.444608	-2.75901	0.00579763	0.0897663
TAX1BP3	632.024	1.05658	0.383079	2.75813	0.00581332	0.0899301
TMEM33	1018.51	-0.966476	0.350616	-2.75651	0.00584225	0.0902774
CLDN9	31.7281	2.31749	0.8408	2.75629	0.00584604	0.0902774
TNFRSF1A	1107.2	-1.07472	0.3902	-2.75427	0.00588227	0.0906325
TP53I13	844.392	1.0643	0.386447	2.75406	0.00588611	0.0906325
CCDC116	152.177	1.45962	0.530145	2.75324	0.00590095	0.0906325
ENSG00000284719	30.9707	1.61937	0.588235	2.75292	0.0059066	0.0906325
GNB1L	3779.49	-0.996193	0.361873	-2.75288	0.0059074	0.0906325
SOX13	21.6807	1.96923	0.715352	2.75281	0.00590862	0.0906325
TRMT61A	1117.51	-1.01243	0.367781	-2.7528	0.00590872	0.0906325
CHPT1	1410.78	-1.05704	0.383998	-2.75272	0.00591026	0.0906325
SIPA1	3764.73	1.16469	0.423196	2.75214	0.00592074	0.0907143
SNHG17	718.31	-0.920138	0.334475	-2.75099	0.00594146	0.0909112
FOXD1	10.419	2.89798	1.05366	2.7504	0.00595222	0.0909112
ENSG00000257221	54.5185	1.44414	0.525079	2.75034	0.00595342	0.0909112
CACNA1I	96.4287	1.53096	0.556653	2.75029	0.00595427	0.0909112
ARL4A	1129.33	-1.06128	0.385928	-2.74993	0.00596071	0.0909306
BRSK1	216.409	1.10227	0.400989	2.74887	0.00598016	0.0911482
FAM83D	1954.56	0.875116	0.318418	2.74832	0.00599007	0.0912202
PGAP6	3285.94	1.01004	0.367657	2.74723	0.00601009	0.0914268
GTPBP4	3248.45	-0.906764	0.33009	-2.74702	0.00601403	0.0914268
PSMD14	2655.66	-0.982763	0.357859	-2.74623	0.00602846	0.0915669
SELENBP1	1128.7	0.983343	0.358172	2.74545	0.00604275	0.0917028
FZD2	102.588	1.19488	0.435301	2.74494	0.00605218	0.0917028
HEATR5A-DT	5.20982	-4.77908	1.74108	-2.74489	0.00605304	0.0917028
DRD2	7.20873	3.39184	1.23655	2.74298	0.00608841	0.0921592
ZSWIM5	19.076	2.04101	0.744378	2.7419	0.00610846	0.0923092
GPR153	111.337	1.3349	0.486856	2.74188	0.00610881	0.0923092
CABP7	3.58634	5.28334	1.92738	2.7412	0.00612148	NA
FILIP1L	74.014	1.83801	0.670548	2.74105	0.00612432	0.0923966
PTGER1	10.478	3.07078	1.12031	2.74101	0.0061251	0.0923966
GCDH	1247.71	-0.949079	0.346436	-2.73955	0.00615226	0.0927268
ID3	1243.29	-0.986155	0.360031	-2.73908	0.00616107	0.0927766
SHCBP1	721.495	0.892795	0.325979	2.73881	0.00616612	0.0927766
GCSH	304.853	-1.25544	0.458451	-2.73845	0.00617301	0.0928009
CEP131	1332.57	1.24839	0.455956	2.73795	0.00618232	0.0928616
BCL2L15	18.8001	3.7119	1.35608	2.73724	0.00619572	0.0929042
ZDHHC6	365.521	-1.09981	0.401795	-2.73724	0.00619573	0.0929042
ENSG00000259162	7.34923	3.87228	1.41529	2.73603	0.00621861	0.093168
C1QTNF6	47.0867	1.70403	0.623089	2.7348	0.00624175	0.0934349
ZNF461	18.015	2.42253	0.885953	2.73438	0.00624985	0.0934767
C1orf226	351.301	1.1657	0.42636	2.73408	0.00625553	0.0934821
CCS	878.316	0.997044	0.364767	2.73337	0.00626902	0.0936043
KLC4	470.37	0.988622	0.361799	2.73252	0.00628519	0.093766
PSRC1	1122.8	-0.988219	0.361792	-2.73146	0.00630543	0.0939884
TF	101.156	1.26442	0.463099	2.73035	0.00632667	0.094225
SIPA1L3	293.232	1.2517	0.458526	2.72984	0.0063366	0.0942931
OSR2	195.947	1.1524	0.422235	2.7293	0.00634697	0.0943363
RANBP1	27564.8	-0.958556	0.351247	-2.72901	0.00635253	0.0943363
DDX39B	15384.2	-0.889127	0.325825	-2.72885	0.00635559	0.0943363
ENSG00000247121	237.476	-4.11945	1.51024	-2.72768	0.00637806	0.09459
ZCCHC24	715.304	0.891686	0.326987	2.72697	0.00639183	0.0947143
IGF2BP1	6460.53	-0.860153	0.315488	-2.72642	0.00640253	0.0947931
DIRAS3	133.809	-1.17637	0.431714	-2.72489	0.00643229	0.0950942
KLHL38	3.70402	5.37045	1.97098	2.72476	0.00643476	0.0950942
ST3GAL3	670.368	0.956911	0.351219	2.72454	0.00643909	0.0950942
GEMIN5	2162.16	-0.832841	0.30598	-2.72188	0.00649124	0.0957839
MYO3B	126.76	1.49741	0.550244	2.72135	0.00650157	0.0958492
PPP1R3E	240.24	1.0134	0.372423	2.7211	0.00650656	0.0958492
CKAP2-DT	11.0504	2.64971	0.974023	2.72038	0.00652079	0.0959736
KCNQ1OT1	119.219	1.82818	0.672095	2.72012	0.00652592	0.0959736
EXOC4	1763.45	-0.891159	0.327704	-2.7194	0.00653998	0.0961001
CT47A6	4.35463	5.57131	2.049	2.71904	0.00654722	0.0961261
FAM90A23	3.47004	5.24173	1.92948	2.71666	0.00659447	NA
SLC25A17	1261.88	-1.01588	0.373953	-2.71659	0.00659583	0.0967591
EED	1417.46	-0.927482	0.34174	-2.714	0.00664766	0.0974295
EEF2KMT	518.183	-1.02219	0.37667	-2.71375	0.00665261	0.0974295
EXOSC5	1738.67	-1.07961	0.397967	-2.71282	0.00667127	0.0976214
ENSG00000217801	178.545	1.18158	0.435753	2.71158	0.00669643	0.0978014
ZNF496-DT	873.446	0.882478	0.325465	2.71144	0.00669914	0.0978014
ENSG00000284934	4.43513	-5.58432	2.05958	-2.71139	0.00670025	0.0978014
MT1G	6.34369	3.49242	1.2883	2.71088	0.00671041	0.0978271
RRS1	1326.84	-0.868579	0.32042	-2.71075	0.00671314	0.0978271
C21orf62-AS1	17.9876	2.06458	0.762015	2.70938	0.00674099	0.0979859
SMPD2	320.052	-1.18816	0.438556	-2.70926	0.00674325	0.0979859
MANBA	387.889	0.903209	0.333384	2.70922	0.00674422	0.0979859
KCTD7	857.451	0.903252	0.33344	2.70889	0.0067508	0.0979859
TIMM13	4239.59	-1.08712	0.401323	-2.70884	0.00675189	0.0979859
TSLP	14.7199	2.2169	0.818593	2.70818	0.00676525	0.0980989
BAIAP2	2471.74	1.07902	0.398511	2.70764	0.00677626	0.0981224
ESAM	72.8334	1.48414	0.548178	2.70741	0.00678114	0.0981224
PTPN7	4340.32	-0.900625	0.332667	-2.70728	0.0067836	0.0981224
RPL26L1	711.659	-1.10256	0.407433	-2.70612	0.00680743	0.0983862
XRRA1	587.445	0.904335	0.334448	2.70396	0.0068518	0.098946
ENSG00000278932	189.363	-1.04258	0.385763	-2.70263	0.00687923	0.0992607
LCMT2	524.753	-0.884378	0.327345	-2.70167	0.0068992	0.0994672
DERL2	312.319	-1.1209	0.414963	-2.70121	0.00690881	0.0995242
OPN3	408.377	-0.934039	0.345856	-2.70066	0.00692027	0.0996078
GTPBP3	2330.08	-0.909306	0.336816	-2.69971	0.00693996	0.0998094
LUC7L2	5818.47	-0.846027	0.313484	-2.69879	0.0069593	0.0999746
LINC01134	42.3108	1.5535	0.575664	2.69862	0.00696281	0.0999746
ZNF442	35.4715	1.81397	0.672291	2.6982	0.00697162	0.100019
SHF	45.9278	1.42036	0.526585	2.69731	0.00699028	0.100156
IRF1	419.346	0.957618	0.355042	2.6972	0.00699256	0.100156
GFPT2	6.96933	3.85866	1.4312	2.6961	0.00701571	0.100406
MSANTD1	9.00007	3.22052	1.19481	2.69543	0.0070297	0.100525
RNF113B	4.72717	4.67392	1.73443	2.69479	0.00704329	0.100637
PMM2	1077.35	-0.839137	0.311465	-2.69416	0.00705661	0.100746
TRIM4	779.515	0.858516	0.318739	2.69348	0.00707114	0.100806
POLR3K	1945.25	-1.01402	0.376481	-2.69342	0.00707229	0.100806
HNRNPD	15796.3	-0.958921	0.356136	-2.69257	0.00709033	0.100981
UTP14A	2809.97	-0.902457	0.335227	-2.69208	0.00710088	0.101017
BRPF3	2189.45	1.02994	0.382629	2.69175	0.00710779	0.101017
LINC03009	136.572	-1.24394	0.462147	-2.69164	0.00711007	0.101017
DUSP1	664.039	0.934192	0.347107	2.69137	0.00711595	0.101019
DDX10	834.435	-1.13509	0.421863	-2.69066	0.00713101	0.101151
ABHD2	3606.87	0.91732	0.34116	2.68882	0.00717042	0.101601
SIGLEC12	36.7514	1.79437	0.667388	2.68864	0.0071743	0.101601
PPP4R1	2414.52	-0.955446	0.35557	-2.68708	0.00720787	0.101994
ENSG00000232748	27.5902	-2.06574	0.769101	-2.68591	0.00723315	0.10227
SEMA3G	5.47862	4.37276	1.62856	2.68505	0.00725189	0.102453
TMTC4	233.692	-1.04058	0.387604	-2.68465	0.00726066	0.102494
ENSG00000266907	8.54937	3.23082	1.20426	2.68283	0.00730012	0.102893
PAPLN	39.0376	1.56632	0.583834	2.68281	0.00730064	0.102893
TRAM2-AS1	50.8498	-1.53419	0.572248	-2.68099	0.00734052	0.103373
SEC22A	269.017	-1.11371	0.415589	-2.67982	0.00736609	0.10365
SEPHS1	1951.5	-0.872958	0.325901	-2.6786	0.00739302	0.103945
SERPINA3	16.532	2.75133	1.02759	2.67747	0.00741805	0.104165
UBE2E1	2397.39	-0.939756	0.351001	-2.67736	0.0074205	0.104165
MBNL1-AS1	11.8867	-3.36022	1.25523	-2.67697	0.00742905	0.104202
HPSE2	6.70296	3.6435	1.36142	2.67624	0.00744522	0.104346
MLLT3	18.1069	2.47787	0.925988	2.67592	0.00745237	0.104363
RABAC1	656.821	1.04066	0.38901	2.67514	0.0074698	0.104448
ENSG00000230258	6.10968	-4.12631	1.54254	-2.67501	0.0074727	0.104448
ERG28	1568.24	0.942127	0.352217	2.67485	0.00747627	0.104448
STMN3	2385.98	-0.898754	0.33617	-2.67351	0.00750612	0.104782
WHRN	628.749	1.10827	0.414607	2.67306	0.00751633	0.104841
MCMBP	1343.8	-0.955148	0.357453	-2.67209	0.00753795	0.105059
POLE2	294.325	-1.05315	0.394182	-2.67173	0.00754615	0.105091
RBM28	2278.26	-0.892988	0.334329	-2.67099	0.00756285	0.10524
SMG1P5	187.98	-1.05654	0.395671	-2.67025	0.00757949	0.105388
AIF1L	344.904	0.957411	0.358632	2.66962	0.00759365	0.105501
ENSG00000266401	40.3207	1.54713	0.57966	2.66903	0.00760696	0.105603
ENSG00000275734	32.7615	1.7094	0.640558	2.66861	0.00761657	0.105653
UAP1L1	487.107	1.01377	0.380037	2.66756	0.00764051	0.105804
LINC01089	356.272	1.01548	0.38068	2.66756	0.00764053	0.105804
TUBGCP4	1341.31	-0.841861	0.315619	-2.66734	0.00764553	0.105804
GART	9506.22	-0.858311	0.321819	-2.66707	0.00765168	0.105806
SMN2	595.747	-1.00112	0.375404	-2.66678	0.00765818	0.105813
NFS1	1101.92	-0.875941	0.328528	-2.66626	0.00767004	0.105894
PTP4A3	4628.27	-0.866075	0.324897	-2.66569	0.00768302	0.10597
TAFA2	25.0358	-1.74738	0.655569	-2.66543	0.00768896	0.10597
PHF2P2	8.65961	-3.50537	1.31524	-2.66519	0.00769459	0.10597
TNFSF14	4.43771	4.83814	1.81546	2.66496	0.00769968	0.10597
CAVIN2-AS1	14.7447	-2.3098	0.867024	-2.66406	0.00772039	0.106172
ZC3HAV1	1382	0.868924	0.326228	2.66355	0.00773213	0.10625
GXYLT2	40.3908	1.76793	0.664013	2.6625	0.00775635	0.106489
CTRL	36.371	-1.72622	0.648404	-2.66227	0.00776162	0.106489
DAPP1	74.5248	1.72239	0.647197	2.6613	0.00778394	0.106712
COL23A1	6.0341	3.73083	1.40203	2.66101	0.00779062	0.106721
NDUFAF5	315.967	-1.14297	0.429593	-2.66058	0.00780058	0.106774
ACTL9	7.65696	3.56556	1.34056	2.65976	0.0078197	0.106952
ANTXR2	1974.96	-0.916258	0.344559	-2.65922	0.00783223	0.107007
ENSG00000283189	51.5137	1.84002	0.69198	2.65906	0.00783588	0.107007
PTAR1	198.43	1.41893	0.533675	2.65879	0.00784221	0.107011
GATA5	137.487	1.23168	0.463312	2.65843	0.00785053	0.107041
ENSG00000276399	22.333	1.91929	0.722189	2.6576	0.00787	0.1072
ABCG2	5.70886	3.84559	1.44723	2.6572	0.00787916	0.1072
SDSL	504.781	1.06147	0.399477	2.65715	0.00788046	0.1072
ZNF749	192.372	-1.05339	0.396634	-2.65583	0.00791143	0.107499
GFAP	30.0301	1.74458	0.656922	2.65569	0.00791469	0.107499
SSC5D	42.5818	1.88219	0.708839	2.65531	0.00792363	0.107538
ILKAP	674.569	-0.920273	0.346676	-2.65457	0.00794106	0.107691
AMD1	1349.69	-1.1465	0.432139	-2.65308	0.00797621	0.108084
FKBP10	280.906	1.08815	0.410239	2.65248	0.00799028	0.108192
BIRC7	5.83253	4.07415	1.53654	2.65151	0.00801338	0.108283
GPR179	4.24675	4.79493	1.80839	2.65149	0.00801385	0.108283
ZNF431	117.423	1.10931	0.418391	2.65136	0.00801688	0.108283
ENSG00000287202	7.88746	-3.12057	1.17721	-2.65081	0.00802986	0.108283
COL3A1	11.6288	-2.87962	1.08633	-2.65078	0.00803053	0.108283
ENTHD1	12.391	2.41703	0.911867	2.65064	0.00803399	0.108283
IFT122	694.888	0.989426	0.373564	2.64861	0.00808235	0.108743
DPH2	3403.07	-0.846918	0.319766	-2.64856	0.00808356	0.108743
TMBIM4	441.605	-1.07075	0.404312	-2.64833	0.00808895	0.108743
HEATR3	496.336	-0.907276	0.342607	-2.64815	0.0080933	0.108743
TMEM183A	5713.8	-1.02306	0.386365	-2.64791	0.00809902	0.108743
FOSB	175.093	1.36598	0.515926	2.64762	0.00810604	0.108754
IL23R	68.3601	1.37406	0.519048	2.64727	0.00811455	0.108786
ENSG00000249328	10.2308	3.07026	1.1601	2.64656	0.00813162	0.108918
SFXN3	176.607	1.05508	0.398694	2.64634	0.00813678	0.108918
CA5B	30.6553	-1.97954	0.748203	-2.64572	0.00815175	0.109035
BEX2	157.084	1.11411	0.421496	2.64322	0.00821209	0.109759
OAS3	523.697	0.95268	0.360466	2.64291	0.00821961	0.109776
DHX15	4791.6	-0.823002	0.311666	-2.64065	0.00827464	0.110427
SSBP1	4104.04	-1.01523	0.38455	-2.64006	0.00828925	0.110538
EPB41L4A-AS1	578.717	0.973729	0.368911	2.63946	0.00830372	0.110539
H2AC19	115.898	10.3114	3.90715	2.63912	0.00831215	0.110539
AMT	31.5153	1.57649	0.597415	2.63886	0.00831862	0.110539
IFT27	12.5573	2.46182	0.932917	2.63884	0.00831903	0.110539
CSGALNACT2	104.932	1.5141	0.573792	2.63875	0.00832115	0.110539
LHX6	364.271	-0.933412	0.353764	-2.63851	0.00832702	0.110539
SERPINB2	30.5198	2.48879	0.943378	2.63817	0.00833554	0.110569
GNL3L	1999.19	-0.873258	0.331133	-2.63718	0.00835979	0.110807
SFI1	355.858	1.0626	0.403361	2.63437	0.00842936	0.111645
HEXD	482.399	1.0136	0.384868	2.63363	0.00844785	0.111805
TMEM132A	48.7106	1.44064	0.547337	2.63209	0.00848612	0.112167
TMEM9B-AS1	53.5639	1.59471	0.605887	2.63202	0.00848791	0.112167
MYO1C	2008.31	0.926042	0.351872	2.63176	0.00849443	0.112169
LINC02542	6.70076	3.16033	1.20149	2.63033	0.00853008	0.112473
RPS26	10391.5	-1.03521	0.393565	-2.63033	0.00853024	0.112473
TMPRSS11B	6.22568	4.05243	1.54139	2.62908	0.00856156	0.112801
GDAP1	45.8997	-1.61886	0.615815	-2.62881	0.00856835	0.112806
MAGEB10	3.33833	5.12368	1.94967	2.62798	0.00858943	NA
ENSG00000282907	89.5073	1.16074	0.441698	2.62791	0.00859113	0.113021
CMSS1	689.935	-1.09499	0.416782	-2.62725	0.00860788	0.113157
FAM13C	2.98068	-5.41901	2.06302	-2.62673	0.00862089	NA
CDCP1	1706.5	0.91123	0.347043	2.6257	0.0086472	0.113589
RBFA	487.366	-0.916935	0.349376	-2.62449	0.00867779	0.113906
RNF208	235.927	1.59676	0.608532	2.62396	0.00869138	0.113999
WDR13	2987.36	0.991635	0.377995	2.62341	0.00870553	0.114099
ENSG00000275464	1505.42	-0.827548	0.315563	-2.62245	0.00873008	0.114336
PYROXD2	5.06714	3.93027	1.49886	2.62217	0.00873718	0.114344
TRMT9B	18.3213	-2.84148	1.08375	-2.6219	0.00874413	0.11435
IFRD1	870.268	-0.991262	0.378173	-2.62119	0.00876243	0.114504
SPTBN4	99.4858	1.38859	0.529828	2.62084	0.00877138	0.114536
TMPRSS4	137.46	1.20568	0.460293	2.61938	0.00880888	0.114897
PROKR1	6.56177	3.58665	1.36934	2.61926	0.00881209	0.114897
ALPK3	34.5554	1.86731	0.713009	2.61891	0.00882104	0.114928
MPP2	64.7061	1.33655	0.510787	2.61664	0.00887988	0.115609
LFNG	30.9724	1.86048	0.711251	2.61578	0.00890236	0.115763
ACBD4	151.13	1.09202	0.41749	2.61568	0.00890488	0.115763
PCLO	18.4048	-2.93636	1.12276	-2.61529	0.00891517	0.115812
PRDX4	3171.45	-1.07504	0.411117	-2.61493	0.00892468	0.11585
CERS4	93.7959	1.21947	0.466427	2.61449	0.00893615	0.115913
ARTN	6.16382	4.33258	1.65755	2.61384	0.00895312	0.115972
IQCH	34.9219	1.5638	0.598348	2.61354	0.00896099	0.115972
LINC01341	6.34113	3.84932	1.47305	2.61315	0.00897108	0.115972
ARL4D	43.222	1.53665	0.588102	2.61289	0.00897797	0.115972
HBE1	13585.9	1.02003	0.390391	2.61285	0.00897907	0.115972
HECW2	28.1375	-1.86059	0.712106	-2.6128	0.00898026	0.115972
ENSG00000288931	5.89249	4.10615	1.57253	2.61118	0.00902308	0.116356
SMPD1	694.803	1.09948	0.421087	2.61106	0.00902624	0.116356
ENSG00000228830	154.104	1.15818	0.443589	2.61092	0.00902982	0.116356
ABCB9	670.945	0.958841	0.367337	2.61025	0.00904759	0.116499
TRPV1	19.6848	2.07343	0.794781	2.60881	0.00908569	0.116904
SCN1B	96.7689	1.29956	0.498218	2.60841	0.00909629	0.116955
CACFD1	104.623	1.20258	0.461109	2.60802	0.00910681	0.116992
NOC2LP1	102.648	-1.0749	0.412184	-2.60781	0.00911245	0.116992
LPIN3	299.135	1.2295	0.471548	2.60737	0.00912417	0.117057
MROH1	838.103	0.983711	0.37739	2.60662	0.00914418	0.117228
SPATA5L1	424.349	-0.906804	0.347947	-2.60616	0.00915645	0.117299
IL20RB	116.477	1.12154	0.430383	2.60591	0.00916308	0.117299
NUDT4	2641.59	-0.922551	0.354336	-2.6036	0.00922494	0.118005
NCAPD3	2190.13	-0.803038	0.308487	-2.60316	0.00923701	0.118074
CLU	183.467	1.30523	0.501672	2.60176	0.00927478	0.118448
ENSG00000289586	133.517	1.19938	0.46104	2.60147	0.00928247	0.118448
GSTM3	239.856	1.08817	0.418313	2.60132	0.00928646	0.118448
ZNF329	88.5878	1.16522	0.448063	2.60056	0.00930708	0.11852
LETM1	4198.83	-0.853316	0.328178	-2.60017	0.00931787	0.11852
PTPN18	2843.44	0.873029	0.335765	2.60012	0.00931917	0.11852
MAGEA9B	174.214	1.05797	0.406962	2.59969	0.00933082	0.11852
SLC6A12	4.12162	4.69166	1.80476	2.5996	0.00933334	0.11852
SUGT1P4-STRA6LP-CCDC180	107.061	1.43415	0.551718	2.59943	0.00933778	0.11852
ADM	16.0304	2.67995	1.031	2.59938	0.00933925	0.11852
FOXD3-AS1	176.466	1.01944	0.392307	2.59858	0.00936101	0.11871
IFI6	216.083	1.52211	0.585957	2.59765	0.00938635	0.118946
RIMBP3B	127.121	1.24683	0.480072	2.59716	0.00939975	0.11903
ATAD3B	4008.96	-0.931664	0.358854	-2.59622	0.00942549	0.11927
MTRR	522.635	-1.14062	0.439661	-2.59432	0.00947776	0.119845
MAGEB6	7.41985	3.67872	1.41867	2.59307	0.00951244	0.120197
RASGEF1C	22.163	2.04345	0.788712	2.59087	0.00957349	0.120882
SH3BGR	51.3436	1.29245	0.499004	2.59005	0.00959611	0.12108
MRPS18C	878.024	-1.10971	0.428701	-2.58854	0.00963837	0.121442
UBE2E2	33.8001	1.78087	0.687983	2.58853	0.00963862	0.121442
TMEM45A	17.8873	2.17318	0.839865	2.58753	0.00966666	0.121633
LITAF	790.726	0.884658	0.341897	2.5875	0.00966756	0.121633
MT-ND6	5098.69	1.46255	0.565387	2.5868	0.00968707	0.121791
TBRG1	425.02	-0.94457	0.365216	-2.58633	0.00970027	0.12187
CNTN1	51.7403	-1.57893	0.610792	-2.58505	0.00973636	0.122236
GM2A	446.905	0.926631	0.358679	2.58346	0.00978154	0.122716
SRRD	758.062	-0.888501	0.344005	-2.58281	0.00979986	0.122858
TMEM241	215.686	-1.02819	0.39823	-2.58189	0.00982598	0.123033
EEF1E1	598.694	-1.10155	0.426654	-2.58183	0.0098278	0.123033
WIPI1	542.922	0.928967	0.359898	2.58119	0.00984598	0.123173
IFI35	336.214	1.0719	0.415405	2.58037	0.00986949	0.123379
C9orf78	3999.96	-0.83421	0.323393	-2.57956	0.00989273	0.123518
BORCS6	489.423	1.01749	0.39447	2.57939	0.00989761	0.123518
DDX18	1551.48	-1.00189	0.388482	-2.57898	0.0099093	0.123518
NFE2L1-DT	53.7566	1.47879	0.57345	2.57877	0.00991535	0.123518
GPR155	32.2749	-2.08981	0.810397	-2.57876	0.00991569	0.123518
ENSG00000267026	7.12591	3.72412	1.44519	2.57691	0.00996883	0.124057
LHX5	19.9925	1.82509	0.708316	2.57667	0.00997584	0.124057
TMEM175	412.422	1.07702	0.418041	2.57636	0.00998466	0.124057
MIR223HG	494.21	-1.24167	0.481962	-2.57627	0.00998718	0.124057
LINC02476	46.3765	1.31504	0.51055	2.57573	0.0100028	0.124163
ENSG00000286712	3.14992	5.13866	1.99523	2.57547	0.0100103	NA
BCAT1	937.928	-0.877121	0.340671	-2.57468	0.0100332	0.124452
WDR43	1028.37	-1.1819	0.459231	-2.57366	0.0100629	0.124734
ENSG00000288728	25.8544	1.84589	0.717318	2.57332	0.0100727	0.124766
GSDMD	43.631	1.65063	0.641676	2.57238	0.0101003	0.12491
TSKS	102.569	1.14288	0.444309	2.57227	0.0101034	0.12491
OMA1	169.312	-1.02323	0.397803	-2.57219	0.0101056	0.12491
TIMM10	1552.13	-1.12079	0.43589	-2.57127	0.0101326	0.125155
MYL9	58.5641	1.37958	0.536585	2.57103	0.0101396	0.125155
ENSG00000219410	9.26301	-4.02705	1.56662	-2.57053	0.0101542	0.125247
EPOR	813.791	0.861262	0.335145	2.56982	0.0101752	0.125418
LY6D	7.12859	4.31806	1.68089	2.56891	0.0102018	0.125487
PARD6G	52.0433	1.47666	0.574834	2.56884	0.0102038	0.125487
LAMP3	33.4217	1.54406	0.601092	2.56876	0.0102063	0.125487
QRFP	28.5568	1.94206	0.756062	2.56866	0.0102094	0.125487
RBKS	10.8451	2.56212	0.997658	2.56814	0.0102246	0.125567
ENSG00000285920	74.8963	-1.38096	0.537767	-2.56795	0.0102301	0.125567
PKN1	15055.5	0.951368	0.370672	2.5666	0.01027	0.125969
ALDH1A1	76.8829	1.30207	0.507371	2.56631	0.0102786	0.125987
LINC00641	38.2641	-1.93172	0.753096	-2.56504	0.0103163	0.12636
ENSG00000259605	39.7343	1.57192	0.612916	2.56467	0.0103275	0.126389
CENPW	708.072	-0.881865	0.343892	-2.56437	0.0103364	0.126389
SYNPO2	12.0097	-2.61508	1.01983	-2.56424	0.0103402	0.126389
KIF19	5.32336	4.46136	1.74072	2.56295	0.0103788	0.126773
KLK2	2.80978	5.31537	2.07397	2.56289	0.0103804	NA
FSTL4	14.7297	2.18094	0.851581	2.56105	0.0104358	0.127326
ENSG00000272078	61.8894	1.38071	0.53916	2.56085	0.0104417	0.127326
TIMM17A	2827.43	-0.880906	0.344008	-2.56071	0.0104458	0.127326
YBX1	55211.1	-0.999036	0.39022	-2.56019	0.0104616	0.12743
H2AC16	22.5217	-2.03184	0.794453	-2.55753	0.0105419	0.128316
COX18	305.663	-1.03068	0.403036	-2.5573	0.0105489	0.128316
LBR	2889.55	-1.15914	0.453341	-2.55689	0.0105614	0.128378
ZNF280A	1018.44	0.826088	0.323303	2.55515	0.0106142	0.128932
USP11	3092.55	1.02658	0.402118	2.55293	0.0106821	0.129667
CTF1	50.0055	1.40593	0.550862	2.55224	0.0107034	0.129759
MAPKAP1	2531.1	-0.968368	0.37944	-2.5521	0.0107076	0.129759
IARS2	2493.76	-0.847906	0.332282	-2.55176	0.010718	0.129759
ENSG00000285713	5.39917	-3.93967	1.54393	-2.55172	0.0107192	0.129759
DDX55	883.109	-0.958216	0.375559	-2.55144	0.010728	0.129776
FGFR1	152.656	1.24058	0.486322	2.55094	0.0107431	0.12987
PLTP	957.017	0.998714	0.391583	2.55045	0.0107584	0.129889
ENSG00000260740	7.53168	3.00626	1.17873	2.55042	0.0107595	0.129889
SNHG30	651.644	-0.928962	0.364321	-2.54985	0.0107771	0.130012
COMMD10	206.65	-1.22835	0.48201	-2.5484	0.0108219	0.130463
MAPT	93.0891	-1.20759	0.474017	-2.54756	0.0108479	0.130687
DDX51	1054.23	-1.00567	0.394912	-2.54656	0.0108789	0.130971
ENSG00000274272	240.551	1.23463	0.484934	2.54597	0.0108975	0.13107
IRAK2	170.577	0.961004	0.377504	2.54568	0.0109065	0.13107
HAPLN3	79.4566	1.1374	0.446812	2.54558	0.0109095	0.13107
RASA4	352.972	1.11906	0.43969	2.5451	0.0109246	0.131162
LINC01220	3.13763	-5.12472	2.01377	-2.54484	0.0109327	NA
ABCD1	827.848	1.22087	0.479759	2.54476	0.0109354	0.131202
TIMM21	960.274	-0.875611	0.34416	-2.5442	0.0109529	0.131237
ID2	377.619	0.922581	0.362655	2.54396	0.0109602	0.131237
ZMYM2	285.203	-1.16329	0.457295	-2.54386	0.0109635	0.131237
S100A13	464.926	1.01226	0.397945	2.54371	0.0109681	0.131237
TULP4	185.766	-1.20297	0.473076	-2.54287	0.0109947	0.131465
IQSEC3	20.514	2.05836	0.809756	2.54195	0.0110234	0.131672
DNAJB5	209.056	0.928574	0.365322	2.5418	0.0110284	0.131672
UBXN10	1098.5	0.808263	0.318013	2.54161	0.0110344	0.131672
DVL2	2574.67	0.828242	0.325911	2.54131	0.0110438	0.131695
ENSG00000277182	55.5707	1.241	0.488449	2.5407	0.0110632	0.131703
APOL4	626.057	-0.968759	0.381303	-2.54066	0.0110645	0.131703
MEIOB	972.496	-1.1517	0.453321	-2.54058	0.011067	0.131703
ARIH2	2836.84	-0.805916	0.317638	-2.53722	0.0111737	0.132883
SFRP5	15.0637	2.05297	0.809956	2.53467	0.0112552	0.133648
TRIM6-TRIM34	3.85359	5.38598	2.12499	2.53459	0.011258	0.133648
ENSG00000260289	130.635	-1.05924	0.417929	-2.5345	0.0112608	0.133648
PTGES3	11913.5	-0.821615	0.324394	-2.53277	0.0113166	0.13422
ANAPC10	171.526	-1.11675	0.441104	-2.53172	0.0113505	0.134467
VAMP2	729.594	1.1212	0.442876	2.53164	0.0113532	0.134467
C6orf132	77.3908	1.10909	0.438131	2.53141	0.0113604	0.134467
CRB2	36.683	-1.59162	0.628947	-2.53061	0.0113865	0.134685
BARX1	6.11433	3.50483	1.38516	2.53026	0.0113977	0.134703
CXCR4	13.8068	2.13666	0.844545	2.52995	0.0114078	0.134703
DAAM1	108.126	1.31535	0.519929	2.52985	0.011411	0.134703
KCNQ5	70.3184	-1.50753	0.596161	-2.52874	0.0114473	0.135042
HECA	59.2254	1.58438	0.626805	2.5277	0.0114812	0.13535
CDT1	8614.66	1.08325	0.428631	2.52724	0.0114962	0.135397
ENSG00000286075	227.116	1.06596	0.421811	2.52711	0.0115006	0.135397
ALDH1B1	2109.05	-0.801754	0.317411	-2.52591	0.0115398	0.135768
BRI3	426.331	0.984869	0.389998	2.52532	0.0115593	0.13586
PRR29	121.93	-1.15331	0.456717	-2.52521	0.011563	0.13586
LINC01436	3.17897	5.11447	2.02544	2.52512	0.0115659	NA
H2AC18	5301.91	1.05146	0.416512	2.52444	0.0115882	0.136065
HABP4	165.414	0.934968	0.37052	2.52339	0.0116228	0.136326
SEC14L6	99.8782	1.08972	0.431868	2.52326	0.0116272	0.136326
ENSG00000269514	37.5435	1.65863	0.657436	2.52288	0.0116399	0.136326
FGF11	268.516	0.931554	0.36929	2.52255	0.0116506	0.136326
MYORG	74.2534	1.21456	0.481571	2.52208	0.0116662	0.136326
EPS8L2	678.708	0.91891	0.364361	2.52198	0.0116698	0.136326
LLPH	612.119	-0.911937	0.361608	-2.52189	0.0116726	0.136326
LTBP3	1061.65	1.10395	0.437753	2.52185	0.011674	0.136326
HOXB5	112.288	1.09551	0.43444	2.52166	0.0116802	0.136326
TRMT61A-DT	129.516	1.03303	0.409807	2.52078	0.0117094	0.136441
TRIM69	223.314	1.13921	0.451928	2.52077	0.0117099	0.136441
COMMD9	606.848	-0.995807	0.395058	-2.52066	0.0117134	0.136441
CRIP2	107.929	1.15832	0.459597	2.52031	0.0117253	0.13649
SPTAN1	1515.62	0.956269	0.379652	2.51881	0.0117754	0.136827
PRIM2	537.361	-0.974836	0.387025	-2.51879	0.0117758	0.136827
RILPL1	606.999	0.970323	0.385242	2.51874	0.0117776	0.136827
FAAHP1	20.3617	1.7668	0.70178	2.51761	0.0118156	0.137178
ECHDC1	487.568	-1.08071	0.429423	-2.51665	0.0118478	0.137461
ASAH1	1715.05	0.884329	0.351619	2.51502	0.0119025	0.138005
SLC3A2	20359.5	0.94569	0.376162	2.51405	0.0119353	0.138255
ITGA3	179.047	1.72318	0.685504	2.51374	0.0119459	0.138255
NT5M	339.85	1.00571	0.400093	2.51369	0.0119476	0.138255
SNRPD1	2003.05	-0.866614	0.344818	-2.51325	0.0119624	0.138258
HS6ST1	745.957	0.819067	0.325904	2.51322	0.0119636	0.138258
APOBEC3F	94.6026	1.07918	0.429474	2.51279	0.0119782	0.138278
SP2-DT	55.1848	1.36072	0.541542	2.51267	0.0119822	0.138278
IGFBP2	62.3852	1.73352	0.69007	2.51209	0.0120018	0.138278
PITPNB	1010.21	-1.05224	0.418881	-2.51203	0.0120039	0.138278
TMEM44	338.244	1.03675	0.412748	2.51183	0.0120107	0.138278
ENSG00000284773	20.341	1.83337	0.72991	2.51178	0.0120126	0.138278
CDC123	3337.11	-0.938549	0.37389	-2.51022	0.0120654	0.138796
BRD8	2719.95	0.839625	0.334518	2.50996	0.0120746	0.138811
USP40	259.133	-0.927968	0.369965	-2.50826	0.0121326	0.139234
PVRIG2P	7.43922	-3.73936	1.49089	-2.50814	0.0121369	0.139234
PDE2A	71.2468	1.4022	0.559083	2.50804	0.0121404	0.139234
PTCH2	30.2629	1.6705	0.666104	2.50787	0.0121462	0.139234
BCAR3	121.652	1.16033	0.462702	2.50773	0.012151	0.139234
ENSG00000225528	78.5844	1.16375	0.464147	2.50729	0.0121662	0.139317
TRMT10C	356.909	-0.971096	0.38736	-2.50696	0.0121774	0.139355
YPEL2	49.4983	1.72889	0.689955	2.5058	0.0122174	0.139649
IL6	20.3129	-1.88373	0.751768	-2.50573	0.0122198	0.139649
DKC1	7187.33	-0.757392	0.302289	-2.50553	0.012227	0.139649
ENSG00000272476	24.3191	-1.75465	0.700949	-2.50325	0.0123058	0.140388
RDH10	1324.98	0.991624	0.396201	2.50283	0.0123204	0.140388
ENSG00000263731	53.1463	-1.47006	0.587363	-2.50281	0.0123211	0.140388
INSIG2	80.8161	-1.19239	0.476433	-2.50274	0.0123235	0.140388
ASCL2	19.6739	1.83272	0.732516	2.50195	0.0123512	0.140611
TRPM2-AS	3.74754	4.92947	1.97111	2.50086	0.0123891	0.140952
STEAP1B-AS1	62.7806	-1.24666	0.498625	-2.50019	0.0124127	0.14113
SURF6	3348.92	-0.75995	0.303994	-2.49988	0.0124235	0.141161
CMC2	1608.91	-1.06025	0.424235	-2.4992	0.0124475	0.141342
CRABP2	83.4933	1.25625	0.50282	2.49841	0.0124752	0.141566
CICP27	31.778	1.48364	0.594091	2.49733	0.0125133	0.141676
RABL2A	60.2522	1.24353	0.498002	2.49704	0.0125236	0.141676
WDR17	5.53333	-4.83548	1.93661	-2.49688	0.012529	0.141676
JAKMIP2	9.516	-3.33105	1.3341	-2.49684	0.0125304	0.141676
TAF1D	547.174	-1.07797	0.431739	-2.49682	0.0125313	0.141676
ENSG00000251199	24.7325	-1.70164	0.681539	-2.49676	0.0125332	0.141676
FAM133A	5.82593	4.11031	1.64715	2.49542	0.012581	0.142124
TCIRG1	2153.56	1.00166	0.401599	2.49417	0.0126252	0.142282
ENSG00000238009	94.1785	1.42013	0.569381	2.49416	0.0126256	0.142282
HSPE1	3469.33	-0.945323	0.379016	-2.49415	0.0126259	0.142282
PRTFDC1	342.546	0.966955	0.387697	2.4941	0.0126277	0.142282
GPR162	94.579	1.13062	0.453358	2.49388	0.0126354	0.142282
UBE2N	4301.4	-0.811651	0.325586	-2.4929	0.0126706	0.142431
UBE2QL1	8.17787	-2.81983	1.1312	-2.49276	0.0126753	0.142431
YBX1P1	146.68	-1.0717	0.429971	-2.49249	0.0126853	0.142431
CLIC3	22.4495	1.89276	0.759418	2.49238	0.0126889	0.142431
IRF6	49.1881	1.46123	0.58628	2.49238	0.0126891	0.142431
ASAP3	1786.55	0.886193	0.35561	2.49204	0.0127012	0.142475
COA4	1845.3	-0.919898	0.369251	-2.49125	0.0127293	0.142641
CARNS1	20.5501	1.99594	0.801359	2.4907	0.0127493	0.142641
PABPN1L	7.3884	2.99674	1.20327	2.49049	0.0127568	0.142641
ENSG00000289720	146.801	1.30329	0.52331	2.49047	0.0127575	0.142641
ZSCAN31	156.286	-1.008	0.404761	-2.49036	0.0127612	0.142641
SAT2	134.647	1.07727	0.432593	2.49027	0.0127646	0.142641
CDS2	1017.57	-0.8564	0.343959	-2.48983	0.0127802	0.142662
ITPRIPL2	99.5352	1.20542	0.484151	2.48977	0.0127827	0.142662
TXNRD3	64.7914	1.23393	0.495657	2.48948	0.0127932	0.142688
ENSG00000284930	3.14318	5.82321	2.33989	2.48867	0.0128221	NA
ABHD14A	331.231	1.06205	0.426782	2.48851	0.0128279	0.142985
ISOC1	1828.93	-0.904997	0.363835	-2.48739	0.0128686	0.143269
DDX28	815.631	-0.936431	0.376477	-2.48736	0.0128697	0.143269
SNRPF	1325.25	-0.858724	0.345296	-2.48692	0.0128854	0.143353
GNG7	22.5546	1.65725	0.666453	2.48667	0.0128945	0.143363
SPATA2L	922.884	0.998158	0.401697	2.48485	0.0129606	0.143945
SHISA9	5.4819	3.3894	1.36407	2.48478	0.0129631	0.143945
ENSG00000279259	30.9057	1.64379	0.661747	2.48401	0.0129911	0.144165
FAM90A12P	4.31162	4.54393	1.83007	2.48292	0.0130309	0.144514
TICAM2-AS1	7.6158	3.69947	1.49019	2.48256	0.0130444	0.144573
RASA4DP	4.40549	4.57987	1.84514	2.48212	0.0130602	0.14461
ACCS	320.859	0.953912	0.384333	2.48199	0.013065	0.14461
H2BC21	1297.34	0.776848	0.31302	2.48178	0.0130727	0.14461
ARNT2	10.8518	-2.41901	0.974789	-2.48157	0.0130806	0.14461
PTBP1	26028.3	-0.825509	0.332686	-2.48134	0.0130888	0.14461
MAT1A	3.5221	4.78232	1.92738	2.48125	0.0130921	NA
CATSPERG	6.37848	3.19342	1.28862	2.47817	0.0132058	0.145756
ENSG00000232194	16.2133	1.92627	0.777323	2.47808	0.0132091	0.145756
IGFN1	3.21444	4.90086	1.97804	2.47763	0.0132258	NA
SERBP1	13893.3	-0.820574	0.331211	-2.4775	0.0132307	0.145821
FNTB	576.825	-0.873952	0.352759	-2.47748	0.0132316	0.145821
ACSBG1	27.0088	1.93162	0.780436	2.47506	0.0133215	0.14672
APBA1	23.4442	-2.34497	0.947563	-2.47474	0.0133332	0.146757
ENSG00000273300	76.2666	1.67137	0.675495	2.47428	0.0133504	0.146795
FPR1	3.95911	4.4906	1.81505	2.4741	0.0133574	0.146795
TMEM129	1559.59	0.862488	0.348623	2.47398	0.0133617	0.146795
H4C14	611.056	-1.21923	0.492938	-2.4734	0.0133835	0.146943
HRC	611.257	1.03871	0.420022	2.47299	0.0133988	0.147019
CCR4	15.8655	2.37353	0.959989	2.47245	0.0134189	0.147148
FAM178B	2837.59	0.986799	0.399326	2.47116	0.0134674	0.147588
SLC12A2-DT	374.896	-0.860211	0.348246	-2.47012	0.0135066	0.147925
ADAMTS14	1708.65	1.14198	0.462507	2.4691	0.0135454	0.148157
MRPL13	550.599	-1.25326	0.507598	-2.469	0.0135492	0.148157
CDH23	24.6533	1.75392	0.710406	2.4689	0.013553	0.148157
ENSG00000264187	3.65187	-5.30836	2.15047	-2.46847	0.0135693	0.148242
ARHGAP33	339.341	1.65394	0.670227	2.46773	0.0135971	0.148296
APOM	100.275	-1.05813	0.42879	-2.4677	0.0135983	0.148296
LINC00667	844.089	-0.848816	0.343997	-2.46751	0.0136057	0.148296
HMGB1	5030.07	-1.00142	0.405872	-2.46734	0.0136123	0.148296
NCBP2	1342.62	-0.8336	0.337869	-2.46723	0.0136163	0.148296
CACYBP	5903.73	-0.933465	0.378464	-2.46646	0.0136456	0.14841
ENSG00000273828	15.6899	1.91529	0.776583	2.46631	0.0136514	0.14841
FERMT1	26.9661	2.24786	0.911436	2.46629	0.0136521	0.14841
DENND3	24.5531	1.68777	0.684399	2.46606	0.0136607	0.148412
KLHL6	125.058	1.08864	0.441616	2.46513	0.0136962	0.148705
ZNF503-AS1	3.00844	5.11762	2.0771	2.46383	0.013746	NA
C1orf109	753.607	-1.11798	0.453821	-2.46348	0.0137597	0.149302
ZNF662	9.47652	2.81768	1.14415	2.46269	0.0137901	0.149414
OBSL1	1384.93	0.984396	0.399751	2.46252	0.0137963	0.149414
ENSG00000228793	14.6829	2.05622	0.83502	2.46248	0.0137979	0.149414
ENSG00000289132	17.207	1.86303	0.756629	2.46227	0.0138061	0.149414
SERPINE1	68.7578	1.26342	0.513146	2.4621	0.0138125	0.149414
ENSG00000261641	73.7915	1.32457	0.538057	2.46176	0.0138256	0.149464
TOM1	1045.23	0.977253	0.397237	2.46012	0.0138889	0.149959
CFD	700.455	-0.95408	0.387848	-2.45993	0.0138964	0.149959
SCLT1	110.73	-1.09482	0.445065	-2.45992	0.013897	0.149959
POLA1	819.18	-1.04877	0.426533	-2.45883	0.0139392	0.150323
ENSG00000237596	3.7502	4.69985	1.91179	2.45835	0.0139576	0.150352
FARSB	2820.78	-0.838892	0.341249	-2.4583	0.0139597	0.150352
ENSG00000259802	55.3696	-1.28178	0.521498	-2.45788	0.013976	0.150352
RRAS2	575.224	-0.842555	0.342798	-2.45788	0.0139761	0.150352
RAB11FIP3	665.263	0.98462	0.400873	2.45619	0.0140418	0.150967
METTL4	246.353	-1.25743	0.512032	-2.45577	0.0140585	0.150979
GLUL	40865.2	-0.79813	0.325052	-2.45539	0.014073	0.150979
ITGB5	1630.15	0.889101	0.362134	2.45517	0.0140817	0.150979
MRI1	1137.98	-0.807425	0.328884	-2.45505	0.0140867	0.150979
CISD3	1406.59	-1.00799	0.410594	-2.45495	0.0140904	0.150979
TMEM102	262.991	-0.953296	0.388332	-2.45485	0.0140944	0.150979
LRRC61	910.999	0.95105	0.387554	2.45398	0.0141283	0.15125
DDX47	1623.67	-0.869547	0.354527	-2.4527	0.014179	0.1517
MSRB2	376.427	1.06752	0.435312	2.45231	0.0141942	0.151733
H2BC12	5210.46	-0.870751	0.355093	-2.45218	0.0141994	0.151733
ENSG00000279033	6.78386	4.34818	1.77355	2.45168	0.0142189	0.15185
ZNF251	236.729	1.03817	0.423559	2.45107	0.0142431	0.151942
KLK1	233.056	1.24055	0.506134	2.45103	0.0142448	0.151942
THBD	56.5475	1.29491	0.528571	2.44983	0.0142924	0.152357
ANKFN1	3.00054	5.06497	2.06752	2.44979	0.0142941	NA
JUN	3089.03	0.796701	0.32541	2.4483	0.0143533	0.152913
PPA1	4783.55	-0.83385	0.34062	-2.44804	0.0143636	0.15293
PROX1	3.63197	5.66871	2.31589	2.44774	0.0143754	0.152963
KIR3DL1	2.99909	4.96828	2.02984	2.44762	0.0143805	NA
ZBTB44-DT	2.91594	4.81083	1.96592	2.44711	0.0144005	NA
C1orf52	633.798	-1.00146	0.409416	-2.44607	0.0144422	0.153581
INTS9	1468.54	-0.865306	0.353967	-2.44459	0.0145016	0.154096
ICA1-AS1	2.9147	4.99778	2.04461	2.44437	0.0145106	NA
H2AC12	20.0993	-2.62503	1.07394	-2.4443	0.0145134	0.154096
FCRLB	116.041	1.0518	0.430347	2.44408	0.0145224	0.154096
CHASERR	177.368	-1.05468	0.431584	-2.44374	0.0145358	0.154096
NUDCD1	495.89	-1.06789	0.437019	-2.44357	0.0145428	0.154096
ATG12	404.917	-1.14092	0.466909	-2.44356	0.0145432	0.154096
DTX4	40.9875	1.32755	0.543524	2.44249	0.0145864	0.154237
CLCNKA	3.88205	4.35494	1.78305	2.44241	0.0145898	0.154237
ZER1	1059.92	0.907927	0.37174	2.44237	0.0145911	0.154237
CDK20	17.2848	2.0279	0.830311	2.44234	0.0145923	0.154237
PLAU	319.109	0.939183	0.384627	2.4418	0.0146142	0.154237
MKKS	659.594	-0.959257	0.392882	-2.44159	0.0146227	0.154237
TMEM80	394.594	0.898154	0.367858	2.44158	0.0146231	0.154237
HNRNPH3	3395.63	-0.945531	0.387288	-2.44142	0.0146298	0.154237
ZNF385C	25.7118	1.58866	0.650822	2.441	0.0146465	0.154237
ZNF865	1570.56	1.28226	0.525307	2.44098	0.0146477	0.154237
DGKA	318.212	0.919745	0.376814	2.44084	0.0146529	0.154237
PTMA	20529.1	-0.814519	0.333758	-2.44045	0.014669	0.154314
ENSG00000271978	19.1318	-2.56274	1.05049	-2.43957	0.0147048	0.154551
BEX4	2723.01	0.746106	0.305848	2.43946	0.0147091	0.154551
CCDC66	66.7709	-1.46879	0.60233	-2.43852	0.0147476	0.154863
PHF1	1897.07	0.918887	0.376943	2.43773	0.0147797	0.155108
SPOCD1	26.9111	1.71182	0.702488	2.43679	0.0148181	0.155418
PITPNM1	3105.7	0.978572	0.401748	2.43578	0.0148595	0.155753
ZNF585B	39.1342	1.29876	0.533292	2.43537	0.0148767	0.155753
ENSG00000288632	189.227	-0.978241	0.401692	-2.4353	0.0148794	0.155753
RBMX	9070.04	-0.749256	0.307683	-2.43515	0.0148855	0.155753
TMEM126A	293.707	-1.16169	0.477157	-2.4346	0.0149082	0.155898
OTOF	8.63642	2.79275	1.14734	2.43411	0.0149286	0.156012
RRAGC	842.459	0.803391	0.330083	2.43391	0.0149369	0.156012
PSMD5	3008.95	-1.05239	0.432533	-2.43308	0.0149711	0.156277
MOB3C	343.277	0.850075	0.349507	2.43221	0.0150069	0.156537
CHAC1	320.8	-0.966628	0.397462	-2.432	0.0150157	0.156537
CCDC88B	383.031	1.03455	0.425419	2.43183	0.0150227	0.156537
ENSG00000287411	14.265	2.31911	0.95375	2.43157	0.0150336	0.156558
CIZ1	18364.4	0.943168	0.388014	2.43076	0.0150674	0.156816
KLHL24	223.952	1.05776	0.435304	2.42993	0.0151018	0.157082
PDCD6IPP2	156.508	-1.08042	0.444713	-2.42947	0.015121	0.157156
ENSG00000275895	3896.98	-0.745133	0.306724	-2.42933	0.0151268	0.157156
LINC01133	7.22284	3.12816	1.28832	2.42809	0.0151787	0.157582
PSMG1	4137.31	-0.879199	0.36212	-2.42792	0.0151857	0.157582
PCCA-DT	134.398	-1.00809	0.415582	-2.42574	0.0152772	0.158387
ZMPSTE24	1000.16	-0.848991	0.350052	-2.42533	0.0152945	0.158387
WDR73	676.861	-0.778977	0.321196	-2.42524	0.0152984	0.158387
ENG	26.7924	1.71518	0.707228	2.42522	0.0152993	0.158387
TPO	3.06284	4.92764	2.03306	2.42375	0.0153611	NA
FAM27E3	146.584	-1.12953	0.466128	-2.42322	0.0153837	0.159167
SLC25A37	4190.08	0.825306	0.340649	2.42274	0.0154037	0.159203
SPAG6	10.9119	-2.33175	0.962455	-2.42271	0.0154053	0.159203
TNFRSF9	25.3802	1.64172	0.677938	2.42164	0.0154507	0.159458
PMS2P14	6.57221	3.49719	1.44416	2.42161	0.015452	0.159458
SAP30-DT	13.1245	-2.1277	0.878676	-2.42149	0.0154571	0.159458
HYI	63.3383	1.22619	0.506479	2.42102	0.0154771	0.15957
TMA7	1430.77	-0.925563	0.382403	-2.42039	0.015504	0.159754
MED28	2138.68	-0.962451	0.397688	-2.42012	0.0155155	0.159779
KIAA1614	73.5646	1.50454	0.621896	2.41928	0.0155514	0.160055
LCORL	70.1856	-1.31213	0.542466	-2.41882	0.0155708	0.160161
LINC01270	15.9266	1.83883	0.760431	2.41814	0.0156	0.160367
PLPP4	2.88156	5.10339	2.11124	2.41725	0.0156382	NA
MRM2	1675.71	-0.811231	0.335658	-2.41684	0.015656	0.160749
OAT	3208.72	0.80535	0.333237	2.41675	0.0156598	0.160749
ST3GAL2	9760.78	0.819143	0.338959	2.41664	0.0156645	0.160749
MAP3K6	782.235	0.99678	0.412669	2.41545	0.015716	0.161182
LRRC3	9.4447	2.53345	1.04936	2.41427	0.0157668	0.16161
CACNA2D4	25.1263	2.0362	0.843682	2.41347	0.0158014	0.16187
ZNF202	232.451	-0.839647	0.347997	-2.4128	0.0158304	0.162073
TMEM273	484.528	-0.846577	0.350942	-2.4123	0.0158523	0.162196
TXNDC17	552.463	-1.04478	0.433142	-2.4121	0.0158609	0.162196
ZNF35	358.699	-0.833792	0.345703	-2.41187	0.0158707	0.162202
PSMB2	8418.9	-0.80979	0.335988	-2.41018	0.0159448	0.162865
DMKN	18.0971	2.17019	0.900652	2.40958	0.0159708	0.163031
CCDC149	15.1645	2.01723	0.837239	2.40938	0.0159797	0.163031
DCX	10.7285	-2.82643	1.17337	-2.40881	0.0160047	0.163192
ANKS3	352	-0.892162	0.370422	-2.4085	0.0160182	0.163196
VPS9D1	238.276	0.963269	0.400001	2.40817	0.0160328	0.163196
EEF1AKMT2	138.05	-1.03177	0.428448	-2.40816	0.0160329	0.163196
TSPAN32	138.746	0.994111	0.413017	2.40695	0.0160863	0.163645
PTCRA	2.64689	5.05239	2.09994	2.40597	0.0161297	NA
RFPL4AL1	2.87503	4.96868	2.06527	2.40582	0.0161361	NA
KLK13	39.572	1.52001	0.631815	2.40578	0.0161378	0.163917
HPS1-AS1	31.5242	1.40906	0.585713	2.40572	0.0161407	0.163917
PLXDC2	16.777	-1.9938	0.828776	-2.40571	0.016141	0.163917
DNASE1	353.102	0.95233	0.395962	2.40511	0.0161677	0.164094
DPP3-DT	60.8092	1.16347	0.483855	2.40458	0.0161913	0.164238
SMIM7	1951.98	-0.857686	0.356954	-2.40279	0.0162704	0.164946
ADAMTS7	3.50614	4.57518	1.90411	2.40279	0.0162706	NA
LINC01138	11.4648	2.34052	0.974221	2.40245	0.0162857	0.165006
RPA4	2.89756	4.97768	2.0722	2.40212	0.0163002	NA
ENSG00000259001	4.52654	-5.60389	2.33305	-2.40196	0.0163075	0.165131
MICA	1130.51	0.87743	0.36554	2.40037	0.0163787	0.165757
LRRC73	24.3884	1.64354	0.685103	2.39896	0.0164417	0.166298
NCF4	7.52459	3.04654	1.27039	2.39812	0.0164796	0.166586
MAGED2	1321.9	0.848663	0.353919	2.3979	0.0164893	0.166589
YWHAB	4504.87	-0.787034	0.328257	-2.39762	0.016502	0.166621
ENSG00000279143	3.01799	5.04193	2.10355	2.39687	0.016536	NA
SYNJ2	1093.48	-0.761642	0.317809	-2.39654	0.0165508	0.167018
ENSG00000196656	1043.26	-0.989044	0.412773	-2.3961	0.0165706	0.16712
CDPF1	161.136	-0.937271	0.391223	-2.39575	0.0165866	0.16712
ATPSCKMT	365.064	-0.956589	0.399301	-2.39566	0.0165906	0.16712
MAP2K4	268.46	-1.0042	0.419208	-2.39547	0.016599	0.16712
LEPROTL1	752.441	-0.906753	0.378587	-2.3951	0.0166159	0.167195
TSR1	3722.54	-0.746399	0.311693	-2.39466	0.0166359	0.1673
CBR4	111.954	-1.17461	0.490633	-2.39407	0.0166627	0.167331
ARHGAP22	1101.53	-0.868736	0.362879	-2.39401	0.0166653	0.167331
THBS1	71.5467	1.55366	0.64899	2.39396	0.0166675	0.167331
ENSG00000273541	12.8304	-2.22481	0.929556	-2.39341	0.0166925	0.16745
ADCY1	18.3045	1.77951	0.743646	2.39295	0.0167134	0.16745
GRINA	4731.29	1.10748	0.462819	2.39289	0.0167161	0.16745
C6orf223	14.914	2.05038	0.856873	2.39286	0.0167174	0.16745
ENSG00000249626	45.9147	1.39367	0.582998	2.39053	0.016824	0.168303
ZNF418	16.0833	1.80683	0.755873	2.39039	0.0168306	0.168303
NUDT4P2	5.65342	-3.94371	1.64983	-2.39037	0.0168313	0.168303
PIAS2	231.515	-1.00041	0.41858	-2.39001	0.0168477	0.168349
USP39	3956.36	-0.811526	0.339571	-2.38986	0.016855	0.168349
LCLAT1	179.153	-1.34852	0.56457	-2.38857	0.016914	0.168842
HNRNPA1L3	269.795	-0.813932	0.341098	-2.38621	0.0170229	0.169776
ELAVL2	28.8871	-2.07369	0.869061	-2.38613	0.0170268	0.169776
HERC6	34.3581	1.99168	0.834784	2.38586	0.0170393	0.169795
UPP1	83.9372	1.1038	0.46268	2.38567	0.0170481	0.169795
SLC49A4	66.6147	1.08178	0.453533	2.38523	0.0170684	0.169798
USH1G	42.0442	1.38951	0.582549	2.38522	0.0170689	0.169798
ZNF823	107.093	1.06246	0.445467	2.38504	0.0170773	0.169798
LMNTD2	75.509	1.07691	0.451574	2.38479	0.0170887	0.169815
HEXIM2	82.7667	1.2377	0.519436	2.38278	0.0171824	0.170576
SSH1	548.17	0.874738	0.367116	2.38273	0.0171846	0.170576
DHRS12	55.0556	1.41607	0.594625	2.38144	0.0172449	0.171016
ERAP1	1177.1	0.773685	0.32493	2.38109	0.0172617	0.171016
ENSG00000282988	337.08	-0.876508	0.368122	-2.38103	0.0172644	0.171016
ENSG00000276900	248.246	0.826211	0.347008	2.38095	0.0172679	0.171016
IVNS1ABP	2000.27	-0.838179	0.352117	-2.3804	0.017294	0.171157
ZNF33B	166.778	1.06569	0.447724	2.38024	0.0173015	0.171157
KREMEN2	165.895	-1.06365	0.446935	-2.37988	0.0173181	0.171224
ACAD9	850.955	-0.842919	0.354426	-2.37826	0.0173944	0.171762
GLRX3	3365.67	-0.887371	0.373127	-2.3782	0.0173975	0.171762
INTS6-AS1	14.3542	1.97084	0.828894	2.37767	0.0174222	0.171762
UNC119	469.71	0.824153	0.346624	2.37766	0.017423	0.171762
ITGB6	11.1058	2.91953	1.22798	2.3775	0.0174305	0.171762
SCO1	827.928	-0.793899	0.333924	-2.37749	0.0174311	0.171762
GRM7	3.35487	-4.48751	1.88778	-2.37713	0.0174479	NA
FAM220A	226.326	0.927087	0.390006	2.37711	0.0174488	0.171841
LYPD5	6.0958	3.03268	1.2771	2.37465	0.0175655	0.172893
COL25A1	13.3484	2.91889	1.22996	2.37315	0.0176371	0.173501
C14orf93	590.739	0.915389	0.385776	2.37285	0.0176515	0.173545
WASL-DT	81.879	-1.04273	0.439519	-2.37243	0.0176716	0.173623
SLC25A45	35.9904	1.54282	0.650356	2.37227	0.0176792	0.173623
SORBS3	751.159	1.29041	0.544213	2.37115	0.0177328	0.174048
URB1-AS1	152.226	-1.08511	0.457666	-2.37095	0.0177422	0.174048
NHSL1	7.84387	2.83581	1.19635	2.37039	0.0177694	0.174082
WNT9B	6.10384	3.77877	1.59422	2.3703	0.0177738	0.174082
SNAPC5	540.92	-0.836213	0.352793	-2.37027	0.0177753	0.174082
YJEFN3	194.824	1.17165	0.494654	2.36862	0.0178546	0.17476
AK4	610.467	-0.860665	0.363588	-2.36715	0.0179258	0.17536
KIRREL3	4.29943	-4.02935	1.7029	-2.36617	0.0179733	0.175727
WDR46	4359.09	-0.831403	0.351471	-2.36549	0.0180062	0.17595
ENSG00000251076	3.85879	4.36539	1.84571	2.36516	0.0180223	0.17601
PHF5A	1703.59	-0.932626	0.394408	-2.36462	0.0180484	0.176167
LINC01795	2.74833	4.90285	2.07415	2.3638	0.0180888	NA
ARID3B	1572.27	0.890508	0.376974	2.36225	0.0181642	0.177199
PRH2	2.05123	5.62045	2.37945	2.36208	0.0181725	NA
NBDY	45.0739	1.34326	0.568923	2.36105	0.0182233	0.177677
MRPS28	721.235	-0.958343	0.406043	-2.3602	0.0182651	0.177976
ABTB1	41.5768	1.28936	0.546354	2.35993	0.0182782	0.177976
IDH2	5044.27	0.9067	0.384252	2.35965	0.0182922	0.177976
GLB1	3671.01	0.790483	0.335006	2.35961	0.0182944	0.177976
C13orf46	6.59279	3.03586	1.28689	2.35906	0.0183211	0.178123
MET	57.9547	1.86021	0.788594	2.35889	0.0183298	0.178123
KIF25	2.41859	5.13086	2.17522	2.35877	0.0183355	NA
CEACAM18	3.48875	5.12702	2.174	2.35833	0.0183572	NA
ETNK2	27.5684	1.71694	0.728102	2.35811	0.0183683	0.178398
PFKFB4	753.298	0.7845	0.332788	2.35736	0.0184054	0.178526
GIT1	1524.67	0.927214	0.393332	2.35733	0.0184069	0.178526
SKIDA1	8.99943	-2.35818	1.00041	-2.35721	0.018413	0.178526
ZNF713	24.5022	1.65127	0.700573	2.35703	0.018422	0.178526
KMT5A	2432.4	-0.854859	0.362814	-2.35619	0.0184634	0.178829
GLI4	298.681	1.17367	0.49818	2.35592	0.0184768	0.17886
PRUNE2	63.1838	-1.95046	0.828102	-2.35534	0.0185058	0.179042
NLRC5	10.4744	2.87426	1.22153	2.353	0.0186228	0.180075
EXOSC9	1290.67	-0.836073	0.355441	-2.35222	0.0186619	0.180292
SLC25A15	847.235	-0.776599	0.330186	-2.35201	0.0186724	0.180292
SGTB	109.044	-1.10781	0.471036	-2.35186	0.0186798	0.180292
SPCS3	1061.64	-0.98741	0.419884	-2.35162	0.0186917	0.180292
TMBIM1	5846.75	0.79038	0.336113	2.35153	0.0186965	0.180292
ENSG00000257732	2.78074	4.92936	2.09644	2.3513	0.0187079	NA
PSME3	7100.61	-0.776793	0.330398	-2.35109	0.0187187	0.180408
PTPN3	18.7157	-2.169	0.922637	-2.35087	0.0187296	0.180413
RIMBP3	166.285	1.26906	0.540154	2.34943	0.0188021	0.181012
TMEM164	3731.78	1.01108	0.43061	2.34803	0.0188731	0.181597
LRRC56	155.574	0.979517	0.417228	2.34767	0.018891	0.18167
H3-3B	20346.6	-0.847466	0.361062	-2.34715	0.0189178	0.181828
KLK4	3.00871	4.83691	2.06127	2.34657	0.0189471	NA
TPTE2P3	2.37538	-5.29	2.25507	-2.34583	0.0189849	NA
MRPL3	3527.05	-0.901382	0.384287	-2.3456	0.0189966	0.182486
TRPV2	4600.13	0.920424	0.392455	2.3453	0.0190117	0.182531
ZBED10P	3178.04	0.741321	0.316116	2.34509	0.0190226	0.182536
POLB	621.141	-0.926859	0.395345	-2.34443	0.0190562	0.182758
LINC01535	4.01328	4.57615	1.95209	2.34423	0.0190665	0.182758
PRSS30P	5.09544	3.97898	1.69775	2.34368	0.0190944	0.182926
TMEM132D-AS1	747.701	0.990313	0.422668	2.343	0.0191292	0.183141
PAICS	6286.4	-0.923267	0.394137	-2.3425	0.0191549	0.183141
MGST1	302.088	-0.904129	0.385982	-2.34241	0.0191596	0.183141
KCNJ14	126.073	1.06129	0.453081	2.34239	0.0191606	0.183141
MAX	1322.2	-0.767726	0.327805	-2.34202	0.0191795	0.183141
RMDN1	368.965	-0.891104	0.380561	-2.34156	0.0192035	0.183141
BAZ2B	40.3967	-1.54424	0.659517	-2.34147	0.0192081	0.183141
PCID2	1028.62	-0.784253	0.334946	-2.34143	0.0192099	0.183141
ITGB1-DT	3.84514	4.25954	1.81936	2.34123	0.0192205	0.183141
DPAGT1	2369.4	-0.797341	0.340567	-2.34122	0.019221	0.183141
RPS6KB2	3270.12	-0.908518	0.388097	-2.34096	0.0192345	0.18317
SNRK-AS1	3.05342	4.7171	2.01519	2.34077	0.019244	NA
RBM6	1561.12	-0.768559	0.328472	-2.3398	0.0192942	0.183639
ENSG00000261655	2.73346	4.89252	2.09116	2.33962	0.0193034	NA
TRAF3IP2	526.466	0.805943	0.344516	2.33935	0.0193174	0.183682
ENSG00000287538	2.74171	4.89766	2.0937	2.33923	0.0193234	NA
RXYLT1	361.639	-0.946781	0.404779	-2.33901	0.0193351	0.183682
ENSG00000285245	4.23967	5.52435	2.36189	2.33895	0.0193379	0.183682
NFKB2	1258.51	0.958397	0.409763	2.3389	0.0193404	0.183682
LDLRAD3	218.899	-0.883716	0.377964	-2.3381	0.0193822	0.183941
DCTPP1	5076.83	-0.933082	0.39915	-2.33767	0.0194043	0.183941
IER5L	389.406	0.941319	0.402688	2.33759	0.0194084	0.183941
USP51	17.4457	2.14051	0.915698	2.33757	0.0194095	0.183941
CEP152	124.69	1.76248	0.754135	2.33709	0.0194343	0.184077
SFSWAP	2055.08	-0.776176	0.332222	-2.33632	0.0194748	0.184361
DCAF8L1	2.73638	4.89282	2.09479	2.3357	0.0195066	NA
MYO1B	52.1027	1.59489	0.683241	2.3343	0.0195799	0.185223
NIPAL2	9.03719	2.83181	1.21331	2.33395	0.0195983	0.185223
UBXN7	746.206	0.958537	0.410741	2.33368	0.0196125	0.185223
B3GALT6	966.946	-0.822148	0.352309	-2.3336	0.0196165	0.185223
MYG1	12.1344	-2.25587	0.966707	-2.33356	0.0196185	0.185223
FAM117A	2357.66	0.808037	0.346503	2.33198	0.0197017	0.185908
MAPRE3	1099.21	0.804542	0.345063	2.33158	0.0197229	0.186008
ENSG00000267317	300.024	0.96019	0.411863	2.33134	0.0197356	0.186029
KLHDC10	1914.4	-0.815121	0.349963	-2.32917	0.0198502	0.187009
ARMC10	1048.94	-0.888871	0.381663	-2.32894	0.019862	0.18702
FKRP	931.631	0.82966	0.356469	2.32744	0.0199418	0.18767
PAK1	277.514	0.915265	0.393285	2.32723	0.019953	0.187676
VPS18	2942.3	0.90773	0.390118	2.32681	0.0199753	0.187785
LINC01234	565.888	0.776685	0.333951	2.32574	0.0200323	0.18822
RAE1	2292.43	-0.785769	0.337969	-2.32498	0.0200731	0.188503
ENSG00000271959	31.0121	-1.93304	0.83161	-2.32446	0.0201009	0.188663
PPP5D1P	14.8715	2.09351	0.900792	2.32407	0.0201216	0.188728
ARHGAP36	24.666	-2.22856	0.958962	-2.32393	0.0201293	0.188728
PSMA2	4052.87	-1.02679	0.441909	-2.32353	0.0201506	0.188827
SDK2	7.93648	2.7974	1.20422	2.323	0.0201794	0.188997
PIGF	240.538	-0.980583	0.422212	-2.32249	0.0202065	0.189149
PRMT1	12236.1	-0.867558	0.373599	-2.32216	0.0202242	0.189215
SATB2	447.37	-1.18756	0.511884	-2.31999	0.0203416	0.190112
PTGIR	29.4309	1.67988	0.724093	2.31998	0.0203418	0.190112
CD163L1	25.4808	2.71274	1.1697	2.31919	0.020385	0.190322
PRORSD1P	97.0807	1.05619	0.455418	2.31917	0.0203858	0.190322
SYCE2	40.9009	1.28487	0.55412	2.31876	0.0204081	0.190331
EPHX1	1591.08	0.932469	0.402143	2.31875	0.0204085	0.190331
LINC00877	7.41022	3.18746	1.37521	2.3178	0.02046	0.190711
AUH	86.4106	-1.08315	0.467371	-2.31753	0.0204748	0.190748
MEMO1	862.974	-0.868152	0.374639	-2.3173	0.0204874	0.190763
POLL	819.425	0.884417	0.381726	2.31689	0.0205099	0.190872
PUM3	320.967	-1.02819	0.443874	-2.31639	0.0205368	0.191021
LIAS	409.087	-0.910788	0.393336	-2.31555	0.020583	0.191271
ESPNL	13.77	2.22689	0.961807	2.31532	0.0205955	0.191271
LYPD3	31.4409	1.61501	0.697537	2.3153	0.0205963	0.191271
CLSTN1	2162.79	1.00824	0.435527	2.315	0.0206131	0.191327
NDE1	1065.08	-0.737427	0.318626	-2.3144	0.020646	0.191531
CCDC9B	19.7636	1.7661	0.76317	2.31416	0.0206591	0.191551
WDR81	1346.75	0.994421	0.429861	2.31336	0.0207029	0.191756
CUX1	1009.45	-0.769259	0.332541	-2.31328	0.0207073	0.191756
LBX2	67.1058	1.12769	0.487512	2.31316	0.0207138	0.191756
SLC30A6-DT	48.8708	-1.16511	0.50379	-2.31269	0.0207395	0.191893
ZYG11A	374.267	-0.886113	0.38322	-2.31228	0.0207623	0.192002
PPP1R3B	137.19	1.1709	0.506579	2.31138	0.0208116	0.192281
PUS1	1686.61	-0.796122	0.344442	-2.31134	0.0208143	0.192281
ELAPOR1	9.99518	2.19054	0.948139	2.31036	0.0208684	0.192611
RAB5B	1994.84	0.723946	0.313357	2.31029	0.0208719	0.192611
ENSG00000248468	17.3777	-1.82424	0.789938	-2.30935	0.0209243	0.192931
MEF2B	90.6487	1.19428	0.517166	2.30927	0.0209286	0.192931
CCDC86	4952.88	-0.830569	0.359791	-2.30848	0.0209726	0.193236
ABCF2	4430.73	-0.76521	0.331552	-2.30796	0.0210011	0.193313
GRB2	4649.98	-0.726081	0.314603	-2.30793	0.021003	0.193313
MINDY2	133.92	1.16106	0.503225	2.30723	0.021042	0.193548
ZNF714	264.933	0.864384	0.374666	2.30708	0.0210505	0.193548
ENSG00000213062	61.0734	-1.23119	0.534019	-2.30552	0.0211374	0.194245
CARMIL2	153.651	1.10287	0.47846	2.30505	0.0211639	0.194387
SDAD1	586.13	-0.862471	0.374302	-2.30421	0.0212108	0.194716
NTMT1	3433.1	-0.978205	0.42459	-2.30388	0.0212292	0.194784
PRKCE	21.6303	1.62147	0.704128	2.3028	0.0212899	0.195239
BID	2015.16	-0.942568	0.409354	-2.30257	0.0213029	0.195256
SERHL	71.3713	1.04036	0.452233	2.3005	0.0214199	0.196226
ZDHHC19	34.225	1.34203	0.583603	2.29956	0.0214731	0.196611
ENSG00000173727	135.863	1.17907	0.512892	2.29886	0.0215126	0.196871
GPR199P	5.27166	3.33169	1.44982	2.298	0.0215616	0.197123
GNAO1	41.8531	-1.63803	0.712809	-2.29799	0.0215626	0.197123
ENSG00000230882	21.1916	1.77378	0.772103	2.29733	0.0215998	0.197301
TARDBP	5645.75	-0.754183	0.328337	-2.29698	0.0216198	0.197301
ITGB4	354.992	1.42298	0.619522	2.2969	0.0216242	0.197301
TMED7-TICAM2	101.27	1.08648	0.47303	2.29686	0.0216269	0.197301
SIK1	4.53846	4.03147	1.7555	2.29648	0.0216484	0.19734
RHOU	13.717	-2.64066	1.15001	-2.29622	0.0216636	0.19734
LINC00324	9.04798	2.32289	1.01163	2.29619	0.0216648	0.19734
LINC00534	259.814	-0.87827	0.382599	-2.29554	0.0217023	0.197579
PNPT1	836.419	-1.00513	0.437963	-2.29502	0.0217321	0.197748
B4GALT4	216.539	-1.00479	0.437869	-2.29472	0.0217492	0.197769
ARVCF	2898.24	0.735176	0.320396	2.29458	0.0217569	0.197769
TBC1D16	45.9478	1.73653	0.757134	2.29355	0.0218161	0.19799
RUNDC3A-AS1	10.8115	2.99682	1.30676	2.29333	0.0218291	0.19799
SLX4IP	83.7406	-1.27094	0.554198	-2.2933	0.0218306	0.19799
PSMA3	955.664	-0.867353	0.378226	-2.29322	0.0218356	0.19799
ZNF675	24.3123	1.59166	0.694141	2.293	0.0218482	0.19799
AQP2	5.38907	3.57155	1.5576	2.29299	0.0218488	0.19799
ENSG00000261071	30.4383	-1.59762	0.696801	-2.29279	0.0218602	0.197991
RFNG	927.534	0.929666	0.405615	2.29199	0.0219061	0.198305
LARP1	5891.92	-0.989079	0.431615	-2.29158	0.02193	0.198419
ENSG00000271741	58.2099	1.45195	0.633711	2.29118	0.0219531	0.198526
MRPL24	1455.28	-0.927278	0.404787	-2.29078	0.021976	0.198631
GABRQ	303.966	0.835275	0.364703	2.29029	0.0220046	0.198713
ENSG00000267073	30.2749	1.70189	0.743124	2.29018	0.0220107	0.198713
ASMTL	990.96	0.867273	0.37873	2.28995	0.0220241	0.198713
SDC1	242.858	0.925488	0.404201	2.28967	0.0220403	0.198713
SLC22A18AS	12.3712	2.07578	0.906641	2.28953	0.0220486	0.198713
MBOAT7	7982.24	0.966607	0.422199	2.28946	0.0220528	0.198713
RTBDN	41.1778	1.41065	0.616274	2.289	0.0220792	0.198767
DAPK2	103.351	1.13551	0.496116	2.2888	0.0220911	0.198767
LAMTOR2	690.111	-0.933637	0.407921	-2.28877	0.0220928	0.198767
ENSG00000270249	3.16025	5.11336	2.23435	2.28852	0.0221073	NA
TCEANC2	394.762	-0.892893	0.390227	-2.28814	0.0221296	0.198996
MICOS10	2937.29	-0.839508	0.367089	-2.28694	0.0221996	0.199524
ENSG00000261762	35.3216	-1.46981	0.642764	-2.2867	0.0222133	0.199546
WDR47	199.294	0.941537	0.411966	2.28547	0.0222852	0.1999
DOK7	5.83462	3.2262	1.41162	2.28546	0.0222858	0.1999
[truncated: 52,526 more rows]

## Sheet: MEL_100v2000
Gene	baseMean	log2FoldChange	lfcSE	stat	pvalue	padj
Irf7	1022.42	4.62461	0.333474	13.868	9.90219e-44	1.38928e-39
Oas2	1203.67	5.20796	0.405087	12.8564	7.91749e-38	5.55412e-34
Irgm1	1408.26	4.06324	0.343285	11.8364	2.53202e-32	1.18414e-28
Parp9	797.862	3.15018	0.287323	10.9639	5.69964e-28	1.99915e-24
Oasl1	1082.01	4.20619	0.399384	10.5317	6.17149e-26	1.73172e-22
Cmpk2	199.492	3.70254	0.358266	10.3346	4.91323e-25	1.14888e-21
Ddx58	294.031	4.00324	0.394418	10.1498	3.32177e-24	6.65778e-21
Trib3	2307.24	-2.62517	0.260514	-10.0769	6.99084e-24	1.22602e-20
Rsad2	130.696	3.81068	0.38767	9.8297	8.38695e-23	1.30743e-19
H2-T24	907.642	3.41253	0.350624	9.73272	2.18658e-22	3.06777e-19
Oas3	585.209	4.48335	0.499753	8.97114	2.93451e-19	3.74283e-16
Igtp	286.688	3.00617	0.336642	8.92986	4.26546e-19	4.98703e-16
Dhx58	377.602	4.19727	0.471749	8.89725	5.72463e-19	6.1782e-16
Oas1b	121.074	4.12388	0.469636	8.78101	1.62015e-18	1.62362e-15
Mx2	129.263	4.7594	0.542665	8.77043	1.7799e-18	1.6648e-15
Trim30a	104.49	4.06034	0.466213	8.7092	3.06037e-18	2.68356e-15
Xaf1	379.024	3.74352	0.433998	8.62567	6.37177e-18	5.25858e-15
Sp100	551.552	2.53755	0.297788	8.52133	1.57735e-17	1.22945e-14
Usp18	341.368	3.52317	0.427934	8.23296	1.82643e-16	1.34868e-13
Oasl2	216.551	2.92209	0.404255	7.22834	4.88942e-13	3.42993e-10
Ankrd37	987.087	-3.8464	0.543375	-7.07873	1.45483e-12	9.71965e-10
Ifitm3	510.118	1.99975	0.290049	6.89453	5.40448e-12	3.44658e-09
Ifi47	216.082	2.56542	0.38162	6.72245	1.78694e-11	1.09003e-08
Irf9	907.589	2.31934	0.347237	6.67943	2.39881e-11	1.40231e-08
Stat1	593.857	2.18369	0.328751	6.6424	3.08623e-11	1.73199e-08
Ddit4	1548.49	-2.21503	0.359057	-6.16902	6.87166e-10	3.70805e-07
Phf11c	89.3402	3.00451	0.490975	6.11947	9.38866e-10	4.87862e-07
Uba7	531.68	2.24858	0.370204	6.07389	1.24844e-09	6.2556e-07
Irgm2	181.323	2.39865	0.399384	6.00588	1.90297e-09	8.991e-07
Parp10	816.301	1.6485	0.274558	6.00422	1.92252e-09	8.991e-07
Pkm	33787.3	-1.45246	0.258384	-5.62133	1.89498e-08	8.57629e-06
Ifi27	1273.4	2.06691	0.368391	5.61064	2.01581e-08	8.83805e-06
Ifih1	1313.45	1.68416	0.300826	5.59843	2.16299e-08	9.196e-06
Trim21	178.426	2.10977	0.381193	5.53464	3.11867e-08	1.28691e-05
Tgtp2	164.259	3.52395	0.644976	5.4637	4.66319e-08	1.86319e-05
Il1rl1	420.765	1.54351	0.282731	5.45928	4.78082e-08	1.86319e-05
Hspa5	27302.2	-1.33339	0.245305	-5.43563	5.46023e-08	2.07046e-05
Zg16	196.129	2.27579	0.430643	5.28464	1.2595e-07	4.65021e-05
Parp12	494.226	1.67556	0.322999	5.1875	2.13136e-07	7.66743e-05
Bnip3	1894.4	-2.11666	0.412483	-5.13151	2.87428e-07	0.000100816
Slc40a1	503.769	1.61413	0.321627	5.01865	5.2037e-07	0.000178068
Dtx3l	632.84	1.93898	0.388772	4.98745	6.11818e-07	0.000204376
Parp14	463.707	2.36877	0.483264	4.90162	9.50505e-07	0.00031013
Gm20559	163.792	2.0317	0.418227	4.8579	1.18638e-06	0.000375315
Gdf15	108.999	-1.54982	0.31922	-4.85501	1.20379e-06	0.000375315
Tmem125	90.1046	-1.72485	0.356232	-4.84192	1.2859e-06	0.000392199
Lgals3bp	2611.01	2.50688	0.518568	4.83424	1.33654e-06	0.000398972
Isg15	369.894	2.46243	0.513491	4.79546	1.62304e-06	0.0004744
Trim12c	292.014	2.06857	0.433768	4.76884	1.85286e-06	0.000530522
Rnaset2b	168.756	-2.93025	0.626942	-4.67388	2.95566e-06	0.000829358
Rnf213	2421.09	3.07286	0.661918	4.64236	3.44447e-06	0.000947567
BC049987	61.1811	-2.04657	0.441723	-4.63316	3.60123e-06	0.00097164
Nkx1-2	50.9265	2.17035	0.470549	4.61237	3.98103e-06	0.00105385
Trim34b	22.8385	2.89691	0.62908	4.60499	4.1248e-06	0.00107168
Slfn5	94.5721	2.90687	0.631909	4.60013	4.22224e-06	0.00107705
Chac1	718.025	-1.61415	0.353889	-4.56116	5.08725e-06	0.00127454
Pdia6	17203.1	-1.1834	0.261109	-4.53222	5.83659e-06	0.00143662
Ndufa4l2	476.76	-2.58882	0.573972	-4.51035	6.472e-06	0.00156555
mt-Nd3	1662.17	-2.44785	0.544666	-4.49423	6.98233e-06	0.00166038
Eif2ak2	646.923	1.99061	0.446874	4.45452	8.40821e-06	0.00195662
Cth	951.066	-1.17374	0.263643	-4.45201	8.50704e-06	0.00195662
Nupr1	894.245	-1.24516	0.28636	-4.34821	1.37251e-05	0.00310586
Angpt1	45.0655	3.02379	0.696864	4.33914	1.43044e-05	0.00318557
Atp6v0a4	58.2407	2.28625	0.528726	4.32407	1.53176e-05	0.00335791
Gm34908	20.9348	2.7165	0.629191	4.31745	1.57844e-05	0.00340701
Sp110	762.045	1.54928	0.362262	4.27667	1.89706e-05	0.0040327
Sphk1	613.697	1.68777	0.397374	4.24731	2.16349e-05	0.00453041
Hdc	523.621	1.76582	0.416126	4.24348	2.20082e-05	0.00454082
Zbtb8b	78.1366	-2.21826	0.527444	-4.20568	2.60302e-05	0.00528017
Ifit1bl1	7.149	6.20444	1.47621	4.20296	2.63444e-05	0.00528017
H1f0	4271.19	-1.40313	0.33539	-4.18358	2.86958e-05	0.00567045
Hoga1	20.7396	2.76829	0.666869	4.15117	3.30776e-05	0.00644261
Gm16439	48.5265	-2.22971	0.537523	-4.14812	3.35218e-05	0.00644261
Slc45a3	1051.6	1.7597	0.425866	4.13204	3.59554e-05	0.00681694
Acsl6	480.412	1.2286	0.298535	4.11543	3.86465e-05	0.00722946
Trim14	182.257	1.91925	0.468054	4.10048	4.12291e-05	0.00761111
Ifit1	68.3855	1.86429	0.45572	4.09088	4.29743e-05	0.00783025
Trim34a	25.5183	3.12758	0.77003	4.06163	4.87303e-05	0.0087652
Cox6b2	300.125	1.19582	0.29471	4.0576	4.95793e-05	0.00880503
Pgam1	14591	-1.05528	0.260458	-4.05164	5.08597e-05	0.00891952
Frmpd1	59.7827	1.80024	0.444812	4.0472	5.18339e-05	0.00897815
Cox6a2	77.5257	-1.69466	0.421918	-4.01656	5.90539e-05	0.010104
Oas1a	180.721	2.25811	0.56538	3.99397	6.4975e-05	0.0109831
Myh14	12.7768	4.5887	1.15702	3.96596	7.31016e-05	0.0122097
Herpud1	3248.13	-1.05372	0.265961	-3.96194	7.43447e-05	0.0122713
Btn1a1	35.013	2.01223	0.508284	3.95887	7.53068e-05	0.0122855
Rab43	923.018	1.22189	0.30935	3.94985	7.82005e-05	0.0126109
Gm26885	20.3709	-5.53243	1.40875	-3.9272	8.59399e-05	0.0137016
Rcn3	992.377	-1.44143	0.36817	-3.91511	9.03626e-05	0.0142448
Irf1	150.206	1.47689	0.377832	3.90886	9.27327e-05	0.014456
Pi16	74.0744	-1.42558	0.367559	-3.87852	0.000105094	0.0162029
Gm15283	21.1931	-3.61831	0.940738	-3.84625	0.000119939	0.0182907
Pmvk	1781.33	-1.24013	0.326915	-3.79343	0.000148583	0.0224152
Stc2	1196.64	-1.2995	0.343466	-3.78349	0.000154647	0.0227714
Bhlha15	277.775	-1.77023	0.467968	-3.7828	0.000155072	0.0227714
Hsh2d	30.0808	2.20559	0.583241	3.78162	0.000155813	0.0227714
Hsp90b1	15593.3	-1.1948	0.316165	-3.77904	0.000157436	0.0227714
H4f16	84.5376	-3.77364	1.00068	-3.77108	0.000162544	0.0231738
Gm17655	19.8831	-4.67221	1.23945	-3.76958	0.000163522	0.0231738
Zfp950	150.686	-3.66049	0.977586	-3.74441	0.000180816	0.0252179
BC049715	34.206	-4.09342	1.09367	-3.74284	0.000181951	0.0252179
Ube2l6	1240.15	0.983177	0.262816	3.74093	0.000183338	0.0252179
Trim25	2224.21	1.47164	0.397807	3.69937	0.000216138	0.029441
Ccl5	15.5828	2.69169	0.728943	3.6926	0.000221976	0.0299455
Trib2	1074.35	1.92201	0.521144	3.68806	0.000225971	0.030194
Gm28557	20.6637	2.34132	0.636099	3.68074	0.000232557	0.0307809
Gm26901	13.4332	-4.75017	1.29262	-3.67484	0.000238002	0.0311127
C3	83.5346	-1.73562	0.472506	-3.67324	0.000239499	0.0311127
Syp	171.983	-1.34781	0.367847	-3.66404	0.000248268	0.031956
Eif4ebp1	7242.53	-1.26059	0.345782	-3.64563	0.000266733	0.0339815
Rem2	124.552	1.69409	0.464949	3.6436	0.000268849	0.0339815
Ciart	860.316	-1.61598	0.443929	-3.64018	0.000272446	0.0341287
Dlg3	106.591	1.51439	0.418336	3.62004	0.000294562	0.0365726
Tmco4	1044.95	1.09173	0.302531	3.60866	0.000307784	0.037879
Clec10a	69.9855	-1.59429	0.442216	-3.60524	0.000311867	0.0380478
Creld2	2858.1	-1.48576	0.413638	-3.59193	0.000328239	0.0396999
Ero1a	2219.06	-1.10093	0.306717	-3.58938	0.00033146	0.0397469
Tesmin	301.282	1.28608	0.358891	3.58348	0.000339051	0.0403126
Plxdc1	552.294	1.13364	0.317239	3.57344	0.000352316	0.0415377
mt-Atp6	16353.7	-1.98685	0.558395	-3.55815	0.000373478	0.0434157
B130055M24Rik	69.8962	1.33623	0.37561	3.55748	0.000374433	0.0434157
Ddx60	37.0271	2.31155	0.651559	3.54773	0.000388572	0.0446858
Manf	10867.6	-1.58984	0.450028	-3.53275	0.000411261	0.0469105
Derl3	29.11	-2.15915	0.613132	-3.52151	0.000429092	0.0480184
Cdkn1a	170.73	-1.17615	0.334049	-3.5209	0.000430081	0.0480184
	25.3918	-1.94258	0.551841	-3.52019	0.000431241	0.0480184
Nfil3	43.2129	-1.50872	0.430855	-3.50168	0.000462334	0.0510752
Endod1	1810.94	1.21222	0.346403	3.49944	0.000466235	0.0511038
Zfp57	34.1733	-1.64304	0.471937	-3.48149	0.000498634	0.0542313
Samd9l	138.921	2.32007	0.668425	3.47095	0.000518627	0.0559719
Pdpr	440.087	1.53576	0.443586	3.46214	0.000535894	0.0571
Sdf2l1	9536.94	-1.9054	0.550458	-3.46148	0.00053722	0.0571
Cpa3	15.6288	2.66563	0.772563	3.45037	0.000559822	0.059055
Slc16a3	11351.1	-1.26706	0.367754	-3.4454	0.000570222	0.0592519
Phf11b	12.9975	2.80273	0.813678	3.44452	0.00057207	0.0592519
Tdrd7	517.817	1.14763	0.333279	3.44344	0.000574359	0.0592519
I730030J21Rik	15.1032	3.74976	1.0948	3.42505	0.000614677	0.0629484
Gm17122	11.1131	-4.47461	1.3091	-3.41808	0.000630641	0.0635874
Angptl6	685.73	-1.39782	0.409168	-3.41625	0.000634904	0.0635874
Klhdc1	64.8949	-2.69394	0.788694	-3.4157	0.00063619	0.0635874
0.1	4.52796	5.56495	1.63072	3.41257	0.000643542	0.0635874
Sesn3	636.075	1.53808	0.450713	3.41255	0.000643579	0.0635874
Tap1	969.682	1.29224	0.380035	3.40033	0.000673046	0.0660339
Sgms1	232.682	1.2324	0.364835	3.37797	0.00073022	0.0711457
Mgarp	25.4806	-2.35223	0.700408	-3.35837	0.000784037	0.0758623
Zfp382	57.7481	2.23693	0.670939	3.33402	0.000855996	0.0822577
Tcf23	12.3274	2.53111	0.763994	3.313	0.000923004	0.0880935
Zfp462	21.6985	-3.79499	1.14635	-3.31049	0.000931324	0.088287
Gm3571	13.7684	-2.24826	0.684498	-3.28454	0.00102149	0.096185
0.2	9.96823	-2.71264	0.826939	-3.28034	0.00103681	0.0964283
Mc5r	64.9905	2.60898	0.795403	3.28007	0.00103782	0.0964283
Sgpl1	803.424	0.825162	0.25176	3.27757	0.00104704	0.0966449
Slc28a2	207.089	1.07519	0.328494	3.27307	0.00106384	0.0975538
Glb1l	169.949	2.65194	0.811857	3.26651	0.00108881	0.0991947
1810049J17Rik	74.4597	1.52228	0.467619	3.2554	0.00113234	0.102495
Tmub1	410.187	-0.909413	0.279862	-3.24951	0.00115605	0.10359
Ripor2	537.304	0.940765	0.289693	3.24746	0.00116442	0.10359
Naip2	325.918	1.0045	0.30937	3.24693	0.00116659	0.10359
Gvin-ps7	62.1832	2.77059	0.854182	3.24356	0.00118046	0.104162
Cacna1s	3.87779	5.49922	1.70107	3.2328	0.00122583	NA
Trdc	19.669	1.85606	0.574631	3.23001	0.00123787	0.108069
Cdk2ap2	1067.71	-0.923346	0.285911	-3.22948	0.00124014	0.108069
P4ha1	1195.18	-1.28548	0.398524	-3.2256	0.0012571	0.108871
Ass1	3055.02	0.920427	0.286241	3.21556	0.0013019	0.111846
Gm28438	7942.15	-1.72637	0.537082	-3.21435	0.0013074	0.111846
Mst1r	2127.61	0.788712	0.245587	3.21154	0.00132024	0.11226
Tdrp	897.023	1.07057	0.333586	3.20929	0.00133063	0.112462
Clstn1	256.774	1.0418	0.325013	3.20542	0.00134866	0.113304
Gbp7	50.0817	2.27894	0.712694	3.19764	0.00138556	0.115711
1700034P13Rik	27.85	-4.16567	1.30346	-3.19585	0.0013942	0.115743
Muc3a	41.6372	1.90131	0.595752	3.19144	0.00141564	0.116832
Gm26670	10.7001	-3.0082	0.949163	-3.16932	0.00152798	0.125366
H2-Oa	75.6831	1.24878	0.39441	3.16619	0.0015445	0.125985
Fbxo40	36.7079	2.31569	0.735665	3.14775	0.00164534	0.133435
Gm16001	13571	-0.812598	0.259267	-3.13421	0.0017232	0.138204
Adamtsl1	127.457	-2.69478	0.859826	-3.13409	0.00172385	0.138204
Kif26b	7.26921	3.57837	1.14672	3.12052	0.00180532	0.143303
Glipr2	2172.34	-1.61326	0.517072	-3.11999	0.00180858	0.143303
Slc2a6	137.67	-1.17383	0.376417	-3.11844	0.00181809	0.143303
Gm41396	4.66935	-4.85855	1.56061	-3.11325	0.00185042	0.145035
1810014B01Rik	375.194	-2.00465	0.644303	-3.11135	0.00186233	0.145158
Atf4	12976.3	-0.730224	0.235073	-3.10637	0.00189397	0.145322
Cmah	27.9077	1.99359	0.642338	3.10364	0.00191158	0.145322
E330020D12Rik	172.889	-1.80581	0.581847	-3.10358	0.00191194	0.145322
Txk	11.0614	2.46342	0.79383	3.10321	0.00191435	0.145322
Shpk	103.02	1.20945	0.389779	3.10292	0.00191622	0.145322
Gm12481	55.2722	1.59335	0.51394	3.10026	0.00193348	0.145843
Tmod1	504.28	-0.957235	0.30931	-3.09474	0.00196986	0.147792
Cyb5r1	2316.56	-1.27977	0.414364	-3.08851	0.00201161	0.150122
Fdps	8595.55	-1.49471	0.484388	-3.08578	0.00203021	0.150708
Pck2	6071.77	-1.08076	0.351233	-3.07704	0.00209067	0.15438
Ccdc150	3.23092	5.20435	1.69471	3.07095	0.00213382	NA
Krtcap2	3298.49	-0.90369	0.295339	-3.05984	0.00221452	0.162669
Slc22a4	57.6731	-1.31082	0.429892	-3.04918	0.00229468	0.167173
Ppp6r2	603.936	1.11217	0.364823	3.04853	0.00229967	0.167173
Sla	1222.21	1.06792	0.350838	3.0439	0.00233535	0.168891
Lars2	7600.82	2.40373	0.792395	3.03349	0.0024174	0.172919
Helz2	1511.24	2.08682	0.688024	3.03306	0.00242086	0.172919
Lcorl	143.356	1.31461	0.433552	3.03217	0.00242801	0.172919
Gm11427	750.683	-1.60438	0.529483	-3.03008	0.00244488	0.173241
Zfp420	187.809	-1.72781	0.571432	-3.02364	0.0024975	0.17608
Gm46336	18.529	-5.84699	1.93532	-3.02121	0.00251771	0.176617
Xbp1	4717.56	-1.53497	0.508673	-3.01759	0.00254796	0.17785
Mfsd4b4	369.92	0.912969	0.302701	3.01607	0.00256071	0.177856
Havcr2	20.9465	2.10608	0.699467	3.01098	0.00260406	0.179975
Il17d	32.6032	1.47617	0.491195	3.00526	0.00265358	0.182136
Amotl1	298.525	1.27907	0.425828	3.00373	0.00266691	0.182136
Gdf1	19.3083	-4.55368	1.51643	-3.00289	0.00267428	0.182136
Fnbp1	938.799	1.2785	0.42916	2.97907	0.00289122	0.19596
Slc20a2	992.133	1.14368	0.385067	2.97008	0.00297719	0.200283
Peli3	13.0099	2.16789	0.730501	2.96767	0.00300063	0.200283
Phlda2	1163.7	-0.772877	0.260495	-2.96696	0.00300759	0.200283
Cdc42ep5	42.2221	-1.81874	0.613093	-2.9665	0.0030121	0.200283
Gm43197	13.2643	2.58218	0.871836	2.96178	0.0030587	0.202422
Styx	352.246	1.12586	0.380373	2.95988	0.00307757	0.202715
Egr2	6.55707	3.26579	1.10556	2.95397	0.00313718	0.205518
Hmgcs2	133.158	1.11459	0.377475	2.95276	0.00314942	0.205518
Macrod1	326.661	0.85551	0.291051	2.93938	0.00328865	0.21361
Clec2d	76.3099	1.80978	0.616275	2.93664	0.00331786	0.214114
Mns1	1391.38	1.09927	0.374436	2.9358	0.00332694	0.214114
Cd40	6.90339	-3.71351	1.26858	-2.9273	0.00341914	0.219043
Rab40b	36.5381	1.45968	0.499167	2.92424	0.00345296	0.219238
Atp8a2	49.4342	2.18673	0.747805	2.9242	0.00345343	0.219238
Tmem97	4244.7	-1.20886	0.413667	-2.92229	0.00347463	0.219299
Cyth3	2934.34	0.798773	0.27343	2.92131	0.00348565	0.219299
Id1	139.853	-1.26268	0.432476	-2.91965	0.00350423	0.219484
Gfod1	67.4316	-1.51139	0.517995	-2.91777	0.00352549	0.219834
Bbs4	127.07	-1.01795	0.349713	-2.91081	0.00360488	0.22298
Mlkl	329.178	0.789579	0.27128	2.91057	0.00360773	0.22298
Camk1d	150.965	-1.08731	0.373968	-2.90751	0.00364321	0.224185
Slc22a3	3232.34	1.15938	0.400326	2.89608	0.00377852	0.231497
1700105P06Rik	15.6312	2.51183	0.868526	2.89206	0.0038273	0.233465
4930553P18Rik	3.10607	-5.14006	1.77962	-2.88829	0.0038734	NA
Dpy19l3	453.174	1.22757	0.425193	2.88709	0.00388821	0.235361
Prtn3	102.633	-1.01718	0.352404	-2.88642	0.00389651	0.235361
Tnfsf10	4.28973	4.50428	1.56104	2.88544	0.00390871	0.235361
Mettl27	41.5003	1.24427	0.431576	2.88307	0.00393818	0.236008
Agtpbp1	599.593	0.758963	0.263411	2.88129	0.00396055	0.236008
Vwa5b1	5.76753	-4.93827	1.71436	-2.88054	0.00396992	0.236008
Fcgr1	46.3921	-1.39466	0.485062	-2.87523	0.00403736	0.239005
Hsd3b7	42.8594	1.46826	0.512064	2.86734	0.00413942	0.244017
Tuba8	95.5777	1.17681	0.410828	2.86449	0.00417682	0.245192
Ldha	68544	-1.69551	0.595271	-2.84829	0.00439548	0.256203
Shmt2	19054.6	-0.733313	0.257493	-2.8479	0.00440093	0.256203
2610318N02Rik	808.086	-0.859116	0.301839	-2.84627	0.00442344	0.25645
Ctse	735.15	1.48555	0.522779	2.84164	0.00448821	0.259134
Itgb4	43.842	1.67967	0.59169	2.83876	0.00452891	0.260412
Slc35b1	957.622	-0.769781	0.271348	-2.83688	0.0045557	0.260883
Eng	285.894	1.95757	0.6916	2.8305	0.00464756	0.265062
H1f2	270.061	-1.32356	0.468279	-2.82645	0.00470676	0.267352
Pafah2	1068.17	0.99941	0.354127	2.82218	0.00476988	0.269844
Ets1	6.17905	-3.46489	1.22874	-2.81987	0.00480431	0.270376
Sapcd1	200.336	-1.21322	0.430379	-2.81897	0.00481782	0.270376
Asns	17140.6	-0.832867	0.295597	-2.81757	0.00483882	0.270463
Gm47513	5.37112	3.92832	1.39485	2.81631	0.00485792	0.270463
E030030I06Rik	43.4371	-3.34009	1.18702	-2.81385	0.00489523	0.271463
Gm16754	186.261	-1.68026	0.597731	-2.81107	0.00493778	0.272513
Plekha1	459.377	-0.988814	0.351882	-2.81007	0.00495301	0.272513
Tet2	216.142	-1.52857	0.544385	-2.80788	0.00498691	0.273306
1700016P03Rik	41.8972	1.48331	0.528813	2.80498	0.00503194	0.274701
Msmo1	771.5	-0.752398	0.268518	-2.80203	0.00507814	0.276148
Lilrb4a	2.67516	5.04725	1.8028	2.79967	0.00511545	NA
Bcl2l14	51.0069	1.29858	0.464527	2.79549	0.00518203	0.279739
Gm53015	4.90601	-5.81006	2.08018	-2.79306	0.00522123	0.279739
Gm6560	27.4115	-1.37286	0.491557	-2.79287	0.0052242	0.279739
Ebf4	32.0985	1.71056	0.612603	2.79229	0.00523372	0.279739
Gm12758	35.6611	-1.96059	0.702302	-2.79166	0.00524387	0.279739
Gm14308	29.5745	-2.09259	0.750172	-2.78948	0.0052792	0.280558
H4c14	32.7598	-2.98991	1.07277	-2.7871	0.0053182	0.281563
Dock10	401.734	1.51783	0.54485	2.78578	0.00533993	0.281651
Jdp2	415.074	-1.32233	0.475112	-2.78319	0.00538277	0.282847
Ndrg2	968.081	-0.907744	0.326616	-2.77924	0.00544855	0.284442
Adcy4	7.273	-2.6499	0.953566	-2.77894	0.00545367	0.284442
Gpt2	1587.46	-0.737374	0.265879	-2.77334	0.00554839	0.288311
Scarna2	5.52106	5.85262	2.11237	2.77064	0.00559462	0.28964
Prdm11	434.361	1.1278	0.407404	2.76825	0.0056358	0.290699
H4c9	183.251	-1.99113	0.720797	-2.76241	0.0057377	0.294872
Gm6548	160.241	1.84763	0.669589	2.75935	0.00579158	0.296554
Frmd8os	5.35794	-3.548	1.28965	-2.75113	0.00593907	0.302684
Adgra3	72.0905	-2.63448	0.957897	-2.75028	0.00595444	0.302684
Bbln	446.146	-0.938989	0.341704	-2.74796	0.00599671	0.303732
Usp1	3968.09	0.998449	0.364091	2.74231	0.00610088	0.307897
Hk1os	47.2292	-1.12078	0.409785	-2.73505	0.00623703	0.31364
Gm4735	13173.6	-0.921707	0.337342	-2.73226	0.00629017	0.314475
Wdr54	100.794	-1.1952	0.437511	-2.73182	0.00629846	0.314475
Gbp6	12.6652	1.87429	0.686541	2.73005	0.00633242	0.315049
Atp8b5	769.407	1.00058	0.367212	2.7248	0.006434	0.318619
Creld1	715.493	-0.895394	0.328705	-2.724	0.00644959	0.318619
Pfkl	8890.49	-1.0418	0.382646	-2.72262	0.00647656	0.318828
Exoc3l4	34.759	-2.16582	0.796429	-2.71941	0.00653982	0.320352
Rab37	1256.5	0.949169	0.349122	2.71874	0.00655317	0.320352
Dpp4	361.795	0.944678	0.348131	2.71357	0.00665631	0.324264
Psph	3854.91	-1.82944	0.67492	-2.71061	0.00671604	0.325011
Megf9	264.221	1.61733	0.59674	2.71028	0.00672259	0.325011
Ptp4a3	2788.15	-0.742558	0.274138	-2.7087	0.00675474	0.325011
P4ha2	387.484	-1.26632	0.467581	-2.70823	0.0067643	0.325011
Osbpl8	528.782	1.24681	0.460733	2.70614	0.00680708	0.32595
Syt3	12.3605	2.71752	1.00488	2.70432	0.0068445	0.326627
Trabd	2528.32	-0.844984	0.313221	-2.69773	0.00698142	0.332032
Gm49388	35.1641	-2.82777	1.04903	-2.6956	0.00702618	0.333032
Tpi1	29544	-1.26311	0.468968	-2.69339	0.00707304	0.334124
Fam162a	1402.92	-1.92618	0.715589	-2.69174	0.00710803	0.33465
Adh1	4.51114	4.24361	1.58016	2.68555	0.00724097	0.338677
Hmox1	491.853	-1.00218	0.373222	-2.6852	0.00724858	0.338677
Tmem69	253.439	-0.967128	0.36033	-2.68401	0.00727459	0.338677
Aak1	794.935	1.24961	0.4657	2.68329	0.00729013	0.338677
Arhgef18	248.176	1.47913	0.551759	2.68075	0.00734574	0.339756
Armcx2	87.1833	-1.0169	0.379623	-2.6787	0.00739092	0.339756
Fkbp11	1024.22	-1.41965	0.530112	-2.67801	0.00740607	0.339756
Ccdc124	3117.28	-1.32832	0.496043	-2.67782	0.00741023	0.339756
Pfkfb2	166.974	1.10496	0.412878	2.67623	0.00744551	0.340262
Nars	11401.8	-0.710057	0.265689	-2.67251	0.0075285	0.341719
Gm14270	95.2072	-1.85609	0.695104	-2.67023	0.00757987	0.341719
Lrrc56	53.4071	1.44786	0.542293	2.66988	0.00758776	0.341719
Iqcg	629.997	-0.944473	0.353779	-2.66967	0.00759254	0.341719
Gm15912	5.03036	-3.68441	1.38161	-2.66675	0.00765893	0.341719
Ccng2	305.33	-1.04951	0.393702	-2.66575	0.00768177	0.341719
P2rx1	989.111	-0.865263	0.324616	-2.6655	0.00768749	0.341719
H4c2	49.7653	-3.25068	1.21961	-2.66535	0.00769073	0.341719
Gm12551	5.52916	-3.39061	1.27223	-2.6651	0.00769659	0.341719
Slc7a11	122.389	-1.23017	0.461799	-2.66386	0.00772486	0.341892
Smoc1	1119.6	-0.956085	0.359545	-2.65915	0.0078338	0.345623
Adar	3511.78	1.61958	0.609855	2.65568	0.00791497	0.34811
Tespa1	40.2086	1.25644	0.473749	2.65211	0.00799904	0.350708
Zan	22.9714	-2.29354	0.867945	-2.6425	0.00822973	0.359698
Tnfaip1	333.751	-0.897882	0.340547	-2.63659	0.00837441	0.364885
Slc26a1	550.847	1.5972	0.606792	2.6322	0.0084833	0.368041
Scml2	6.05918	3.63963	1.38307	2.63156	0.0084993	0.368041
P4hb	20324	-1.02652	0.390378	-2.62955	0.00854979	0.369088
Fam178b	35.3816	1.47277	0.560913	2.62566	0.00864803	0.371306
Hap1	500.688	0.875656	0.333529	2.62542	0.00865411	0.371306
Lgals9	2802.91	1.28631	0.490834	2.62067	0.00877575	0.375378
Gm26652	6.00919	-6.11269	2.33417	-2.61879	0.00882428	0.375406
Dlgap5	1796.37	0.79768	0.304624	2.61857	0.00882993	0.375406
Arhgap6	610.717	0.985661	0.376679	2.61672	0.00887803	0.375674
Agpat4	200.303	-1.11383	0.425734	-2.61626	0.0088898	0.375674
Hes2	76.1199	1.17748	0.450308	2.61484	0.00892705	0.376115
Calr	29949	-1.001	0.383039	-2.61331	0.00896695	0.376665
Ggta1	560.857	-0.83632	0.320316	-2.61092	0.00902988	0.378177
Tut7	1498.12	0.772073	0.296388	2.60494	0.00918894	0.383216
Sh3bp2	352.044	1.46365	0.562003	2.60435	0.00920484	0.383216
Smarcd3	49.3387	-1.28785	0.495808	-2.59747	0.00939141	0.388804
Ddit3	1981.59	-0.738575	0.284357	-2.59735	0.00939448	0.388804
Mcfd2	2110.38	-1.65869	0.639199	-2.59495	0.00946043	0.389168
Dnajb11	4016.78	-0.991244	0.382205	-2.59349	0.00950083	0.389168
Fam172a	711.636	0.656691	0.253233	2.59323	0.00950801	0.389168
Abi3	36.4406	1.33975	0.516681	2.593	0.00951422	0.389168
Higd1a	2841.39	-1.41314	0.545551	-2.59031	0.00958908	0.389608
Gm9077	6.36508	3.35733	1.29615	2.59023	0.00959119	0.389608
Polr2l	1098.63	-0.795408	0.307208	-2.58915	0.00962141	0.389608
Acat1	2710.29	0.870769	0.336383	2.58862	0.00963605	0.389608
Vstm5	724.902	0.818655	0.317192	2.58095	0.00985303	0.397236
Adam32	4.71437	-3.15913	1.22488	-2.57914	0.00990478	0.398178
Pdia2	1755.03	-2.00735	0.779388	-2.57555	0.0100081	0.400536
Hba-a1	8508.53	-0.736729	0.286095	-2.57512	0.0100205	0.400536
Grhpr	2968.71	-1.16866	0.454054	-2.57384	0.0100577	0.400759
A430103D13Rik	25.2729	-1.33856	0.520418	-2.57209	0.0101085	0.400759
Rassf3	422.647	0.764885	0.297442	2.57154	0.0101247	0.400759
Gm29562	84.5931	-1.63204	0.634787	-2.57101	0.0101404	0.400759
Smim14	682.163	-0.712533	0.277352	-2.56905	0.0101977	0.401892
Wdr19	35.653	1.4555	0.568527	2.56013	0.0104633	0.411182
Soat2	1067.17	-0.784444	0.306547	-2.55897	0.0104983	0.411182
Cep97	207.688	-1.48089	0.578877	-2.55821	0.0105213	0.411182
Tapbp	1428.86	1.54295	0.604889	2.5508	0.0107477	0.418862
Gm11789	1.93659	-5.29027	2.07443	-2.55022	0.0107655	NA
Pdcd1lg2	110.585	0.830114	0.326508	2.5424	0.0110093	0.427869
Kpna7	23.5009	-1.48417	0.584897	-2.53749	0.0111652	0.432728
Rgs11	86.7731	-1.84426	0.727741	-2.53423	0.0112695	0.435037
Sting1	34.9491	1.61781	0.638519	2.53369	0.0112868	0.435037
Zeb2	318.906	1.15707	0.457326	2.53007	0.0114039	0.438349
Optn	684.628	0.736587	0.29133	2.52836	0.0114595	0.438422
Xdh	63.3192	-1.44231	0.570513	-2.52809	0.0114683	0.438422
Mosmo	421.98	-1.3272	0.525738	-2.52446	0.0115875	0.439693
Flt1	16.0703	1.70348	0.674798	2.52443	0.0115887	0.439693
Elavl2	30.3317	-1.42924	0.56621	-2.52422	0.0115956	0.439693
Elk3	159.465	1.22374	0.484987	2.52324	0.0116278	0.439723
Gm26583	3.45267	4.12782	1.63718	2.5213	0.0116923	NA
Adgrg7	468.317	0.698677	0.277383	2.51882	0.011775	0.444035
Plek2	658.384	-1.30425	0.518283	-2.51648	0.0118533	0.444035
Mars1	6794.1	-0.811435	0.322476	-2.51627	0.0118606	0.444035
Zfp39	207.675	0.870226	0.34594	2.51554	0.0118851	0.444035
Mib2	1121.41	-0.742151	0.295079	-2.5151	0.0119	0.444035
Mcrip1	3310.1	-1.74869	0.6956	-2.51393	0.0119393	0.444318
Ifitm5	3.10963	-4.11797	1.63916	-2.51225	0.0119963	NA
Pcif1	2413.49	-1.61779	0.644225	-2.51121	0.0120317	0.446081
Gm16062	51.8535	-1.93114	0.769173	-2.51067	0.0120502	0.446081
Apobec3	774.212	0.766255	0.305738	2.50625	0.0122019	0.449488
Tor3a	397.935	0.902699	0.360197	2.50612	0.0122063	0.449488
Ube2k	3583.46	-0.693041	0.276683	-2.50482	0.0122514	0.449968
Phf11a	2.53262	4.70982	1.88147	2.50326	0.0123054	NA
Dnah14	44.0967	-1.56489	0.625176	-2.50312	0.0123105	0.450955
Hoxa5	17.4347	1.50348	0.600888	2.50209	0.0123462	0.451088
Aldh6a1	242.055	0.933225	0.373204	2.50057	0.0123992	0.451848
Fam220a	958.084	-1.38388	0.5538	-2.49887	0.0124589	0.452226
[truncated: 49,780 more rows]

## Sheet: MEL_SHINvVEH
Gene	baseMean	log2FoldChange	lfcSE	stat	pvalue	padj
[truncated: 50,128 more rows]

[truncated: 1 more sheets: MEL_AICARvVEH]
